# Supplementary material for: Proteomics and Network Analyses Reveal Inhibition of Akt‐mTOR Signaling in CD4+ T Cells by Mycobacterium tuberculosis Mannose‐Capped Lipoarabinomannan
Source: Proteomics. 2017 Nov 21;17(22):1700233. doi: 10.1002/pmic.201700233 (PMC5725663; doi:10.1002/pmic.201700233)
Supplement: Supplementary file 1 — Supporting Information [file PMIC-17-na-s001.xlsx]

## Sheet: 500ng peptide list
Charge Group ID	Charge State	Factor 1 P-value	Intensity [49 - SW_2I]	Intensity [51 - SW_3H]	Intensity [53 - SW_1G]	Intensity [55 - SW_3G]	Intensity [57 - SW_4H]	Intensity [59 - SW_3I]	Intensity [61 - SW_2H]	Intensity [63 - SW_1I]	Intensity [65 - SW_4G]	Intensity [67 - SW_2G]	Intensity [69 - SW_1H]	Intensity [71 - SW_4I]	M + H (Feature)	Modified Peptide Sequence	Monoisotopic m/z	Primary Protein Name	Protein Description
349498	3	0.08	10420000	17970000	9983054	11830000	11890000	11910000	11170000	9549529	10350000	10100000	8625448	8368365	3101.41	LMSANASDLPLSIEC[160.0307]FMNDIDVSGTMNR	1034.48	IPI:IPI00331556.5	Tax_Id=10090 Gene_Symbol=Hspa4 Heat shock 70 kDa protein 4
355852	3	0.401	23910000	24460000	26160000	26730000	27660000	23270000	20670000	24840000	25900000	21860000	25490000	19910000	1639.78	AHQVVEDGYEFFAK	547.264	IPI:IPI00130185.1	Tax_Id=10090 Gene_Symbol=Ppp1ca Serine/threonine-protein phosphatase PP1-alpha catalytic subunit
391543	3	0.93	683811	165080	496574	782129	213080	523442	207167	245099	482977	396697	228449	413468	3088.61	VTLSVFELAC[160.0307]AAGVSC[160.0307]DIDPALVAAIANLK	1030.21	IPI:IPI00169846.3	Tax_Id=10090 Gene_Symbol=Nckap1l Putative uncharacterized protein
333597	2, 3	0.046	23210000	29490000	14340000	19780000	21840000	17330000	18390000	11110000	15470000	21540000	10450000	11360000	2110.1997, 2110.2017	LLGASLPLLSEEQLQLVMR	704.0721, 1055.6035	IPI:IPI00331361.2	Tax_Id=10090 Gene_Symbol=Mybbp1a Myb-binding protein 1A
350676	2	0.228	7.89831e+06	424519	4.06711e+06	2.04743e+06	2.04891e+06	8707216	7.9312e+06	7265814	1.71532e+06	8.08686e+06	5388548	5481187	1581.67	ELEDATETADAM[147.0354]NR	791.34	IPI:IPI00123181.4	Tax_Id=10090 Gene_Symbol=Myh9 Myosin-9
355412	3	0.065	10500000	14830000	13490000	12030000	19300000	11730000	12230000	14730000	14290000	9823724	13880000	13010000	3832.8	EIEDAAQFATADPEPPLEELGYHIYSSDPPFEVR	1278.27	IPI:IPI00337893.2	Tax_Id=10090 Gene_Symbol=Pdha1 Pyruvate dehydrogenase E1 component subunit alpha, somatic form, mitochondrial
367833	2	0.058	2.10394e+06	5.20097e+06	3.37533e+06	3.27635e+06	5462690	3.02659e+06	1.59558e+06	2.04149e+06	4.14444e+06	2.30762e+06	1.74221e+06	2.66105e+06	1596.92	VLELAQLLDQIWR	798.962	IPI:IPI00314302.3	Tax_Id=10090 Gene_Symbol=Cpsf2 Cleavage and polyadenylation specificity factor subunit 2
347805	3	0.032	5.39157e+06	4.8269e+06	3.7917e+06	4.53956e+06	7270620	5.07593e+06	4.30909e+06	2.04384e+06	4.91586e+06	5.40242e+06	1.45482e+06	3.55145e+06	2414.4	ANLLEIAPHLSAPLPIMLPLYK	805.47	IPI:IPI00331182.4	Tax_Id=10090 Gene_Symbol=Gpd2 Glycerol-3-phosphate dehydrogenase, mitochondrial
338575, 347863	2, 3	0.246	21080000	11540000	19620000	14350000	19110000	17720000	14730000	19610000	14300000	18680000	17560000	16820000	2034.1185, 2034.1235	ILVVIEPLLIDEDYYAR	678.7127, 1017.56287	IPI:IPI00623284.4	Tax_Id=10090 Gene_Symbol=Sf3b1 Splicing factor 3B subunit 1
332664	2, 3	0.186	45050000	13180000	25780000	23320000	44340000	39670000	36700000	36940000	28610000	45550000	33830000	43090000	1921.9696, 1921.9723	DQEGQDVLLFIDNIFR	641.3289, 961.4884	IPI:IPI00468481.2	Tax_Id=10090 Gene_Symbol=Atp5b ATP synthase subunit beta, mitochondrial
337606	2	0.445	3.02058e+06	5193295	3.36714e+06	3.26457e+06	5905886	3.09168e+06	3010488	3.44614e+06	3.66207e+06	3.27653e+06	3.17262e+06	3205293	1952.04	LQSGELSPEAVLFTYLGK	976.526	IPI:IPI00404474.1	Tax_Id=10090 Gene_Symbol=Faah Putative uncharacterized protein
333706	2, 3	0.092	16400000	14890000	11690000	12300000	22380000	14360000	15430000	8787613	13170000	17130000	8.30899e+06	10030000	1903.0328, 1903.0359	GTLGGLFSQILQGEDIVR	635.0168, 952.0201	IPI:IPI00399961.2	Tax_Id=10090 Gene_Symbol=Api5 Putative uncharacterized protein
345038	2	0.475	7.15472e+06	0.0003943	1.90018e+06	3.43577e+06	197059	1.55136e+06	1.35086e+06	13480000	954611	1.12159e+06	1.5715e+06	1.41044e+06	1194.58	YEELQQTAGR	597.793	IPI:IPI00139301.3	Tax_Id=10090 Gene_Symbol=Krt5 Putative uncharacterized protein Krt5
342026	3	0.08	5796491	14550000	8209488	9429327	14680000	9138432	6125830	5.77682e+06	9815284	7293857	5107149	6.61956e+06	3684.83	VVDNPIYLSDMGAALTGAESHELQDVLEETNILK	1228.95	IPI:IPI00319518.4	Tax_Id=10090 Gene_Symbol=Lonp1 Lon protease homolog, mitochondrial
330705	3	0.063	3279390	7.95306e+06	6.19662e+06	6.65219e+06	6841522	4658551	4.71467e+06	5638520	6446626	4.30994e+06	5118534	5.35173e+06	3306.63	NVNTALNTTQIPSSIEDIFNDDRC[160.0307]INITK	1102.88	IPI:IPI00848590.1	Tax_Id=10090 Gene_Symbol=Nae1 NEDD8-activating enzyme E1 regulatory subunit
334563	3	0.377	9660658	14090000	12170000	12510000	17380000	11220000	11000000	9822215	14280000	8931575	9169032	8452441	2879.34	ELVVNC[160.0307]C[160.0307]TEFIHLISSEANEIC[160.0307]NK	960.451	IPI:IPI00128424.1	Tax_Id=10090 Gene_Symbol=Dr1 Protein Dr1
342263	3	0.436	14810000	18470000	14700000	16110000	24180000	15230000	15120000	10480000	16920000	14960000	12680000	10820000	3008.56	TVLLTGLEGIPVDEETGEDLLNIHFQR	1003.53	IPI:IPI00129636.1	Tax_Id=10090 Gene_Symbol=Nmi N-myc-interactor
347721	3	0.245	18560000	35380000	16770000	22300000	25220000	18020000	19170000	14650000	18270000	19450000	14740000	12260000	3323.73	LGGGMPGLGQGPPTDAPAVDTAEQVYISSLALLK	1108.58	IPI:IPI00113262.1	Tax_Id=10090 Gene_Symbol=Psmd14 26S proteasome non-ATPase regulatory subunit 14
336499	2, 3	0.041	25350000	126900000	55050000	101800000	141800000	47180000	31400000	30010000	79700000	27160000	31310000	39690000	1876.9741, 1876.9752	AGKPVIC[160.0307]ATQMLESMIK	626.32996, 938.99066	IPI:IPI00845840.1	Tax_Id=10090 Gene_Symbol=Pkm2 Isoform M1 of Pyruvate kinase isozymes M1/M2
348125	2	0.032	8498076	18530000	11270000	16400000	17280000	12930000	8.2782e+06	8909329	12910000	11640000	9150471	10320000	1978.97	ILADLEDYLNELWEDK	989.988	IPI:IPI00321647.2	Tax_Id=10090 Gene_Symbol=Eif3c Eukaryotic translation initiation factor 3 subunit C
344005	3	0.354	17880000	31210000	23240000	19780000	29600000	21170000	16470000	18150000	24850000	18330000	17010000	16170000	3279.75	RDGSIPLPAEILAGGC[160.0307]AGGSQVIFTNPLEIVK	1093.92	IPI:IPI00308162.3	Tax_Id=10090 Gene_Symbol=Slc25a12 Calcium-binding mitochondrial carrier protein Aralar1
342596	2	0.189	5839537	10070000	5536798	6.972e+06	8683135	5979892	5.53701e+06	4537530	5.62911e+06	4.57926e+06	5055448	4831698	2203.03	EYFGAFGEIENIELPMDTK	1102.02	IPI:IPI00755892.1	Tax_Id=10090 Gene_Symbol=Hnrpdl heterogeneous nuclear ribonucleoprotein D-like
360300	2, 3	0.352	31710000	50070000	28740000	27390000	42800000	19970000	10640000	16470000	31170000	12400000	23090000	18950000	2353.1624, 2353.1655	SGETEDTFIADLVVGLC[160.0307]TGQIK	785.06, 1177.0848	IPI:IPI00462072.3	Tax_Id=10090 Gene_Symbol=Eno1;LOC100044223;Gm5506 Alpha-enolase
369677	3	0.095	1.74254e+06	21620000	6128575	8278930	20220000	6.6287e+06	1.86494e+06	2.1261e+06	12210000	3.62798e+06	3.28449e+06	2.37526e+06	3159.62	TLSC[160.0307]LSTSTDAASVVHSTDLVVEAIVENLK	1053.88	IPI:IPI00121105.2	Tax_Id=10090 Gene_Symbol=Hadh Hydroxyacyl-coenzyme A dehydrogenase, mitochondrial
372068	2	0.629	318325	47087.6	5.75315e+06	4.70223e+06	2552.14	6030165	5014718	6.57451e+06	3.00825e+06	3194475	5694311	4.70222e+06	1134.59	RFEQEINAK	567.799	IPI:IPI00115321.3	Tax_Id=10090 Gene_Symbol=Stk10 serine/threonine kinase 10
340405	2, 3	0.494	11380000	19490000	14380000	14620000	17390000	11370000	11590000	11800000	15650000	10510000	11950000	9319436	2303.1733, 2303.176	GLAFIQDPDGYWIEILNPNK	768.39685, 1152.0903	IPI:IPI00321734.7	Tax_Id=10090 Gene_Symbol=Glo1 Lactoylglutathione lyase
370393	2	0.405	2.8299e+06	5792013	3.22889e+06	2.82759e+06	4126456	2.4148e+06	1.06585e+06	1778198	2.90211e+06	2009720	1.87251e+06	1642829	1779.9	DLYNWLEVEFNPLK	890.454	IPI:IPI00129276.2	Tax_Id=10090 Gene_Symbol=Eif3a Eukaryotic translation initiation factor 3 subunit A
337206	2	0.455	4.5304e+06	7.9343e+06	4951798	4.00428e+06	7650558	4284899	3.24622e+06	2.5542e+06	5.10889e+06	4.02983e+06	3168989	3.16848e+06	1901.04	SVGMIAGGTGITPMLQVIR	951.024	IPI:IPI00110885.2	Tax_Id=10090 Gene_Symbol=Cyb5r3 Putative uncharacterized protein
340075	2	0.162	12710000	24910000	11700000	16300000	13390000	10880000	12050000	9143499	10850000	11050000	9866909	8.33712e+06	1789.91	VLGILAMIDEGETDWK	895.458	IPI:IPI00110684.1	Tax_Id=10090 Gene_Symbol=Ppa1 Inorganic pyrophosphatase
337583	3	0.045	17960000	26930000	12130000	18890000	15690000	14270000	16860000	11680000	14540000	17110000	12150000	11140000	2503.42	IELVVVGPEAPLAAGIVGDLTSAGVR	835.145	IPI:IPI00230612.3	Tax_Id=10090 Gene_Symbol=Gart Putative uncharacterized protein
325926	2	0.613	49360000	65490000	48510000	46290000	58550000	43600000	44870000	32120000	47310000	45650000	38210000	26870000	1251.7	FVSISDLFVPK	626.355	IPI:IPI00122565.1	Tax_Id=10090 Gene_Symbol=Gdi2 Isoform 1 of Rab GDP dissociation inhibitor beta
333809	2	0.21	5.50945e+06	2.57574e+06	4488550	4607885	6.36718e+06	4740389	6321593	5025240	3551782	6262740	4.88465e+06	3960288	1535.85	DAVIYPILVEFTR	768.428	IPI:IPI00123342.4	Tax_Id=10090 Gene_Symbol=Hyou1 Hypoxia up-regulated protein 1
342807	3	0.082	2579635	2.71803e+06	2.88547e+06	3.51042e+06	4.15885e+06	2.20816e+06	1.9225e+06	2.2553e+06	3479241	1.93636e+06	2.1412e+06	2.73618e+06	2515.3	TSGDTLELVEESLDLNLLNNAVR	839.104	IPI:IPI00129535.1	Tax_Id=10090 Gene_Symbol=Nup160 Isoform 2 of Nuclear pore complex protein Nup160
342092	3	0.057	1.91672e+06	6.99757e+06	2.97524e+06	3.72046e+06	4727825	3.08327e+06	1.90667e+06	2.60053e+06	3058693	2.25111e+06	2.39277e+06	2.40136e+06	2639.35	IDMNLTDLLGELQRDPWPVTQGK	880.456	IPI:IPI00317604.1	Tax_Id=10090 Gene_Symbol=Sec23b Protein transport protein Sec23B
361786	3	0.059	6206986	16490000	6.06676e+06	9463545	9216248	7.25961e+06	3965305	4688247	7089457	5.34645e+06	4489293	4.66714e+06	2323	EGGAGGGFGSPMDIFDMFFGGGGR	775.005	IPI:IPI00132208.1	Tax_Id=10090 Gene_Symbol=Dnaja1 DnaJ homolog subfamily A member 1
343579	2	0.319	3.97228e+06	6391666	4798616	4.38837e+06	5496478	3.47664e+06	3.04601e+06	4.46565e+06	5248996	3.36722e+06	3.79899e+06	3.61151e+06	1626.99	ITELFAVALPQLLAK	813.998	IPI:IPI00776104.1	Tax_Id=10090 Gene_Symbol=Stag2 Stromal antigen 2
341871	2	0.653	6.14686e+06	2.18084e+06	6306222	7.60603e+06	7658434	5.819e+06	8042132	6.01423e+06	4742907	6.78973e+06	3.43144e+06	4.17378e+06	2121	DIDIEDLEELDPDFIMAK	1061	IPI:IPI00129276.2	Tax_Id=10090 Gene_Symbol=Eif3a Eukaryotic translation initiation factor 3 subunit A
337806	2	0.265	4.09306e+06	6.95641e+06	5.34043e+06	5144671	7625996	3.6557e+06	3.78393e+06	4735167	5.17641e+06	3.75612e+06	5.30656e+06	4421412	2006.94	ITDAYLDQYLWYEADK	1003.97	IPI:IPI00121596.4	Tax_Id=10090 Gene_Symbol=Prpf8 Pre-mRNA-processing-splicing factor 8
374429	3	0.037	8.02044e+06	6740822	1.25143e+06	933393	5013730	8278093	5.89461e+06	257389	619846	9700192	169199	315757	2091.16	GVGAAATAVTQALNELLQHVK	697.725	IPI:IPI00929758.1	Tax_Id=10090 Gene_Symbol=Tln1 talin-1
374899	3	0.067	606138	5.39323e+06	408961	1.34116e+06	3.19486e+06	1.36137e+06	180008	59266.8	1.44293e+06	418919	66574.7	119418	2991.32	EGSGGGGGMDDIFSHIFGGGLFGFMGNQSR	997.779	IPI:IPI00136251.1	Tax_Id=10090 Gene_Symbol=Dnaja2 DnaJ homolog subfamily A member 2
355735	3	0.002	6.6567e+06	6401923	9478344	9515309	10640000	7148402	4.83825e+06	12350000	10510000	4.07026e+06	11620000	13400000	3033.44	ELAEQYEMEIFDYELLSQNLTQQAK	1011.82	IPI:IPI00117274.1	Tax_Id=10090 Gene_Symbol=Dock2 dedicator of cytokinesis protein 2
353238	2	0.385	2.74035e+06	5802440	2.77759e+06	3466973	5554623	2.97683e+06	2.65962e+06	3.11497e+06	3.13815e+06	2176659	3044667	2.1746e+06	1523.68	DVTNNVHYENYR	762.346	IPI:IPI00224626.3	Tax_Id=10090 Gene_Symbol=Sept7 Septin-7
371145	2	0.404	8615201	6009848	6265498	5367927	8951818	7.51722e+06	4.62208e+06	3.77849e+06	5.49265e+06	4775717	2.46e+06	4.20412e+06	1349.82	AYVVLGQFLVLK	675.414	IPI:IPI00119959.1	Tax_Id=10090 Gene_Symbol=Banf1 Barrier-to-autointegration factor
357358	3	0.811	102068	16564.2	7121462	12810000	1.53665e+06	19830.3	32081.3	21488.8	17620000	40944.4	16088.5	7663.65	2105.11	VFLENVIRDAVTYTEHAK	702.374	IPI:IPI00623776.3	Tax_Id=10090 Gene_Symbol=- 11 kDa protein
337411	2	0.27	6356683	12570000	7.52604e+06	7901514	11500000	6499429	6571989	6.07933e+06	8342076	6120601	6198159	6537844	1664.9	QLSAFGEYVAEILPK	832.951	IPI:IPI00121309.2	Tax_Id=10090 Gene_Symbol=Ndufs3 NADH dehydrogenase [ubiquinone] iron-sulfur protein 3, mitochondrial
330681	2	0.062	21470000	39820000	17470000	24280000	27980000	21780000	21010000	13140000	20170000	22130000	15100000	16310000	2415.18	VFIMDNC[160.0307]EELIPEYLNFIR	1208.09	IPI:IPI00330804.4	Tax_Id=10090 Gene_Symbol=Hsp90aa1 Heat shock protein HSP 90-alpha
330072	2, 3	0.232	24980000	26300000	20620000	19910000	26830000	20400000	24130000	17170000	20580000	23030000	15050000	15570000	1292.6542, 1292.6566	NC[160.0307]PHVVVGTPGR	431.55707, 646.8307	IPI:IPI00123878.4	Tax_Id=10090 Gene_Symbol=Ddx39 Isoform 1 of ATP-dependent RNA helicase DDX39
355099	2	0.0002102	2.55454e+06	4651235	324015	2.73006e+06	385212	2.59534e+06	3429549	76388.9	278539	3838482	51012.7	103749	1544.83	GNIQLTNSAISDALK	772.919	IPI:IPI00323496.5	Tax_Id=10090 Gene_Symbol=Iigp1 Interferon-inducible GTPase 1
359966	2	0.209	816180	5.43316e+06	519596	4.99753e+06	7.23751e+06	164422	58602.3	984012	1994576	13835.7	428840	223150	1216.67	KLVIVGDGAC[160.0307]GK	608.841	IPI:IPI00315100.1	Tax_Id=10090 Gene_Symbol=Rhoa Transforming protein RhoA
350301	2, 3	0.002	5.23001e+06	23190000	14910000	16620000	24240000	13020000	2807258	11880000	14480000	4946879	9324104	12260000	2330.0393, 2330.0432	EFGIDPQNMFEFWDWVGGR	777.35126, 1165.5253	IPI:IPI00228633.7	Tax_Id=10090 Gene_Symbol=Gpi1 Glucose-6-phosphate isomerase
333049	2, 3	0.017	30920000	55870000	20880000	33660000	31130000	30000000	33120000	20220000	20910000	35510000	17580000	19420000	2258.2065, 2258.2073	ALVDILSEVPESMFQEILPK	753.407, 1129.6073	IPI:IPI00331361.2	Tax_Id=10090 Gene_Symbol=Mybbp1a Myb-binding protein 1A
340049	2	0.433	2.06561e+06	3.54653e+06	2679381	2.89532e+06	3.88413e+06	3.47332e+06	2.93161e+06	2.88703e+06	2.66192e+06	2641988	2.31868e+06	2.02589e+06	1418.71	QSSVTQVTEQSPK	709.861	IPI:IPI00608012.1	Tax_Id=10090 Gene_Symbol=Zfml Isoform 4 of Zinc finger protein 638
332430	2, 3	0.723	12980000	18730000	12700000	11190000	14690000	11070000	12670000	9198075	13280000	12910000	11680000	9925479	1868.8922, 1868.8939	NATNVEQAFMTMAAEIK	623.63617, 934.94977	IPI:IPI00133706.1	Tax_Id=10090 Gene_Symbol=Rab1b Ras-related protein Rab-1B
358976	2	0.205	8086247	3.80995e+06	6.15178e+06	9736647	4.65325e+06	8859314	9695548	6145574	6.25189e+06	8414706	5465237	4848874	1276.55	SYSSGGEDGYVR	638.777	IPI:IPI00269613.6	Tax_Id=10090 Gene_Symbol=Eif3i Eukaryotic translation initiation factor 3 subunit I
387653	2	0.195	447167	1.9319e+06	471851	662019	466821	480112	390511	1242413	625782	240483	874219	131952	1447.72	GHDGLYQGLSTATK	724.363	IPI:IPI00133467.1	Tax_Id=10090 Gene_Symbol=Cd247 T-cell surface glycoprotein CD3 zeta chain
352490	2, 3	0.092	8751696	16530000	7110117	11580000	14610000	8742642	5745270	3.71847e+06	11400000	7.58829e+06	4.62184e+06	5130637	1894.9973, 1894.9977	NLATAYDNFVELVANLK	632.3374, 948.0023	IPI:IPI00923036.1	Tax_Id=10090 Gene_Symbol=Pdcd6ip programmed cell death 6-interacting protein isoform 3
332111	3	0.729	3.65718e+06	4262967	4.38804e+06	4.13891e+06	5366524	3.43104e+06	4.39508e+06	3756853	4.85308e+06	4260431	4.16391e+06	3.44831e+06	3652.71	C[160.0307]SEGSFLLTTFPRPVTVEPM[147.0354]DQLDDEEGLPEK	1218.24	IPI:IPI00320016.7	Tax_Id=10090 Gene_Symbol=Nono Isoform 1 of Non-POU domain-containing octamer-binding protein
350193	2	0.858	3.82048e+06	4006080	3.82375e+06	3.86361e+06	5527109	5016618	5381454	4252901	3.41158e+06	4204693	4.13547e+06	3.12238e+06	1335.62	DTPTSAGPNSFNK	668.313	IPI:IPI00856839.1	Tax_Id=10090 Gene_Symbol=Pcnp PEST proteolytic signal-containing nuclear protein
344284	2	0.194	1.09771e+06	3.51587e+06	1.66348e+06	1.30164e+06	4.06174e+06	2.12939e+06	1.47078e+06	2.40106e+06	2.00223e+06	873046	2.18331e+06	1.40542e+06	1843.89	KPASVSPTTPTSPTEGEAS	922.45	IPI:IPI00153421.1	Tax_Id=10090 Gene_Symbol=Dync1li1 Cytoplasmic dynein 1 light intermediate chain 1
354307	2, 3	0.11	18470000	18780000	9852913	12230000	15130000	12850000	9128116	5331560	12470000	10620000	5764943	7.09661e+06	1428.8175, 1428.8181	GVMLAVDAVIAELK	476.944, 714.91266	IPI:IPI00308885.6	Tax_Id=10090 Gene_Symbol=Hspd1 Isoform 1 of 60 kDa heat shock protein, mitochondrial
388662	3	0.456	239279	177154	233151	114568	324520	137506	13721.7	2165.51	70200.2	8959.58	2921.02	15582.5	2233.14	MLIAMVDVIFADVAQPDQTR	745.052	IPI:IPI00119581.2	Tax_Id=10090 Gene_Symbol=LOC100044829 similar to Fibrillarin isoform 2
338598	2	0.017	4.22974e+06	7.25028e+06	2.03844e+06	4.25468e+06	2.75555e+06	3.26808e+06	2440514	1.57263e+06	2.61776e+06	2.77057e+06	1.47695e+06	1.60432e+06	1098.72	ITLLDIVIAK	549.862	IPI:IPI00123202.1	Tax_Id=10090 Gene_Symbol=Atxn10 Ataxin-10
342036	3	0.043	7.03344e+06	3517727	2152618	2369252	3494146	4985048	2.82218e+06	552410	1.87403e+06	4.04042e+06	399112	870482	2360.26	QQANTIFWSPQGQFVVLAGLR	787.424	IPI:IPI00229859.1	Tax_Id=10090 Gene_Symbol=Eif3b 109 kDa protein
353313	2, 3	0.101	48310000	55380000	37730000	40320000	45690000	43980000	36700000	25860000	31550000	45870000	24250000	23780000	1430.8325, 1430.8326	IVSQLLTLMDGLK	477.61575, 715.91986	IPI:IPI00622235.5	Tax_Id=10090 Gene_Symbol=Vcp Transitional endoplasmic reticulum ATPase
352751	2	0.199	3.43532e+06	7034913	3.20501e+06	5056828	5.56155e+06	3.39989e+06	3.46334e+06	1.14588e+06	3.59306e+06	3.19413e+06	2.21632e+06	1.53597e+06	2024	C[160.0307]SVLPLSQNQEFMPFVK	1012.5	IPI:IPI00112555.3	Tax_Id=10090 Gene_Symbol=Gars Glycyl-tRNA synthetase
343020	2	0.241	2499544	4.58321e+06	3137274	2268824	4.3798e+06	2.32579e+06	1.98618e+06	3.16822e+06	3.01913e+06	1.88902e+06	2370061	2.83394e+06	1844.06	VAEQTPLTALYVANLIK	922.532	IPI:IPI00111218.1	Tax_Id=10090 Gene_Symbol=Aldh2 Aldehyde dehydrogenase, mitochondrial
352315	2	0.3	2792818	1.71983e+06	2.44378e+06	2.43398e+06	3.46407e+06	2774798	2.41779e+06	1.88593e+06	2.41847e+06	3.05636e+06	1.29737e+06	1917155	1512.92	VAGQLLPLAYNLLK	756.963	IPI:IPI00229286.5	Tax_Id=10090 Gene_Symbol=2700029M09Rik UPF0609 protein C4orf27 homolog
339597	2	0.821	4.36892e+06	5564854	3.66733e+06	3.27305e+06	6173573	5.05391e+06	3717713	4.15002e+06	2.7366e+06	3.9558e+06	3.68431e+06	3044417	1388.72	GPAAAPGAASPPAEPK	694.863	IPI:IPI00387416.1	Tax_Id=10090 Gene_Symbol=Ubqln2 Ubiquilin 2, isoform CRA_a
338561	2	0.012	2.15788e+06	3686494	3.78423e+06	2.50981e+06	4972524	2.72292e+06	2.44021e+06	3909360	3.86013e+06	2.44146e+06	3.35558e+06	3295443	1729.88	LEWLTLMPDAANLDK	865.445	IPI:IPI00266942.6	Tax_Id=10090 Gene_Symbol=Esyt2 Isoform 1 of Extended synaptotagmin-2
351162	2	0.045	2.94359e+06	1.62958e+06	2.27194e+06	676571	171570	3.57616e+06	3215070	3077955	334934	3.01374e+06	1.52625e+06	1.47946e+06	1634.73	SQSSMAPEEEQVANK	817.871	IPI:IPI00119892.1	Tax_Id=10090 Gene_Symbol=Smarce1 SWI/SNF-related matrix-associated actin-dependent regulator chromatin subfamily E member 1
328061	2, 3	0.011	8967879	394200000	127700000	241200000	278700000	57450000	32330000	101400000	163300000	12300000	81580000	65370000	2169.086, 2169.0884	GIVDQSQQAYQEAFEISKK	723.7009, 1085.0466	IPI:IPI00116498.1	Tax_Id=10090 Gene_Symbol=Ywhaz 14-3-3 protein zeta/delta
329992	2	9.65e-05	14610000	21830000	3181137	13590000	5450636	10170000	17690000	2.45199e+06	3.45866e+06	15000000	2.28481e+06	2.55505e+06	1657.92	GLTVVQAFQELVEPK	829.462	IPI:IPI00120457.1	Tax_Id=10090 Gene_Symbol=Fdps Farnesyl pyrophosphate synthase
352610	3	0.101	15900000	19980000	13770000	16290000	21900000	15170000	12100000	13480000	16900000	13610000	14800000	15530000	3507.7	FPFFNPIQTQVFNTVYNSDDNVFVGAPTGSGK	1169.9	IPI:IPI00420329.1	Tax_Id=10090 Gene_Symbol=Snrnp200 Small nuclear ribonucleoprotein 200
347143	2	0.548	1.28679e+06	1.76828e+06	1.27336e+06	1.2469e+06	2.75997e+06	1.10165e+06	1.5524e+06	1092214	1426780	2234165	809850	777423	1239.66	TVFFWAPIMK	620.335	IPI:IPI00131896.1	Tax_Id=10090 Gene_Symbol=Brp44 Brain protein 44
332000	3	0.104	79170000	106900000	68050000	84540000	80150000	70800000	76780000	59430000	61340000	76070000	56470000	47060000	3358.68	QNFTEPTAIQAQGWPVALSGLDMVGVAQTGSGK	1120.23	IPI:IPI00648763.1	Tax_Id=10090 Gene_Symbol=Ddx5 DEAD (Asp-Glu-Ala-Asp) box polypeptide 5
333755	1	0.644	2.54648e+06	7362090	2172663	2.5825e+06	7917829	1924702	3.43705e+06	1.66546e+06	3.15023e+06	2545371	2.57817e+06	1.81108e+06	846.423	FFFWTV	846.423	IPI:IPI00120984.5	Tax_Id=10090 Gene_Symbol=Ndufa8 NADH dehydrogenase [ubiquinone] 1 alpha subcomplex subunit 8
348392	3	0.882	12450000	14470000	11870000	6.57465e+06	10380000	8755496	9115637	6.46178e+06	10580000	9522083	7985193	6.86089e+06	2933.5	IPVIENLGATLDQFDAIDFSDNEIRK	978.504	IPI:IPI00170008.1	Tax_Id=10090 Gene_Symbol=Snrpa1 U2 small nuclear ribonucleoprotein A'
332063, 339938	2, 3	0.295	45790000	85700000	51100000	53790000	71730000	50200000	46170000	42600000	52770000	47090000	42050000	41860000	1980.0024, 1980.0062	VPSTEAEALASSLMGLFEK	660.6736, 990.5049	IPI:IPI00122565.1	Tax_Id=10090 Gene_Symbol=Gdi2 Isoform 1 of Rab GDP dissociation inhibitor beta
339049	3	0.448	6.09063e+06	9996281	7.08921e+06	6.97566e+06	8.14302e+06	6.09566e+06	5629349	7.22354e+06	6150305	6.25154e+06	6.38543e+06	5.56422e+06	3408.82	EATTLANGVLASLNLPAAIEDVSGDTVPQSILTK	1136.95	IPI:IPI00923036.1	Tax_Id=10090 Gene_Symbol=Pdcd6ip programmed cell death 6-interacting protein isoform 3
357549	3	0.043	5.00322e+06	6702452	3.80708e+06	5203241	5.59466e+06	4932217	5.10633e+06	3.52342e+06	4.13776e+06	5.22559e+06	2.77001e+06	3069113	2471.36	DFVSEQLTSLLVNGVQLPVLGDK	824.457	IPI:IPI00315488.1	Tax_Id=10090 Gene_Symbol=Rars Arginyl-tRNA synthetase, cytoplasmic
342809	2	0.31	7.77334e+06	5169116	8805513	8.12022e+06	10320000	7.76751e+06	9576770	7261476	8414441	9599674	9010879	7.47647e+06	2234.11	NDVFDSLGISPDLLPDDFVR	1117.56	IPI:IPI00129105.2	Tax_Id=10090 Gene_Symbol=Sae1 Isoform 2 of SUMO-activating enzyme subunit 1
338083	3	0.793	4709430	4968855	4.87519e+06	3.60564e+06	4565431	2.68114e+06	4.34986e+06	2976080	3694141	3.82007e+06	3.51478e+06	2.64463e+06	2200.14	NLGIESQVDVMQQATNAILR	734.053	IPI:IPI00468896.7	Tax_Id=10090 Gene_Symbol=Ddx46 Isoform 2 of Probable ATP-dependent RNA helicase DDX46
353262	2	0.358	1.04053e+06	41443.6	513052	74604.1	277442	2.08043e+06	1.02057e+06	1.34864e+06	334459	1.2124e+06	319482	722010	1828.8	ELVSSSSSGSDSDSEVEK	914.903	IPI:IPI00225633.3	Tax_Id=10090 Gene_Symbol=Sub1 Activated RNA polymerase II transcriptional coactivator p15
356277	2	0.003	9519258	3.35381e+06	3238001	4989236	4900432	6.70983e+06	7.3057e+06	2.83768e+06	6.18105e+06	8754685	2.41182e+06	3871303	1649.91	SLINSQAGFVTMILR	825.458	IPI:IPI00120691.3	Tax_Id=10090 Gene_Symbol=Ddx21 nucleolar RNA helicase 2
375942	2	0.212	2.39767e+06	197419	1.2564e+06	579713	192466	2923496	2.55589e+06	2.12278e+06	758964	2.14198e+06	830666	1.0194e+06	1121.53	AFEEDQVAGR	561.266	IPI:IPI00128256.1	Tax_Id=10090 Gene_Symbol=Rrp9 U3 small nucleolar RNA-interacting protein 2
331730	2	0.806	2.91399e+06	573780	2693640	3.5053e+06	1.31167e+06	4.15952e+06	3.50817e+06	3122195	2.71853e+06	2686891	2612204	2.73557e+06	999.458	YGMGTSVER	500.232	IPI:IPI00337893.2	Tax_Id=10090 Gene_Symbol=Pdha1 Pyruvate dehydrogenase E1 component subunit alpha, somatic form, mitochondrial
348177	2, 3	0.093	10980000	13170000	12220000	13590000	17590000	13720000	13270000	13960000	14630000	12590000	11760000	13570000	2453.213, 2453.2197	VGQTAFDVADEDILGYLEELQK	818.41144, 1227.1101	IPI:IPI00671847.3	Tax_Id=10090 Gene_Symbol=Ppp1r12a Isoform 2 of Protein phosphatase 1 regulatory subunit 12A
335142	2	0.382	5130855	614997	7133444	6.93551e+06	1.67098e+06	8701013	5642950	9124059	940145	4.93617e+06	9452402	7535633	1206.57	AQM[147.0354]VQEDLEK	603.789	IPI:IPI00110588.4	Tax_Id=10090 Gene_Symbol=Msn Moesin
354502	2	0.192	4.1411e+06	781707	1.93868e+06	712987	2645325	3.59352e+06	2.03169e+06	444937	561007	3.53752e+06	311174	691542	1262.89	LIPIIVLLLQK	631.947	IPI:IPI00387204.3	Tax_Id=10090 Gene_Symbol=Myo1g Myosin-Ig
345875	2	0.474	26200000	30950000	19500000	18710000	23110000	19960000	17140000	17200000	19030000	17690000	14310000	15810000	1548.87	LTTDFNVIVQALSK	774.936	IPI:IPI00134300.1	Tax_Id=10090 Gene_Symbol=Ssb Lupus La protein homolog
336852	3	0.096	12740000	26800000	12550000	16540000	22470000	14850000	14490000	8313375	15080000	14420000	8864742	10460000	2207.06	LASEILMQNWDAAMEDLTR	736.358	IPI:IPI00132250.1	Tax_Id=10090 Gene_Symbol=Eif3e Eukaryotic translation initiation factor 3 subunit E
350872	2	0.502	192000000	92700000	112200000	86110000	149700000	114000000	106700000	102200000	90300000	109800000	116100000	88570000	1798.92	LFIGGLSFETTEESLR	899.966	IPI:IPI00828488.1	Tax_Id=10090 Gene_Symbol=Hnrnpa2b1 Isoform 1 of Heterogeneous nuclear ribonucleoproteins A2/B1
330055	2, 3	0.565	28620000	63070000	36710000	31470000	56210000	27180000	30010000	23750000	40130000	32890000	28450000	27420000	1913.9359, 1913.938	FQDTAEALAAFTALMEGK	638.6508, 957.47156	IPI:IPI00463468.3	Tax_Id=10090 Gene_Symbol=Nop58 Nucleolar protein 58
347207	2	0.228	2.12206e+06	4250201	2.80156e+06	2.64188e+06	3654309	2.4443e+06	2.23484e+06	3.12707e+06	2.67869e+06	1953826	2311342	2.33147e+06	1516.75	VETQNPSLSSPETK	758.879	IPI:IPI00126181.9	Tax_Id=10090 Gene_Symbol=Akap13 A kinase (PRKA) anchor protein 13
359509, 362312	3	0.047	16630000	43920000	22300000	32530000	31330000	24410000	11210000	10880000	23080000	14910000	15900000	14300000	2461.1396, 2461.144	YSNEDTLSVALPYFWEHFDK	821.0514, 821.05286	IPI:IPI00318841.4	Tax_Id=10090 Gene_Symbol=Eef1g Elongation factor 1-gamma
354167, 361889	2, 3	0.132	12130000	20230000	8606985	14690000	14900000	11650000	12790000	7.78535e+06	10940000	11080000	6.91473e+06	5043147	1357.7081, 1357.7119	IRVDVADQAQDK	453.24213, 679.3577	IPI:IPI00221581.1	Tax_Id=10090 Gene_Symbol=Eif4b Eukaryotic translation initiation factor 4B
338349	3	0.567	12850000	18720000	14290000	13930000	17310000	13130000	15010000	11800000	12560000	13050000	10450000	10030000	3022.39	EAQAAMEGLNGQDLMGQPISVDWC[160.0307]FVR	1008.14	IPI:IPI00410937.2	Tax_Id=10090 Gene_Symbol=Rbm8a Isoform 1 of RNA-binding protein 8A
346278, 355312, 358279, 383963, 385131, 394609, 394973, 395028, 396738, 397583	2, 3	0.179	429200000	920900000	1356000000	1278000000	538900000	1131000000	785600000	1385000000	1489000000	952200000	1735000000	1566000000	1692.9037, 1692.9049, 1692.9053, 1692.906, 1692.9061, 1692.907, 1692.9073, 1692.9088, 1692.9099, 1692.9126	HLQLAIRNDEELNK	564.9727, 564.97314, 564.9735, 564.9736, 564.9738, 564.974, 564.9745, 564.97485, 564.9757, 846.95624	IPI:IPI00230264.5	Tax_Id=10090 Gene_Symbol=H2afx Histone H2A.x
346238	2	0.246	2449147	71357.5	2190235	1.40278e+06	195317	2.68164e+06	2.75751e+06	2222776	505240	2906473	2.06845e+06	1.58446e+06	1759.78	VQPTGDENEEASVPC[160.0307]K	880.395	IPI:IPI00131778.6	Tax_Id=10090 Gene_Symbol=Mina Myc-induced nuclear antigen
331290	1, 2	0.149	187500000	287300000	144700000	176100000	180300000	138700000	180300000	83020000	140400000	164300000	99040000	79440000	1025.568, 1025.5688	FAISELFAK	513.2881, 1025.568	IPI:IPI00317794.5	Tax_Id=10090 Gene_Symbol=Ncl Nucleolin
392137	3	0.1	2.60117e+06	307511	391549	318014	1.37686e+06	2.38976e+06	1.30844e+06	280489	382192	1.83077e+06	154786	172926	2820.48	AGSVPSLAAGLFFGGLAGLGAYQLSQDPR	940.83	IPI:IPI00132768.1	Tax_Id=10090 Gene_Symbol=Tmem14c Transmembrane protein 14C
342814	3	0.089	13650000	17120000	8760091	13740000	13500000	9961516	12450000	7864024	11330000	11790000	9918314	9247540	2129.14	ALMLQGVDLLADAVAVTM[147.0354]GPK	710.386	IPI:IPI00308885.6	Tax_Id=10090 Gene_Symbol=Hspd1 Isoform 1 of 60 kDa heat shock protein, mitochondrial
328116	2	0.007	14940000	19810000	8806269	14440000	12160000	12520000	16810000	7.99656e+06	9557759	16080000	10460000	7789101	2390.15	VFIM[147.0354]DSC[160.0307]DELIPEYLNFIR	1195.58	IPI:IPI00229080.7	Tax_Id=10090 Gene_Symbol=Hsp90ab1 Putative uncharacterized protein
335732, 340100	2, 3	0.631	27370000	37410000	30760000	30690000	41570000	29540000	24720000	25880000	30370000	27380000	24770000	20010000	2316.175, 2316.1829	VC[160.0307]MVYDLYPTLTPLAVAYAR	772.7324, 1158.5912	IPI:IPI00330303.7	Tax_Id=10090 Gene_Symbol=LOC100046995;Atic Bifunctional purine biosynthesis protein PURH
341248	2, 3	0.008	14190000	14200000	25620000	22020000	29600000	23780000	12390000	24600000	22020000	14080000	22760000	22470000	2121.0427, 2121.0447	DTELAEELLQWFLQEEK	707.6864, 1061.025	IPI:IPI00648173.1	Tax_Id=10090 Gene_Symbol=Cltc Clathrin, heavy polypeptide
334766	3	0.428	6.44126e+06	11820000	8215705	6.92928e+06	11200000	6.39577e+06	6264401	6573877	9701432	5.96346e+06	6337906	5.88392e+06	2857.51	FVC[160.0307]AQLPNAVLESISVIDTPGILSGEK	953.175	IPI:IPI00135677.2	Tax_Id=10090 Gene_Symbol=Ehd3 EH domain-containing protein 3
338800	2	0.055	87312.7	14960000	2947139	3.30608e+06	2.41509e+06	402558	188037	1087172	3.5484e+06	197644	356585	861715	2033.95	DQGTYEDYVEGLRVFDK	1017.48	IPI:IPI00354819.5	Tax_Id=10090 Gene_Symbol=Myl6 Isoform Non-muscle of Myosin light polypeptide 6
362434	3	0.077	1.70356e+06	15220000	5936619	8016841	11270000	5194760	2.0191e+06	1.79783e+06	8.20002e+06	2.77261e+06	2310915	2.24617e+06	2422.27	GSLLGC[160.0307]SINISDIRDLEAITFK	808.095	IPI:IPI00626909.1	Tax_Id=10090 Gene_Symbol=Capn1 Calpain-1 catalytic subunit
357098	4	0.102	10840000	7.1414e+06	3.04616e+06	1.30596e+06	4.90294e+06	9414784	8512414	2.14725e+06	593519	10160000	267079	897587	3942.12	QGLLGAPPAMPLLSGPALSTALLQLALQSQSQNQSQGQK	986.284	IPI:IPI00719915.1	Tax_Id=10090 Gene_Symbol=Raver1 Isoform 1 of Ribonucleoprotein PTB-binding 1
365121	2	0.671	3.60225e+06	4.35408e+06	3.29396e+06	3.05701e+06	4.16915e+06	3.76188e+06	3.39996e+06	3.23089e+06	3.12044e+06	2.24458e+06	2.53058e+06	2.22457e+06	1190.53	LSNNYYC[160.0307]TR	595.767	IPI:IPI00130322.5	Tax_Id=10090 Gene_Symbol=Ndufa7 NADH dehydrogenase [ubiquinone] 1 alpha subcomplex subunit 7
345403	3	0.015	8916582	6.35643e+06	7017313	4.75225e+06	4.93637e+06	7559612	10030000	6.92545e+06	5664759	8425680	6200969	6.24769e+06	2677.37	IPVTDEEQTNVPYIYAIGDILEGK	893.127	IPI:IPI00776252.1	Tax_Id=10090 Gene_Symbol=Txnrd1 Isoform 1 of Thioredoxin reductase 1, cytoplasmic
337757	3	0.116	6509644	10740000	5.83634e+06	6.21324e+06	5921480	5.77457e+06	5.29342e+06	3.01064e+06	4.08651e+06	5.84592e+06	3.44717e+06	2763811	2596.26	SQIESMLINGYALNC[160.0307]VVGSQGMPK	866.091	IPI:IPI00459493.5	Tax_Id=10090 Gene_Symbol=Tcp1 Isoform 1 of T-complex protein 1 subunit alpha
341682	2	0.19	4.0276e+06	6.66844e+06	4980847	4.54248e+06	7018853	4571729	3.38251e+06	2.8407e+06	5382666	4.29859e+06	2.94042e+06	3.8114e+06	1495.84	EVFGTFGIPFLLR	748.421	IPI:IPI00463367.2	Tax_Id=10090 Gene_Symbol=Usp7 Isoform 2 of Ubiquitin carboxyl-terminal hydrolase 7
338300	2	0.693	4.24303e+06	6.20431e+06	3757441	3.95115e+06	4678716	3.61799e+06	4.32948e+06	3.72813e+06	3.83845e+06	3827609	3956678	3.18501e+06	1828	DVLILGGGDGGILC[160.0307]EIVK	914.501	IPI:IPI00124127.1	Tax_Id=10090 Gene_Symbol=Sms;Gm14680 Spermine synthase
329734, 335392	2, 3	0.182	40510000	53040000	50670000	40070000	60360000	39090000	42180000	50110000	49140000	45300000	42920000	49420000	2411.277, 2411.2822	EVEEISLLLPQVEEC[160.0307]VLNLGK	804.43225, 1206.1422	IPI:IPI00318048.5	Tax_Id=10090 Gene_Symbol=Nop56 Nucleolar protein 56
372825	3	0.853	3.76012e+06	773720	4734541	5875764	2.87158e+06	4.46243e+06	3.67398e+06	1.81241e+06	6712064	4.45282e+06	2.30591e+06	2.48626e+06	2772.35	RNTFVGTPFWMAPEVIQQSAYDSK	924.789	IPI:IPI00115494.1	Tax_Id=10090 Gene_Symbol=2610018G03Rik Novel protein containing a protein kinase domain
360531	2	0.22	2.19972e+06	5.43641e+06	1.61412e+06	1.10041e+06	5471958	2.33031e+06	1.07401e+06	416023	1.92676e+06	1246724	414353	873573	1177.71	QIFILLFQR	589.36	IPI:IPI00112414.1	Tax_Id=10090 Gene_Symbol=Cse1l Exportin-2
339951	2, 3	0.132	43500000	49700000	49140000	38500000	65880000	34670000	30790000	43040000	46620000	29760000	47260000	41890000	2384.1047, 2384.1077	ANPDPNC[160.0307]C[160.0307]LGVFGLSLYTTER	795.3741, 1192.556	IPI:IPI00139259.1	Tax_Id=10090 Gene_Symbol=Tra2b Isoform 1 of Transformer-2 protein homolog beta
330505	2, 3	0.27	5843071	10200000	7.45637e+06	6067041	10980000	7.55655e+06	6650535	6990353	7.96771e+06	5961217	5.85225e+06	6750122	2089.9758, 2089.9766	LSTLGSGGESGGDGSPGGAGATAAR	697.3301, 1045.492	IPI:IPI00351206.5	Tax_Id=10090 Gene_Symbol=Pgrmc2 Membrane-associated progesterone receptor component 2
335275, 379213	3	0.172	112600000	157100000	120800000	147600000	179600000	145500000	140100000	87310000	139600000	140600000	94120000	91330000	3083.3943, 3083.4053	FTLDC[160.0307]THPVEDGIMDAANFEQFLQER	1028.4696, 1028.4733	IPI:IPI00222546.5	Tax_Id=10090 Gene_Symbol=Rpl22;LOC100047372 60S ribosomal protein L22
362842	3, 4	0.08	12280000	23810000	14770000	19280000	21170000	15370000	9908327	12600000	16500000	14640000	12780000	12820000	3891.0022, 3891.0127	SLGNVIDPLDVIHGVSLQGLYDQLLNSNLDPSEVEK	973.5086, 1297.6722	IPI:IPI00130353.5	Tax_Id=10090 Gene_Symbol=Vars Valyl-tRNA synthetase
357802	3	0.489	5222905	3.57618e+06	5.87964e+06	5437078	7.28255e+06	5165297	6154206	6.05058e+06	5.71097e+06	5.26506e+06	4561220	4.77354e+06	2320.07	QQDSQPEEVMDVLEMVESVK	774.03	IPI:IPI00785231.1	Tax_Id=10090 Gene_Symbol=Pnn pinin
356667	3	0.082	12750000	20260000	15520000	16730000	25350000	14140000	6.19415e+06	12630000	17360000	9574614	11190000	11940000	3327.72	QIETGPFLEAVAHLPPFFDC[160.0307]LGSPVFTPIK	1109.91	IPI:IPI00229718.10	Tax_Id=10090 Gene_Symbol=Gltp Glycolipid transfer protein
336005	3	0.456	6.12216e+06	5.66733e+06	7.33718e+06	6573002	9498965	6.40104e+06	7216235	8431702	6.10289e+06	6521204	6.96708e+06	6036777	2851.37	QEDMPFTC[160.0307]EGITPDIIINPHAIPSR	951.129	IPI:IPI00320034.6	Tax_Id=10090 Gene_Symbol=Polr2b DNA-directed RNA polymerase II subunit RPB2
327800	2	0.11	779900000	807000000	773300000	716200000	724100000	728600000	847100000	693400000	645100000	717400000	740900000	529100000	1154.58	FEDENFILK	577.791	IPI:IPI00554989.3	Tax_Id=10090 Gene_Symbol=Ppia Peptidyl-prolyl cis-trans isomerase
351281, 353429, 376143, 388611	3, 4, 5	0.02	3162000000	11170000000	6809000000	5497000000	9545000000	3615000000	1230000000	5011000000	7937000000	2002000000	5090000000	4980000000	3437.7144, 3437.7148, 3437.7168, 3437.7178, 3437.7188	FQSAAIGALQEASEAYLVGLFEDTNLC[160.0307]AIHAK	688.3492, 860.18414, 860.1851, 1146.5763, 1146.5774	IPI:IPI00785343.2	Tax_Id=10090 Gene_Symbol=H3f3a;H3f3b;LOC100045490 Histone H3.3
335335	2	0.000138	467400000	530600000	316100000	498900000	375200000	460700000	495300000	298700000	357800000	443000000	284300000	298500000	1513.79	GVVDSEDLPLNISR	757.398	IPI:IPI00229080.7	Tax_Id=10090 Gene_Symbol=Hsp90ab1 Putative uncharacterized protein
325890	2, 3	0.056	604700000	691400000	861500000	569900000	678500000	733900000	678600000	858800000	807700000	581500000	730300000	679900000	1337.7064, 1337.7073	IEHPGLSIGDTAK	446.5739, 669.3569	IPI:IPI00462291.5	Tax_Id=10090 Gene_Symbol=Hmgb2 High mobility group protein B2
341957, 344496	2, 3	0.517	1174000000	1165000000	1119000000	439500000	1446000000	1245000000	877200000	527800000	486200000	1113000000	222400000	570600000	2271.3823, 2271.387	LLGGVTIAQGGVLPNIQAVLLPK	757.8005, 1136.1948	IPI:IPI00230264.5	Tax_Id=10090 Gene_Symbol=H2afx Histone H2A.x
325491	2, 3	0.824	1166000000	1460000000	1299000000	1250000000	1395000000	1064000000	1210000000	1205000000	1155000000	1063000000	1122000000	898000000	2196.1108, 2196.1133	EILVGDVGQTVDDPYTTFVK	732.7092, 1098.5591	IPI:IPI00890117.1	Tax_Id=10090 Gene_Symbol=Cfl1 Cofilin-1
326059	2	0.483	483200000	687800000	504900000	509500000	561500000	477100000	490400000	377100000	518400000	459900000	411600000	316300000	1330.7	FLIPNASQPESK	665.855	IPI:IPI00116498.1	Tax_Id=10090 Gene_Symbol=Ywhaz 14-3-3 protein zeta/delta
326846	2	0.293	608600000	623200000	585600000	548500000	619400000	560100000	628800000	571700000	489000000	547400000	597500000	397700000	1213.62	DSPSVWAAVPGK	607.316	IPI:IPI00224740.6	Tax_Id=10090 Gene_Symbol=Pfn1 Profilin-1
338090, 343205	2, 3	0.41	11210000000	15430000000	16650000000	10240000000	17730000000	10970000000	10430000000	11560000000	15370000000	11220000000	12370000000	10750000000	1310.7037, 1310.7046, 1310.7069	TVTAMDVVYALK	437.57303, 655.8555, 655.8571	IPI:IPI00623776.3	Tax_Id=10090 Gene_Symbol=- 11 kDa protein
350150, 358238, 360124, 366712, 392169, 395073	3, 4, 5	0.197	478800000	16500000000	2902000000	2982000000	10190000000	445000000	319200000	741100000	6457000000	534700000	839500000	815600000	3513.6902, 3513.7144, 3513.715, 3513.717, 3513.7175, 3513.7188, 3513.7195, 3513.72, 3513.7307	FQSSAVMALQEASEAYLVGLFEDTNLC[160.0307]AIHAK	703.5439, 703.5487, 703.5488, 879.1851, 879.1853, 879.1854, 1171.9016, 1171.9105, 1171.9106, 1171.915	IPI:IPI00282848.1	Tax_Id=10090 Gene_Symbol=Hist1h3b;Hist2h3b;Hist2h3c1;Hist1h3e;Hist1h3c;Hist1h3d;Hist1h3f;Hist2h3c2 histone H3.2
325314	1, 2	0.025	551200000	601400000	426300000	561600000	534000000	554300000	631100000	386400000	424500000	572300000	337600000	294200000	914.5679, 914.5681	QTVAVGVIK	457.7877, 914.5679	IPI:IPI00307837.6	Tax_Id=10090 Gene_Symbol=Eef1a1 Elongation factor 1-alpha 1
350075, 357980	3, 4, 5	0.044	4292000000	8942000000	6516000000	5125000000	7266000000	3214000000	2084000000	6319000000	6998000000	2174000000	6273000000	5063000000	3529.7073, 3529.7095, 3529.71, 3529.7122	FQSSAVM[147.0354]ALQEASEAYLVGLFEDTNLC[160.0307]AIHAK	706.7478, 883.18353, 1177.2406, 1177.2413	IPI:IPI00282848.1	Tax_Id=10090 Gene_Symbol=Hist1h3b;Hist2h3b;Hist2h3c1;Hist1h3e;Hist1h3c;Hist1h3d;Hist1h3f;Hist2h3c2 histone H3.2
354109	2	0.056	126000000	1692000000	764900000	607100000	1201000000	276500000	210000000	390000000	1155000000	139600000	393500000	317700000	1130.65	ERSGVSLAALK	565.831	IPI:IPI00223714.5	Tax_Id=10090 Gene_Symbol=Hist1h1e Histone H1.4
337235	2	0.298	713900000	856300000	686200000	782100000	757000000	686200000	766100000	663900000	671900000	684800000	669900000	514300000	1337.63	YALYDATYETK	669.318	IPI:IPI00890117.1	Tax_Id=10090 Gene_Symbol=Cfl1 Cofilin-1
333740	1, 2	0.006	5156000000	3309000000	5599000000	3204000000	5002000000	4574000000	5131000000	5146000000	5179000000	4937000000	5928000000	5099000000	845.5095, 845.5097	SGVSLAALK	423.2584, 845.5097	IPI:IPI00223714.5	Tax_Id=10090 Gene_Symbol=Hist1h1e Histone H1.4
332085	2	0.094	564900000	799300000	803000000	608800000	1010000000	694100000	575900000	763100000	820300000	557100000	669700000	618100000	1123.56	SLAAAGYDVEK	562.286	IPI:IPI00228616.5	Tax_Id=10090 Gene_Symbol=Hist1h1a Histone H1.1
327666	1, 2	0.064	1522000000	601000000	1092000000	982300000	800800000	1284000000	1537000000	1275000000	996300000	1407000000	1300000000	1030000000	800.3834, 800.38354	YDLDFK	400.69534, 800.38354	IPI:IPI00462072.3	Tax_Id=10090 Gene_Symbol=Eno1;LOC100044223;Gm5506 Alpha-enolase
328261	1, 2	0.025	434800000	343100000	486800000	377900000	554900000	443800000	451500000	507100000	475300000	425300000	528400000	440400000	1026.6202, 1026.622	DAGPLLISLK	513.81464, 1026.6204	IPI:IPI00323600.4	Tax_Id=10090 Gene_Symbol=Coro1a Coronin-1A
332972	2	0.135	234400000	285500000	367400000	125900000	284600000	152400000	210400000	249700000	228100000	248400000	300200000	241100000	1479.8	LGEYGFQNAILVR	740.403	IPI:IPI00131695.3	Tax_Id=10090 Gene_Symbol=Alb Serum albumin
325538	2, 3	0.043	202500000	223700000	260800000	179100000	278600000	200900000	213200000	249900000	240900000	218100000	262500000	206800000	1455.86	LAPITYPQGLALAK	485.95828, 728.4338	IPI:IPI00137618.1	Tax_Id=10090 Gene_Symbol=Rac2 Ras-related C3 botulinum toxin substrate 2
330843	2, 3	0.082	413600000	757400000	503900000	594300000	538600000	548300000	484300000	478700000	575200000	367200000	403000000	380600000	1998.9856, 1998.9868	IQVLQQQADDAEERAER	667.0005, 999.9964	IPI:IPI00459570.1	Tax_Id=10090 Gene_Symbol=Tpm3 Putative uncharacterized protein
331424	2	0.021	412200000	90680000	143700000	150800000	182700000	265100000	330000000	195700000	100800000	391400000	169700000	158300000	975.553	LPLQDVYK	488.28	IPI:IPI00307837.6	Tax_Id=10090 Gene_Symbol=Eef1a1 Elongation factor 1-alpha 1
327215	1, 2	0.378	361100000	349500000	357600000	302800000	355300000	311200000	409200000	245900000	330200000	353700000	331600000	247400000	907.5255, 907.5265	NLLSVAYK	454.26688, 907.5255	IPI:IPI00853924.1	Tax_Id=10090 Gene_Symbol=Ywhaq Isoform 1 of 14-3-3 protein theta
325336	2	0.05	480700000	589500000	710300000	422800000	644300000	437700000	492700000	562200000	586300000	487600000	604100000	552800000	1759.82	AMGIM[147.0354]NSFVNDIFER	880.413	IPI:IPI00761713.2	Tax_Id=10090 Gene_Symbol=Hist1h2bn;Hist1h2bf;Hist1h2bj;Hist1h2bl;LOC100046213 Putative uncharacterized protein Hist1h2bl
327914	2	0.811	446200000	695200000	512100000	442400000	566800000	437800000	484500000	408700000	474400000	441700000	427600000	344800000	1189.66	DSTLIMQLLR	595.336	IPI:IPI00853924.1	Tax_Id=10090 Gene_Symbol=Ywhaq Isoform 1 of 14-3-3 protein theta
326146	2	0.428	242600000	303300000	245500000	242200000	267500000	241200000	251200000	197100000	246100000	236400000	200600000	169000000	1250.66	QVVDSAYEVIK	625.836	IPI:IPI00751369.1	Tax_Id=10090 Gene_Symbol=Ldha L-lactate dehydrogenase A chain isoform 2
328652	2	0.735	227700000	353800000	301700000	274900000	368300000	250300000	254000000	260900000	303500000	242200000	270800000	182400000	1757.92	VIVVGNPANTNC[160.0307]LTASK	879.466	IPI:IPI00336324.11	Tax_Id=10090 Gene_Symbol=Mdh1 Malate dehydrogenase, cytoplasmic
339273	2, 3	0.085	9259000000	17640000000	15760000000	10170000000	17830000000	10260000000	8195000000	12350000000	15270000000	9264000000	11020000000	12020000000	1743.8219, 1743.8236	AMGIMNSFVNDIFER	581.94604, 872.41455	IPI:IPI00761713.2	Tax_Id=10090 Gene_Symbol=Hist1h2bn;Hist1h2bf;Hist1h2bj;Hist1h2bl;LOC100046213 Putative uncharacterized protein Hist1h2bl
325873	2, 3	0.012	729900000	857700000	567700000	698100000	629600000	671400000	767800000	502300000	544700000	721700000	469100000	418600000	1659.8983, 1659.9	IINEPTAAAIAYGLDK	553.9715, 830.4528	IPI:IPI00319992.1	Tax_Id=10090 Gene_Symbol=Hspa5 78 kDa glucose-regulated protein
325648	2	0.314	316300000	452000000	413400000	356100000	443800000	356500000	349200000	349900000	400000000	331100000	362600000	337300000	1488.76	IFVGGLSPDTPEEK	744.884	IPI:IPI00330958.2	Tax_Id=10090 Gene_Symbol=Hnrnpd Isoform 2 of Heterogeneous nuclear ribonucleoprotein D0
327689	2, 3	0.289	1014000000	1372000000	1050000000	1122000000	1147000000	998800000	1237000000	916500000	914300000	1071000000	935900000	640900000	1598.7495, 1598.7506	IIPGFMC[160.0307]QGGDFTR	533.5884, 799.8784	IPI:IPI00554989.3	Tax_Id=10090 Gene_Symbol=Ppia Peptidyl-prolyl cis-trans isomerase
326629	2	0.029	499700000	360000000	486300000	312600000	375900000	455500000	511700000	524900000	421400000	457400000	546100000	462600000	1188.65	IDTIEIITDR	594.829	IPI:IPI00828488.1	Tax_Id=10090 Gene_Symbol=Hnrnpa2b1 Isoform 1 of Heterogeneous nuclear ribonucleoproteins A2/B1
336908	2	0.997	211800000	129600000	164300000	238600000	272900000	237900000	125600000	501100000	228300000	226600000	93210000	97130000	1475.79	FLEQQNQVLQTK	738.397	IPI:IPI00625729.2	Tax_Id=10090 Gene_Symbol=Krt1 Keratin, type II cytoskeletal 1
331397	2, 3	0.647	1171000000	1409000000	1085000000	1010000000	1192000000	885400000	1026000000	887900000	931600000	1014000000	1020000000	610700000	1616.9303, 1616.931	TFVSITPAEVGVLVGK	539.6485, 808.96875	IPI:IPI00224740.6	Tax_Id=10090 Gene_Symbol=Pfn1 Profilin-1
330166	2	0.0006969	423100000	520600000	279300000	420600000	314500000	371200000	448500000	247300000	281500000	390400000	248400000	259700000	1242.71	ADLINNLGTIAK	621.857	IPI:IPI00229080.7	Tax_Id=10090 Gene_Symbol=Hsp90ab1 Putative uncharacterized protein
325362	2	0.159	290200000	441700000	338900000	362200000	443700000	363200000	312700000	369600000	361700000	283100000	285300000	295500000	1354.73	ALGQNPTNAEVLK	677.871	IPI:IPI00354819.5	Tax_Id=10090 Gene_Symbol=Myl6 Isoform Non-muscle of Myosin light polypeptide 6
333902, 336073	1, 2	0.243	10120000000	13760000000	14270000000	9546000000	15830000000	11380000000	10680000000	11870000000	13700000000	10200000000	11250000000	10930000000	944.5318, 944.53357	AGLQFPVGR	472.7695, 472.77042, 944.53174	IPI:IPI00230264.5	Tax_Id=10090 Gene_Symbol=H2afx Histone H2A.x
325490	2	0.001	348900000	386900000	194700000	378400000	249000000	456800000	433700000	294200000	222100000	359800000	228700000	232200000	1275.64	ELISNASDALDK	638.326	IPI:IPI00129526.1	Tax_Id=10090 Gene_Symbol=Hsp90b1 Endoplasmin
327474, 329138	2, 3	0.203	7512000000	3842000000	6494000000	5091000000	6905000000	7510000000	7095000000	6767000000	5497000000	7767000000	6393000000	5780000000	2211.106, 2211.1091	LGEHNINVLEGNEQFIDAAK	737.7079, 1106.0566	IPI:IPI00130391.1	Tax_Id=10090 Gene_Symbol=Tcrb-V20;Prss3;Prss1 protease, serine, 1
332088	2	0.003	443000000	443700000	344900000	407200000	360400000	451700000	515900000	289700000	341600000	461600000	304300000	263900000	1487.7	TTPSYVAFTDTER	744.356	IPI:IPI00323357.3	Tax_Id=10090 Gene_Symbol=Hspa8 Heat shock cognate 71 kDa protein
325597	1, 2	0.389	357200000	394900000	356400000	327300000	364200000	319300000	381800000	292300000	317200000	363100000	335600000	198800000	874.544, 874.5443	TLVLLMGK	437.7758, 874.544	IPI:IPI00224740.6	Tax_Id=10090 Gene_Symbol=Pfn1 Profilin-1
334902	2	0.141	198600000	248200000	213000000	220600000	220700000	228700000	223000000	199600000	208900000	208700000	186000000	178500000	1503.77	IFVGGLNPEATEEK	752.389	IPI:IPI00277066.4	Tax_Id=10090 Gene_Symbol=Hnrnpab Heterogeneous nuclear ribonucleoprotein A/B
327519	1, 2	0.653	352900000	451100000	412700000	391200000	453100000	425100000	394600000	439300000	435600000	345800000	350500000	294500000	894.50476, 894.5052	ILTTGFSR	447.75623, 894.50476	IPI:IPI00323600.4	Tax_Id=10090 Gene_Symbol=Coro1a Coronin-1A
328863	2	0.534	152200000	223800000	181700000	174400000	231200000	196200000	160400000	176500000	163300000	150300000	144800000	106800000	1178.62	GEFITTVQQR	589.812	IPI:IPI00336324.11	Tax_Id=10090 Gene_Symbol=Mdh1 Malate dehydrogenase, cytoplasmic
325328	2	0.022	413700000	564800000	310900000	425900000	370400000	381600000	482500000	224800000	337000000	425900000	272500000	222300000	1649.8	NQVAMNPTNTVFDAK	825.402	IPI:IPI00323357.3	Tax_Id=10090 Gene_Symbol=Hspa8 Heat shock cognate 71 kDa protein
327619	2	0.568	267100000	459400000	281700000	261100000	311100000	242500000	277600000	213200000	281000000	259700000	213300000	188700000	1502.75	MINLSVPDTIDER	751.88	IPI:IPI00118892.6	Tax_Id=10090 Gene_Symbol=Lcp1 Plastin-2
325900	2	0.376	194100000	131000000	811500000	1802000000	320300000	569500000	608000000	1026000000	1453000000	169500000	797600000	1078000000	788.478	KLPFQR	394.743	IPI:IPI00553538.3	Tax_Id=10090 Gene_Symbol=Hist1h3a;Hist1h3i;Hist1h3g;Hist1h3h Histone H3.1
325860	2	0.38	287900000	297300000	267400000	284700000	308600000	307500000	313600000	295000000	247900000	266300000	236400000	174600000	1377.63	GGGGNFGPGPGSNFR	689.319	IPI:IPI00828488.1	Tax_Id=10090 Gene_Symbol=Hnrnpa2b1 Isoform 1 of Heterogeneous nuclear ribonucleoproteins A2/B1
329709	1, 2	0.151	227400000	294400000	185400000	248100000	266800000	254600000	230600000	212100000	222200000	209400000	173600000	152800000	1038.5477, 1038.5482	ITNFSTDIK	519.7778, 1038.5477	IPI:IPI00118892.6	Tax_Id=10090 Gene_Symbol=Lcp1 Plastin-2
326676	1, 2	0.668	212400000	303100000	220700000	191300000	263300000	179500000	207900000	135800000	225500000	208900000	156200000	123000000	943.59973, 943.6003	FIIPNIVK	472.30377, 943.59973	IPI:IPI00751369.1	Tax_Id=10090 Gene_Symbol=Ldha L-lactate dehydrogenase A chain isoform 2
333990	2	0.058	360200000	23810000	92280000	66880000	20250000	451300000	416000000	193300000	21880000	348100000	64680000	80280000	1416.64	EGLELPEDEEEK	708.823	IPI:IPI00229080.7	Tax_Id=10090 Gene_Symbol=Hsp90ab1 Putative uncharacterized protein
331218	2	0.879	225600000	328200000	305100000	225500000	304600000	215900000	243600000	239000000	265400000	224500000	246300000	173100000	1393.71	FVEGLPINDFSR	697.36	IPI:IPI00336324.11	Tax_Id=10090 Gene_Symbol=Mdh1 Malate dehydrogenase, cytoplasmic
341675	2	0.937	214700000	275300000	237400000	201500000	253100000	203100000	225300000	200900000	238500000	185500000	213300000	173900000	1490.75	QVQSLTC[160.0307]EVDALK	745.88	IPI:IPI00227299.6	Tax_Id=10090 Gene_Symbol=Vim Vimentin
325320	2	0.2	330900000	238400000	295500000	183000000	298300000	294100000	302900000	247700000	270900000	304600000	283600000	225400000	1173.58	C[160.0307]EPIAMTVPR	587.293	IPI:IPI00323600.4	Tax_Id=10090 Gene_Symbol=Coro1a Coronin-1A
328347	2, 3	0.018	144100000	848600000	448200000	692600000	774800000	295500000	225200000	416800000	492900000	157700000	356800000	339000000	2515.3877, 2515.3892	VETGVLKPGMVVTFAPVNVTTEVK	839.1346, 1258.1975	IPI:IPI00307837.6	Tax_Id=10090 Gene_Symbol=Eef1a1 Elongation factor 1-alpha 1
325283, 325293	2, 3	0.461	664400000	836900000	778900000	710400000	651600000	603700000	710600000	648500000	683100000	635500000	668600000	474700000	2163.2043, 2163.208	TLLGDVPVVADPTVPNVTVTR	721.74084, 1082.1058	IPI:IPI00122568.3	Tax_Id=10090 Gene_Symbol=Arhgdib Rho GDP-dissociation inhibitor 2
340505, 358467	2	0.02	455600000	486300000	451100000	424600000	406400000	445000000	472000000	434400000	365500000	436400000	444100000	305200000	1278.5847, 1278.588	EGMNIVEAMER	639.796, 639.79767	IPI:IPI00554989.3	Tax_Id=10090 Gene_Symbol=Ppia Peptidyl-prolyl cis-trans isomerase
328451	2	0.003	483700000	294200000	333000000	222000000	250800000	335800000	417800000	294000000	267000000	420800000	323600000	272000000	1181.59	AVLFC[160.0307]LSEDK	591.299	IPI:IPI00890117.1	Tax_Id=10090 Gene_Symbol=Cfl1 Cofilin-1
349686, 368878	3, 4, 5	0.016	2857000000	15080000000	8032000000	6608000000	12790000000	3579000000	1097000000	4994000000	9755000000	1737000000	5661000000	5618000000	3586.6982, 3586.7131, 3586.7139, 3586.7156	FQSSAVMALQEAC[160.0307]EAYLVGLFEDTNLC[160.0307]AIHAK	718.14844, 897.4343, 1196.2375, 1196.2428	IPI:IPI00553538.3	Tax_Id=10090 Gene_Symbol=Hist1h3a;Hist1h3i;Hist1h3g;Hist1h3h Histone H3.1
330022	2	0.063	205400000	264200000	188800000	244700000	277200000	262300000	206600000	249300000	257000000	194600000	191000000	210800000	1038.6	IPVGPETLGR	519.802	IPI:IPI00468481.2	Tax_Id=10090 Gene_Symbol=Atp5b ATP synthase subunit beta, mitochondrial
329895	2	0.79	190200000	215600000	193200000	174800000	228300000	206100000	196500000	201800000	195500000	167300000	150700000	166800000	1171.63	VVDALGNAIDGK	586.321	IPI:IPI00130280.1	Tax_Id=10090 Gene_Symbol=Atp5a1 ATP synthase subunit alpha, mitochondrial
336565	2	0.009	266900000	306000000	218900000	250000000	224700000	249900000	290900000	182700000	205900000	282100000	183900000	158600000	1199.68	DAGTIAGLNVLR	600.342	IPI:IPI00323357.3	Tax_Id=10090 Gene_Symbol=Hspa8 Heat shock cognate 71 kDa protein
326861	1, 2	0.838	202200000	255100000	187500000	159600000	216600000	159100000	179700000	152500000	178400000	179800000	159300000	136200000	1055.6482, 1055.6493	DQLIVNLLK	528.32825, 1055.6482	IPI:IPI00751369.1	Tax_Id=10090 Gene_Symbol=Ldha L-lactate dehydrogenase A chain isoform 2
327512	2	0.049	274200000	343000000	206900000	253200000	235300000	229200000	293600000	143200000	222800000	267700000	166800000	132900000	1396.77	TLVLSNLSYSATK	698.889	IPI:IPI00317794.5	Tax_Id=10090 Gene_Symbol=Ncl Nucleolin
327489, 335817	2	0.003	389200000	496400000	245400000	389200000	309700000	352300000	458200000	190500000	261500000	389600000	210900000	186500000	1349.7362, 1349.7365	TLTLVDTGIGMTK	675.3717, 675.3719	IPI:IPI00229080.7	Tax_Id=10090 Gene_Symbol=Hsp90ab1 Putative uncharacterized protein
328063	1, 2	0.476	117400000	135000000	102300000	107000000	126300000	119600000	123800000	115100000	94960000	101000000	101500000	92180000	1141.6113, 1141.6133	GDLGIEIPAEK	571.31024, 1141.6115	IPI:IPI00845840.1	Tax_Id=10090 Gene_Symbol=Pkm2 Isoform M1 of Pyruvate kinase isozymes M1/M2
328528	2	0.408	244500000	273600000	254400000	205900000	222800000	229900000	259100000	232100000	226400000	246100000	237100000	221700000	1069.63	LSPEELLLR	535.318	IPI:IPI00118892.6	Tax_Id=10090 Gene_Symbol=Lcp1 Plastin-2
333404	2, 3	0.26	307500000	352700000	319200000	305800000	299800000	302000000	314700000	266700000	283000000	298700000	261400000	196100000	1650.9198, 1650.9214	VAVSADPNVPNVIVTR	550.97864, 825.9635	IPI:IPI00322312.3	Tax_Id=10090 Gene_Symbol=Arhgdia Rho GDP-dissociation inhibitor 1
348421, 368805	2, 3	0.147	314100000	15710000	168000000	82050000	22930000	429500000	377500000	347700000	37290000	313600000	122400000	126900000	1788.7772, 1788.7793, 1788.78	DAQPQLEEADDDLDSK	596.9315, 894.8922, 894.89325	IPI:IPI00122568.3	Tax_Id=10090 Gene_Symbol=Arhgdib Rho GDP-dissociation inhibitor 2
330966	2	0.295	239300000	30080000	250600000	232700000	41850000	302800000	278600000	279000000	72240000	257900000	229900000	218900000	1144.59	VTLTPEEEAR	572.797	IPI:IPI00751369.1	Tax_Id=10090 Gene_Symbol=Ldha L-lactate dehydrogenase A chain isoform 2
325370	2	0.353	144700000	118200000	123200000	123800000	171800000	135400000	153400000	127500000	138400000	125300000	121300000	119900000	1000.58	VLSIGDGIAR	500.794	IPI:IPI00130280.1	Tax_Id=10090 Gene_Symbol=Atp5a1 ATP synthase subunit alpha, mitochondrial
325428	1, 2	0.198	155800000	187600000	149400000	152500000	164400000	167100000	162800000	153900000	122300000	144900000	124400000	94450000	1015.57947, 1015.5801	LVLVGDGGTGK	508.29367, 1015.57947	IPI:IPI00134621.3	Tax_Id=10090 Gene_Symbol=Ran;LOC100045999 GTP-binding nuclear protein Ran
326324	2	0.793	385200000	455500000	401900000	341700000	393300000	365400000	412100000	412600000	387000000	396200000	419300000	430000000	1242.68	NIEDVIAQGVGK	621.841	IPI:IPI00139795.2	Tax_Id=10090 Gene_Symbol=Rplp2 60S acidic ribosomal protein P2
326020	1, 2	0.561	152800000	26230000	139100000	147700000	74680000	171400000	161700000	180800000	124800000	126900000	137600000	113600000	869.5094, 869.51	DPNIVIAK	435.25864, 869.5094	IPI:IPI00230108.6	Tax_Id=10090 Gene_Symbol=Pdia3 Protein disulfide-isomerase A3
325389	2	0.696	141900000	184400000	142200000	118600000	149300000	116800000	132000000	117600000	119900000	147800000	114700000	98810000	1474.82	ILTFDQLALESPK	737.914	IPI:IPI00555113.2	Tax_Id=10090 Gene_Symbol=Rpl18 60S ribosomal protein L18
327455	1, 2	0.781	242300000	301100000	260900000	252200000	336700000	251500000	255800000	257500000	279600000	234300000	255900000	209500000	960.51605, 960.5168	QVALWDTK	480.76202, 960.51605	IPI:IPI00323600.4	Tax_Id=10090 Gene_Symbol=Coro1a Coronin-1A
327669, 332324	2, 3	0.116	225200000	248900000	276500000	216500000	254700000	155700000	219800000	245900000	243700000	179200000	289600000	234500000	1775.812, 1775.8147	AM[147.0354]GIM[147.0354]NSFVNDIFER	592.60974, 888.4096	IPI:IPI00761713.2	Tax_Id=10090 Gene_Symbol=Hist1h2bn;Hist1h2bf;Hist1h2bj;Hist1h2bl;LOC100046213 Putative uncharacterized protein Hist1h2bl
328332	2	0.287	147500000	198700000	140600000	137400000	165800000	139200000	149900000	125000000	143600000	152600000	92660000	114600000	1143.64	LAVNMVPFPR	572.322	IPI:IPI00117352.1	Tax_Id=10090 Gene_Symbol=Tubb5 Tubulin beta-5 chain
326644	2	0.989	329600000	375100000	350600000	302200000	377700000	271400000	323200000	304000000	310700000	306500000	311200000	256900000	1104.59	IGFPWSEIR	552.797	IPI:IPI00330862.5	Tax_Id=10090 Gene_Symbol=Ezr;LOC100044177 Ezrin
345290	2	0.406	255600000	89150000	247500000	191300000	168700000	303200000	286600000	246400000	225800000	257100000	211300000	182400000	1259.61	SLNPELGTDADK	630.31	IPI:IPI00751369.1	Tax_Id=10090 Gene_Symbol=Ldha L-lactate dehydrogenase A chain isoform 2
325592	3	0.537	475000000	816800000	637400000	571000000	731600000	520600000	539900000	562300000	575700000	479500000	535900000	437200000	2944.41	ATFMVGSYGPRPEEYEFLTPVEEAPK	982.143	IPI:IPI00122568.3	Tax_Id=10090 Gene_Symbol=Arhgdib Rho GDP-dissociation inhibitor 2
343002, 363568	1, 2	0.2	314600000	110700000	204300000	349100000	132200000	371600000	375400000	220000000	205400000	310200000	171100000	170800000	1151.5582, 1151.5604	YIDQEELNK	576.2839, 1151.5583	IPI:IPI00229080.7	Tax_Id=10090 Gene_Symbol=Hsp90ab1 Putative uncharacterized protein
332772	2	0.134	174500000	285700000	200100000	214700000	221900000	228600000	202900000	226300000	221300000	174100000	173300000	178600000	1341.63	ILYSQC[160.0307]GDVMR	671.319	IPI:IPI00354819.5	Tax_Id=10090 Gene_Symbol=Myl6 Isoform Non-muscle of Myosin light polypeptide 6
340273	2	0.68	344000000	505900000	392200000	365000000	413100000	347600000	375200000	341300000	365300000	354400000	345200000	320200000	1585.85	VYALPEDLVEVNPK	793.429	IPI:IPI00118892.6	Tax_Id=10090 Gene_Symbol=Lcp1 Plastin-2
346616	3	0.001	328500000	354700000	244300000	333500000	279400000	315400000	365600000	255700000	242500000	348100000	223700000	206800000	2774.44	LASVPAGGAVAVSAAPGSAAPAAGSAPAAAEEK	925.483	IPI:IPI00139795.2	Tax_Id=10090 Gene_Symbol=Rplp2 60S acidic ribosomal protein P2
325952	2	0.205	212200000	250400000	181800000	223800000	223200000	191100000	229400000	171300000	197000000	213700000	204700000	175200000	1359.71	NTGIIC[160.0307]TIGPASR	680.357	IPI:IPI00845840.1	Tax_Id=10090 Gene_Symbol=Pkm2 Isoform M1 of Pyruvate kinase isozymes M1/M2
342362	2	0.548	191800000	294200000	208400000	227500000	271700000	197400000	201400000	176500000	222900000	172800000	172700000	132000000	1444.71	SLYSSSPGGAYVTR	722.858	IPI:IPI00227299.6	Tax_Id=10090 Gene_Symbol=Vim Vimentin
329732	2	0.382	342800000	456100000	429900000	360800000	415800000	311000000	332700000	373500000	386300000	303000000	372400000	325400000	1169.72	ILLAELEQLK	585.362	IPI:IPI00227299.6	Tax_Id=10090 Gene_Symbol=Vim Vimentin
329269	2	0.0001331	12030000	12350000	5171047	10430000	5567159	7.90044e+06	14390000	5626739	4794956	13760000	6638284	4.18488e+06	2479.21	LMDLDVEQLGIPEQEYSC[160.0307]VIK	1240.11	IPI:IPI00113870.1	Tax_Id=10090 Gene_Symbol=Pcna Proliferating cell nuclear antigen
343864	2	0.126	5372270	7923141	3.84594e+06	4.4851e+06	8.02882e+06	4411743	2892679	2.01279e+06	4839762	3876263	1616153	2.97746e+06	1510.86	LSFLYLITGNLEK	755.932	IPI:IPI00928004.1	Tax_Id=10090 Gene_Symbol=Copa Putative uncharacterized protein
353345	3	0.009	3.51264e+06	3.98804e+06	3.36873e+06	4.68106e+06	4.99194e+06	4.2008e+06	3.6746e+06	2.62931e+06	4899665	2.98091e+06	3.51908e+06	4.16792e+06	2584.23	QDLAAIPDFQSGAMENWGLTTYR	862.081	IPI:IPI00318595.1	Tax_Id=10090 Gene_Symbol=Erap1 Type 1 tumor necrosis factor receptor shedding aminopeptidase regulator
352099	1	0.159	5780000000	7533000000	9607000000	5725000000	9705000000	7400000000	6430000000	6965000000	9124000000	6788000000	7547000000	6785000000	714.346	TLYGFGG	714.346	IPI:IPI00623776.3	Tax_Id=10090 Gene_Symbol=- 11 kDa protein
331592, 338049, 356772	2	0.027	10260000000	8436000000	14820000000	8126000000	15330000000	11880000000	10520000000	12530000000	12570000000	11280000000	12700000000	12300000000	989.5785, 989.5807, 989.582	VFLENVIR	495.29288, 495.29398, 495.29462	IPI:IPI00623776.3	Tax_Id=10090 Gene_Symbol=- 11 kDa protein
331303, 340108, 344899	2	0.092	13570000000	18300000000	18110000000	13400000000	19290000000	14710000000	13210000000	17020000000	17660000000	13480000000	15400000000	14900000000	953.6036, 953.60547, 953.6067	LLLPGELAK	477.30542, 477.30637, 477.30698	IPI:IPI00761713.2	Tax_Id=10090 Gene_Symbol=Hist1h2bn;Hist1h2bf;Hist1h2bj;Hist1h2bl;LOC100046213 Putative uncharacterized protein Hist1h2bl
356694	3	0.04	6.31184e+06	9396882	7.89059e+06	6.40363e+06	9166303	6048230	5409031	7545791	7956167	5.03363e+06	6.95574e+06	8.10386e+06	3279.69	IGPEPTTDSFIAVMQGDVEGIIPGNALVVDPK	1093.9	IPI:IPI00135677.2	Tax_Id=10090 Gene_Symbol=Ehd3 EH domain-containing protein 3
330798	2	0.308	2670000000	777000000	1942000000	2132000000	1158000000	2972000000	3195000000	3019000000	1728000000	2845000000	2458000000	2204000000	814.504	EQAILLK	407.756	IPI:IPI00230718.3	Tax_Id=10090 Gene_Symbol=C9 complement component C9
344777, 351235	1, 2	0.511	702900000	26070000	1227000000	775400000	243400000	4329000000	4653000000	4238000000	800900000	3216000000	3318000000	3169000000	850.52594, 850.52625, 850.527	HLQLAIR	425.7666, 425.76712, 850.52625	IPI:IPI00230264.5	Tax_Id=10090 Gene_Symbol=H2afx Histone H2A.x
329071, 331281, 360889, 372586, 373269	2	0.044	1913000000	2284000000	3008000000	1880000000	2766000000	2090000000	1918000000	2263000000	2786000000	2106000000	2566000000	2156000000	1326.698, 1326.6987, 1326.6992, 1326.6998	TVTAM[147.0354]DVVYALK	663.8526, 663.853, 663.8533, 663.8536	IPI:IPI00623776.3	Tax_Id=10090 Gene_Symbol=- 11 kDa protein
327216	2	0.006	838600000	683100000	545000000	774400000	635900000	840400000	854000000	718900000	603900000	829300000	564000000	546800000	1025.61	IGGIGTVPVGR	513.31	IPI:IPI00307837.6	Tax_Id=10090 Gene_Symbol=Eef1a1 Elongation factor 1-alpha 1
334744	2, 3	0.168	2908000000	4292000000	4138000000	2670000000	4459000000	2805000000	2936000000	3451000000	4007000000	2793000000	3546000000	3261000000	1759.8181, 1759.8196	AM[147.0354]GIMNSFVNDIFER	587.278, 880.41266	IPI:IPI00761713.2	Tax_Id=10090 Gene_Symbol=Hist1h2bn;Hist1h2bf;Hist1h2bj;Hist1h2bl;LOC100046213 Putative uncharacterized protein Hist1h2bl
329147	2	0.003	6860000000	8881000000	9388000000	6810000000	10240000000	7725000000	7113000000	8968000000	9316000000	6653000000	9099000000	8947000000	1198.67	ASGPPVSELITK	599.838	IPI:IPI00331597.6	Tax_Id=10090 Gene_Symbol=Hist1h1d Histone H1.3
327641, 332461, 337468	2	0.013	5229000000	7893000000	7326000000	5871000000	9235000000	6796000000	5366000000	7999000000	7525000000	5127000000	6690000000	6890000000	1107.5682, 1107.5688, 1107.5691	ALAAAGYDVEK	554.2878, 554.2881, 554.28815	IPI:IPI00223714.5	Tax_Id=10090 Gene_Symbol=Hist1h1e Histone H1.4
341773, 343299, 398976	2, 3, 4	0.202	18720000000	29920000000	29100000000	17710000000	31750000000	21450000000	14830000000	24020000000	27370000000	19500000000	21210000000	19560000000	1931.1611, 1931.172, 1931.1727, 1931.1737, 1931.1815	VTIAQGGVLPNIQAVLLPK	483.5486, 644.39606, 644.3987, 966.0842, 966.0896	IPI:IPI00229543.3	Tax_Id=10090 Gene_Symbol=H2afj Histone H2A.J
328771	1, 2	0.107	7567000000	10830000000	9384000000	7172000000	12010000000	9893000000	8002000000	11650000000	9621000000	7659000000	9786000000	9614000000	1137.5471, 1137.5475	ESYSVYVYK	569.27734, 1137.5471	IPI:IPI00761713.2	Tax_Id=10090 Gene_Symbol=Hist1h2bn;Hist1h2bf;Hist1h2bj;Hist1h2bl;LOC100046213 Putative uncharacterized protein Hist1h2bl
326702, 334506	2	0.52	7977000000	3191000000	7675000000	7539000000	8891000000	9283000000	7550000000	9338000000	8729000000	7728000000	7714000000	7870000000	831.4929, 831.495	STELLIR	416.2501, 416.2511	IPI:IPI00553538.3	Tax_Id=10090 Gene_Symbol=Hist1h3a;Hist1h3i;Hist1h3g;Hist1h3h Histone H3.1
330431	2	0.011	1878000000	2695000000	2743000000	1973000000	3080000000	2194000000	1982000000	2552000000	2725000000	1882000000	2529000000	2431000000	1212.68	ATGPPVSELITK	606.846	IPI:IPI00230133.5	Tax_Id=10090 Gene_Symbol=Hist1h1b Histone H1.5
329946	1, 2	0.045	3258000000	1407000000	3298000000	2123000000	3371000000	2623000000	3055000000	3651000000	2848000000	2944000000	4596000000	5743000000	1180.6217, 1180.6222	ISGLIYEETR	590.8147, 1180.6217	IPI:IPI00623776.3	Tax_Id=10090 Gene_Symbol=- 11 kDa protein
325413	2	0.03	2271000000	2793000000	3101000000	2241000000	3398000000	2512000000	2441000000	2657000000	3149000000	2282000000	2864000000	2652000000	1228.68	TSGPPVSELITK	614.843	IPI:IPI00223714.5	Tax_Id=10090 Gene_Symbol=Hist1h1e Histone H1.4
330777	2	0.015	974500000	1500000000	1450000000	1093000000	1842000000	1289000000	1021000000	1567000000	1436000000	964200000	1277000000	1326000000	1093.55	ALAAGGYDVEK	547.281	IPI:IPI00230133.5	Tax_Id=10090 Gene_Symbol=Hist1h1b Histone H1.5
365572	3	0.027	5.11775e+06	10990000	4.11935e+06	9237735	6.39957e+06	4974121	4931438	2.5742e+06	6371764	5380322	2.19579e+06	3486535	3133.65	LM[147.0354]EPIYLVEIQC[160.0307]PEQVVGGIYGVLNRK	1045.22	IPI:IPI00466069.3	Tax_Id=10090 Gene_Symbol=Eef2 Elongation factor 2
356033	3	0.33	6445279	5899775	5677381	6.61788e+06	6090128	5.43087e+06	4.64463e+06	4.1441e+06	7149442	5.13832e+06	4367236	4688207	1852	LFDIFSQQVATVIQSR	618.005	IPI:IPI00111181.1	Tax_Id=10090 Gene_Symbol=Vps35 Vacuolar protein sorting-associated protein 35
342970	2	0.162	31270000	48680000	24160000	28660000	32920000	25310000	23590000	14380000	21260000	26150000	12230000	12270000	1503.88	LSSFIGAIAIGDLVK	752.444	IPI:IPI00320217.9	Tax_Id=10090 Gene_Symbol=Cct2 T-complex protein 1 subunit beta
336593	3	0.025	784128	11110000	5.35676e+06	6.72016e+06	9575802	2.8889e+06	2490699	4506547	6.74123e+06	1332316	6488344	3.24154e+06	3762.75	NEGITQPLPDSPKPMGTDQAIDALSSDFTC[160.0307]SSPTGK	1254.92	IPI:IPI00409176.1	Tax_Id=10090 Gene_Symbol=Cast Isoform 2 of Calpastatin
337398	2, 3	0.03	50500000	26630000	47520000	37520000	44870000	36390000	38620000	51970000	46630000	42830000	64730000	63380000	2160.983, 2160.9849	EYFGGFGEVESIELPMDNK	720.99976, 1080.9951	IPI:IPI00330958.2	Tax_Id=10090 Gene_Symbol=Hnrnpd Isoform 2 of Heterogeneous nuclear ribonucleoprotein D0
342454	2	0.0001032	12130000	11740000	4439585	9124564	3.47428e+06	7.958e+06	11940000	4.77574e+06	4.25816e+06	10280000	4.98683e+06	5317481	1416.72	AFSVFLFNTENK	708.864	IPI:IPI00115850.2	Tax_Id=10090 Gene_Symbol=Idi1;LOC100044783 isopentenyl-diphosphate Delta-isomerase 1
334877	3	0.115	6030766	9976504	5.02315e+06	7057333	9011394	6658049	6070449	3.99057e+06	7177724	5.9542e+06	4.05443e+06	3.85027e+06	3590.84	QLSPTEAFPVLVGDMDNSGSLNAQVIHQLSPGLR	1197.62	IPI:IPI00474157.4	Tax_Id=10090 Gene_Symbol=Tomm40 Putative uncharacterized protein Tomm40
335889	2, 3	0.324	57060000	86370000	48660000	58450000	63080000	45550000	61480000	43240000	52710000	58140000	47750000	46590000	2452.2764, 2452.2773	NAIDDGC[160.0307]VVPGAGAVEVALAEALIK	818.0973, 1226.6418	IPI:IPI00116281.3	Tax_Id=10090 Gene_Symbol=Cct6a T-complex protein 1 subunit zeta
342499, 361155	3	0.275	15560000	25600000	19540000	18080000	22280000	15120000	11530000	10710000	21030000	12320000	15050000	13460000	3042.554, 3042.5713	QFAPIHAEAPEFIEM[147.0354]SVEQEILVTGIK	1014.85614, 1014.86194	IPI:IPI00468481.2	Tax_Id=10090 Gene_Symbol=Atp5b ATP synthase subunit beta, mitochondrial
356417	2, 3	0.088	10770000	14200000	7813025	10730000	13830000	9515472	6.71247e+06	3.20083e+06	9476383	11590000	3.56944e+06	4999867	2278.2107, 2278.2126	NGFLNLALPFFGFSEPLAAPR	760.0751, 1139.61	IPI:IPI00123313.1	Tax_Id=10090 Gene_Symbol=Uba1 Ubiquitin-like modifier-activating enzyme 1
356192	2	0.102	1.32454e+06	2309579	2.26931e+06	1.5686e+06	3.35473e+06	1.7694e+06	1497454	1.51369e+06	2.48592e+06	1.72785e+06	1.75924e+06	1.88418e+06	1364.69	DLLQELAEFMR	682.85	IPI:IPI00857283.1	Tax_Id=10090 Gene_Symbol=Arhgap4 Rho GTPase activating protein 4 isoform 1
340875	3	0.001	7311296	7.68052e+06	3870551	6856143	5642826	6.34133e+06	7180522	3.2012e+06	4500500	7204035	2.73933e+06	3.15265e+06	3205.65	LATLVTTYVDAINSGDVPC[160.0307]LENAVTTLAQR	1069.22	IPI:IPI00454028.3	Tax_Id=10090 Gene_Symbol=Gbp7 guanylate binding protein 7
331033	3	0.069	11710000	28830000	9308462	15970000	17950000	11610000	8223739	5.66895e+06	11690000	9212178	5.55145e+06	7.00734e+06	3202.61	LVGEFLEVTC[160.0307]ISPTFIC[160.0307]DHPQIMSPLAK	1068.21	IPI:IPI00469103.1	Tax_Id=10090 Gene_Symbol=Kars lysyl-tRNA synthetase isoform 1
333696	2	0.404	3.07926e+06	2.03667e+06	2.88863e+06	2.63996e+06	4.78511e+06	3.57489e+06	3.19651e+06	3146988	3363205	3260079	3.28523e+06	2849323	1439.68	GGGGGGGGGPGGFQPAPR	720.343	IPI:IPI00128867.3	Tax_Id=10090 Gene_Symbol=Purb Transcriptional activator protein Pur-beta
370937	3	0.252	1.65619e+06	1.00572e+06	916033	1.66524e+06	2.30763e+06	2.07655e+06	508534	638414	1.28641e+06	1165903	908440	1.12144e+06	2598.31	GVILTSEC[160.0307]PGIFSAGLDLLEMYGR	866.773	IPI:IPI00331692.1	Tax_Id=10090 Gene_Symbol=Dci 3,2-trans-enoyl-CoA isomerase, mitochondrial precursor
359303	3	0.045	15530000	38210000	138200000	170300000	77450000	66850000	7.54413e+06	19640000	214100000	19230000	62810000	55760000	2367.23	VNHLYSDLSDALVIFQLYEK	789.748	IPI:IPI00118892.6	Tax_Id=10090 Gene_Symbol=Lcp1 Plastin-2
330724	2, 3	0.345	37570000	45220000	34900000	38570000	42650000	39140000	41090000	39350000	32340000	36680000	35170000	26370000	2593.2295, 2593.2317	LNEDMAC[160.0307]SVAGITSDANVLTNELR	865.08203, 1297.1184	IPI:IPI00277001.4	Tax_Id=10090 Gene_Symbol=Psma4 Proteasome subunit alpha type-4
343159	3	0.244	5713485	12380000	7377207	6.23265e+06	9945288	7.67872e+06	5.26049e+06	4.63434e+06	7.19018e+06	5.50521e+06	4752839	4997303	2028.09	FSMVLPEVEAALAEIPGVR	676.703	IPI:IPI00165849.3	Tax_Id=10090 Gene_Symbol=Isoc1 Isochorismatase domain-containing protein 1
339901	2	0.395	1.87141e+06	3321428	1.91431e+06	1.91865e+06	2.46018e+06	1.99662e+06	2.13749e+06	1.7903e+06	1.63103e+06	1.94563e+06	1.45335e+06	1260246	1500.74	LSAQSNSNNIEPAR	750.876	IPI:IPI00623570.3	Tax_Id=10090 Gene_Symbol=Trip12 thyroid hormone receptor interactor 12
365847	2	0.025	2.16628e+06	1.34772e+06	644046	1.07416e+06	1.456e+06	1.6444e+06	1847438	455196	565473	2282729	234739	206867	1134.7	GLSFLFPLLK	567.852	IPI:IPI00776162.3	Tax_Id=10090 Gene_Symbol=Eif4g2 Isoform 1 of Eukaryotic translation initiation factor 4 gamma 2
343198	2, 3	0.018	20120000	19160000	9071177	12240000	17480000	15640000	14290000	5992315	9497542	18300000	5.50033e+06	7.20268e+06	1780.9421, 1780.9442	FLNAEALQSYVAWLR	594.3196, 890.97473	IPI:IPI00331361.2	Tax_Id=10090 Gene_Symbol=Mybbp1a Myb-binding protein 1A
329524	3, 4	0.113	16580000	33120000	20780000	23100000	35380000	22240000	18770000	21380000	25560000	17000000	17020000	18750000	3811.8357, 3811.836	AMASINERPIIFALSNPTAQAEC[160.0307]TAEDAYTLTEGR	953.71436, 1271.2834	IPI:IPI00115977.1	Tax_Id=10090 Gene_Symbol=Me2 NAD-dependent malic enzyme, mitochondrial
327779	2, 3	0.039	30560000	11920000	17350000	14040000	29230000	23490000	27780000	18920000	16460000	36490000	19500000	21840000	1945.0353, 1945.0371	VDNMIIQSISLLDQLDK	649.0172, 973.02124	IPI:IPI00318048.5	Tax_Id=10090 Gene_Symbol=Nop56 Nucleolar protein 56
347461	2, 3	0.368	242900000	448900000	297100000	283700000	372200000	192400000	141000000	190400000	303900000	163400000	231200000	172900000	1804.9647, 1804.9653	FALITWIGEDVSGLQR	602.32666, 902.986	IPI:IPI00132575.3	Tax_Id=10090 Gene_Symbol=Cotl1 Coactosin-like protein
341921	2	0.07	3922164	680823	1.48293e+06	1.23199e+06	2909738	2534207	2978472	1.07878e+06	971373	3953024	770974	852025	1900.04	GPFLVSAPLSTIINWER	950.523	IPI:IPI00857771.1	Tax_Id=10090 Gene_Symbol=Chd4 Chromodomain-helicase-DNA-binding protein 4
343603	2, 3	0.198	21740000	34800000	15690000	15370000	30170000	23350000	18210000	11380000	14770000	22990000	8.02847e+06	9629658	1878.9443, 1878.948	YSQFINFPIYVWSSK	626.9875, 939.9758	IPI:IPI00129526.1	Tax_Id=10090 Gene_Symbol=Hsp90b1 Endoplasmin
371363	3	0.027	2454390	1.79516e+06	1239975	1.40837e+06	2.28572e+06	2.18057e+06	1.86e+06	1.04776e+06	1.18325e+06	2.32345e+06	943075	1.35656e+06	1884.07	IPAGLC[160.0307]ATAIDILTTVVR	628.694	IPI:IPI00130158.3	Tax_Id=10090 Gene_Symbol=Ipo9 importin-9
331775	2	0.536	3339916	56332.4	2.37585e+06	3.28732e+06	86574.9	2.72575e+06	3296744	2.95546e+06	1.35968e+06	2.10485e+06	1.99618e+06	2.485e+06	1103.57	LSQETEALGR	552.289	IPI:IPI00132314.1	Tax_Id=10090 Gene_Symbol=Nucb1 nucleobindin-1 isoform 2
340683	2	0.231	4.61904e+06	4.53144e+06	6069444	5.72612e+06	9005155	5086313	5346077	6591164	6.0238e+06	4.85903e+06	5.43071e+06	5.03342e+06	2246.06	DLDPNDVWEIVGELGDGAFGK	1123.54	IPI:IPI00115321.3	Tax_Id=10090 Gene_Symbol=Stk10 serine/threonine kinase 10
333795	2	0.182	973212	4293653	1.63908e+06	2.63252e+06	4577459	1.0264e+06	1157200	1571160	2.48538e+06	877915	1562577	1.26407e+06	1529.75	YGAMFQEQLMALK	765.377	IPI:IPI00263048.2	Tax_Id=10090 Gene_Symbol=Numa1 nuclear mitotic apparatus protein 1
344371	2	0.14	3538188	16010000	7000695	7.35809e+06	11130000	4.88894e+06	3.25622e+06	4489927	7530390	3.78546e+06	4996261	4.01824e+06	2074.04	WQYLLMAAEPYETIAFK	1037.52	IPI:IPI00380281.4	Tax_Id=10090 Gene_Symbol=Sf3a2 splicing factor 3A subunit 2
327636	2, 3	0.0005849	21230000	27470000	6599143	19380000	11150000	15220000	21820000	6.56801e+06	7977027	22590000	5003898	4.9131e+06	2034.1881, 2034.1898	LLLPEDPLISGLLNSQALK	678.7348, 1017.5977	IPI:IPI00113223.2	Tax_Id=10090 Gene_Symbol=Fasn Fatty acid synthase
373184	3	0.011	431571	17610000	3904123	10920000	14100000	2.23614e+06	883299	2.98364e+06	6892252	367567	2741022	2.032e+06	2645.24	KYNLGAPVAGTC[160.0307]YQAEWDDYVPK	882.417	IPI:IPI00137730.7	Tax_Id=10090 Gene_Symbol=Pebp1 Phosphatidylethanolamine-binding protein 1
327268	2, 3	0.841	57780000	89420000	68970000	63610000	80400000	51170000	57610000	54340000	67400000	55910000	58430000	46120000	1706.9735, 1706.9741	EGGLGPLNIPLLADVTK	569.66266, 853.99066	IPI:IPI00117910.3	Tax_Id=10090 Gene_Symbol=Prdx2 Putative uncharacterized protein Prdx2
343054	3	0.16	5672526	8636572	4.1227e+06	5.40089e+06	7.36425e+06	5.46853e+06	5.5994e+06	4.69172e+06	4.81128e+06	6046329	2868637	3.67642e+06	2769.51	IAASLQSQSPEYLLPVLIQAAQLC[160.0307]R	923.841	IPI:IPI00316133.7	Tax_Id=10090 Gene_Symbol=Srp72 Putative uncharacterized protein
360132	2	0.207	1.83922e+06	3.0803e+06	2431181	2869719	2.691e+06	2970023	3.00632e+06	2.52447e+06	2.26452e+06	2353417	1.96669e+06	2.29121e+06	1474.7	NTLTENMGPNQQK	737.851	IPI:IPI00337844.4	Tax_Id=10090 Gene_Symbol=Ranbp2 E3 SUMO-protein ligase RanBP2
351226	2	0.127	6951488	7308942	3455657	2.736e+06	6.05764e+06	4.87589e+06	3.0898e+06	1.40495e+06	2.96007e+06	4616327	559726	2.26268e+06	1910.05	LFVTGLFSLNQDIPAFK	955.529	IPI:IPI00395038.3	Tax_Id=10090 Gene_Symbol=Xpo1 Exportin-1
350674	2, 3	0.475	46050000	84400000	43960000	42360000	65160000	37790000	33440000	38670000	49450000	31880000	37540000	35310000	2184.105, 2184.106	DTDAAVGDNIGYITFVLFPR	728.7065, 1092.5566	IPI:IPI00661414.2	Tax_Id=10090 Gene_Symbol=Arpc2 Actin-related protein 2/3 complex subunit 2
326956	2	0.343	26750000	34090000	37420000	27950000	41140000	27930000	31470000	26320000	35310000	27320000	32860000	29890000	1413.75	NNALNQVVLWDK	707.379	IPI:IPI00420727.5	Tax_Id=10090 Gene_Symbol=Spcs3 signal peptidase complex subunit 3
329958	2	0.175	54540000	54970000	38690000	55110000	37520000	60730000	71350000	58350000	39070000	60750000	53130000	58340000	1366.68	ITSGPFEPDLYK	683.844	IPI:IPI00119305.3	Tax_Id=10090 Gene_Symbol=Pa2g4 Proliferation-associated protein 2G4
326603	2	0.931	44830000	53430000	56330000	43760000	57050000	42030000	47390000	44360000	51340000	46720000	47770000	37560000	1632.83	SSALQWLTPEQTSGK	816.917	IPI:IPI00798439.1	Tax_Id=10090 Gene_Symbol=Lta4h leukotriene A-4 hydrolase
339462	2	0.008	60240000	45500000	49260000	47330000	41100000	63830000	70730000	48400000	45580000	77090000	48620000	45760000	1269.62	TPYTIMFGPDK	635.314	IPI:IPI00119618.1	Tax_Id=10090 Gene_Symbol=Canx Calnexin
328299	2	0.111	20560000	23760000	16370000	18900000	20810000	19610000	18370000	15990000	17490000	20070000	15060000	13560000	1057.63	VIILGDSGVGK	529.317	IPI:IPI00408892.2	Tax_Id=10090 Gene_Symbol=Rab7 Ras-related protein Rab-7a
327055	2	0.008	58890000	63720000	40970000	58060000	47640000	69750000	65760000	52420000	34540000	56310000	35290000	32410000	1160.5	VEMSDMSFSK	580.752	IPI:IPI00109966.1	Tax_Id=10090 Gene_Symbol=B2m beta-2-microglobulin precursor
332426	2	0.522	31150000	44310000	29920000	31260000	39690000	33440000	34470000	30070000	32630000	28930000	23900000	20650000	1302.69	SVSLTGAPESVQK	651.85	IPI:IPI00462934.2	Tax_Id=10090 Gene_Symbol=Khsrp Far upstream element-binding protein 2
341432	2	0.113	31450000	37650000	26750000	28230000	35770000	30410000	36740000	24930000	27280000	32350000	18120000	22870000	1166.69	AVAQALEVIPR	583.85	IPI:IPI00116283.1	Tax_Id=10090 Gene_Symbol=Cct3 T-complex protein 1 subunit gamma
331118	2	0.225	36120000	95130000	58390000	60660000	88960000	56790000	49420000	66800000	57480000	40920000	53640000	38050000	1198.58	YVEC[160.0307]SALTQK	599.793	IPI:IPI00113849.1	Tax_Id=10090 Gene_Symbol=Cdc42 Isoform 2 of Cell division control protein 42 homolog
350875	2	0.149	38650000	27890000	33190000	37130000	31600000	45750000	44500000	33860000	31420000	37780000	32540000	28060000	1643.79	NVTELNEPLSNEER	822.399	IPI:IPI00230707.6	Tax_Id=10090 Gene_Symbol=Ywhag 14-3-3 protein gamma
340908	2	3.131e-05	77560000	67360000	38870000	68680000	44610000	67990000	76730000	38260000	35390000	67750000	35640000	31260000	1529.7	TLEELQDEYDFK	765.355	IPI:IPI00467004.5	Tax_Id=10090 Gene_Symbol=Stat1 Putative uncharacterized protein
332878	2	0.361	61420000	171000000	77930000	84750000	116000000	65890000	61630000	73940000	77310000	56370000	62880000	51980000	1491.73	LTDC[160.0307]VVMRDPASK	746.369	IPI:IPI00828488.1	Tax_Id=10090 Gene_Symbol=Hnrnpa2b1 Isoform 1 of Heterogeneous nuclear ribonucleoproteins A2/B1
326019	2	0.119	29790000	34910000	23680000	25200000	25620000	25850000	29140000	19900000	25480000	25680000	20350000	17000000	1263.72	LNIPVNQVNPR	632.363	IPI:IPI00311682.5	Tax_Id=10090 Gene_Symbol=Atp1a1 Sodium/potassium-transporting ATPase subunit alpha-1
376383	2	0.681	244229	53899.9	1.47115e+06	1.41971e+06	121713	1.20193e+06	1.02716e+06	1.32602e+06	1.32809e+06	667310	1.23461e+06	929244	1652.77	IFRDGEEAGAYDGPR	826.888	IPI:IPI00230108.6	Tax_Id=10090 Gene_Symbol=Pdia3 Protein disulfide-isomerase A3
339390	2	0.262	40340000	43310000	32580000	34650000	37480000	30730000	34200000	28130000	29810000	34130000	26970000	24250000	1279.72	IVLLDSSLEYK	640.363	IPI:IPI00116283.1	Tax_Id=10090 Gene_Symbol=Cct3 T-complex protein 1 subunit gamma
338097	1	0.848	28510000	31170000	26820000	24000000	31730000	22850000	22670000	21140000	25730000	24190000	19940000	17470000	634.394	LFQVK	634.394	IPI:IPI00117167.2	Tax_Id=10090 Gene_Symbol=Gsn Isoform 2 of Gelsolin
341056	2	0.333	43750000	55890000	43650000	42250000	46780000	43690000	44940000	38040000	40920000	43730000	37490000	33250000	1634.87	LTVEDPVTVEYITR	817.936	IPI:IPI00131406.1	Tax_Id=10090 Gene_Symbol=Psma7 Proteasome subunit alpha type-7
336615	2	0.188	69970000	59860000	62740000	58130000	61210000	63920000	67380000	70670000	61160000	57540000	69090000	49320000	1758.87	ETEC[160.0307]TYFSTPLLLGK	879.937	IPI:IPI00323592.2	Tax_Id=10090 Gene_Symbol=Mdh2 Malate dehydrogenase, mitochondrial
326622	2	0.002	40780000	47790000	20160000	35310000	26790000	30820000	40350000	17840000	20980000	37090000	18160000	15470000	1284.65	EFSPFGTITSAK	642.829	IPI:IPI00331552.4	Tax_Id=10090 Gene_Symbol=Pabpc1 polyadenylate-binding protein 1
335093	2	0.791	38570000	41330000	52210000	41340000	52400000	44860000	41510000	38980000	47150000	38520000	40760000	34110000	1472.66	SANEFSETESMLK	736.833	IPI:IPI00798439.1	Tax_Id=10090 Gene_Symbol=Lta4h leukotriene A-4 hydrolase
351211	2	0.661	44220000	32430000	42780000	35790000	41220000	33480000	39600000	30750000	42340000	37640000	37080000	25080000	1591.81	GILFVGSGVSGGEEGAR	796.409	IPI:IPI00894579.1	Tax_Id=10090 Gene_Symbol=Pgd 6-phosphogluconate dehydrogenase, decarboxylating
328911	3	0.542	4.76512e+06	20350000	7756472	7.19049e+06	10340000	5916682	7353978	5302688	8887292	5161444	4.91735e+06	3.59041e+06	3122.64	RPPEVASAIQPTPVSRDPPGPQPQASSSIR	1041.55	IPI:IPI00930865.1	Tax_Id=10090 Gene_Symbol=Il16 Isoform 1 of Pro-interleukin-16
326159	2	0.703	46700000	66710000	52670000	48070000	58840000	44740000	46180000	47610000	48680000	45410000	46820000	44300000	1530.79	LDEGWVPLETMIK	765.899	IPI:IPI00134300.1	Tax_Id=10090 Gene_Symbol=Ssb Lupus La protein homolog
330133, 344985	2, 3	0.167	170200000	54410000	152500000	57670000	67570000	191100000	204900000	174500000	102200000	174800000	145000000	159300000	1919.921, 1919.9249	TELEDTLDSTAAQQELR	640.6465, 960.4642	IPI:IPI00123181.4	Tax_Id=10090 Gene_Symbol=Myh9 Myosin-9
335429	2	0.522	33900000	41630000	31300000	33560000	44480000	39320000	40710000	32640000	29270000	30190000	28550000	24410000	1354.7	VQISPDSGGLPER	677.853	IPI:IPI00462934.2	Tax_Id=10090 Gene_Symbol=Khsrp Far upstream element-binding protein 2
325379, 327546	2, 3	0.188	196900000	435700000	250900000	227200000	307700000	187700000	164500000	230700000	259300000	148700000	259000000	207700000	1888.9879, 1888.9908	EDLVFIFWAPENAPLK	630.33514, 944.99756	IPI:IPI00890117.1	Tax_Id=10090 Gene_Symbol=Cfl1 Cofilin-1
326716	2, 3	0.374	147700000	154800000	130800000	131900000	153400000	111200000	142800000	95780000	128300000	140100000	97170000	79940000	2127.1577, 2127.1592	TILSNQTVDIPENVEITLK	709.7247, 1064.0825	IPI:IPI00122413.2	Tax_Id=10090 Gene_Symbol=Gm10117 similar to 60S ribosomal protein L9 isoform 1
328097	2	0.656	33420000	39650000	35730000	28630000	45520000	35560000	32440000	37660000	37330000	29530000	37100000	27780000	1427.79	VGVPTETGALTLNR	714.398	IPI:IPI00226430.2	Tax_Id=10090 Gene_Symbol=Acaa2 Putative uncharacterized protein
347521	2, 3	0.259	201900000	264400000	222900000	202200000	305000000	195600000	156000000	194600000	230700000	182200000	203600000	190600000	2172.1963, 2172.1982	LSDLLAPISEQIQEVITFR	724.7376, 1086.6018	IPI:IPI00869430.1	Tax_Id=10090 Gene_Symbol=Cap1 Adenylyl cyclase-associated protein
334234	2	0.42	62630000	85580000	44090000	38860000	67950000	39890000	35860000	26980000	44300000	41910000	22650000	27770000	1039.6	YLTVAAVFR	520.302	IPI:IPI00117352.1	Tax_Id=10090 Gene_Symbol=Tubb5 Tubulin beta-5 chain
329853	2	0.002	68840000	43380000	41880000	38720000	44200000	53890000	63620000	39920000	39420000	62440000	41500000	33600000	1176.6	DIGNIISDAMK	588.802	IPI:IPI00308885.6	Tax_Id=10090 Gene_Symbol=Hspd1 Isoform 1 of 60 kDa heat shock protein, mitochondrial
326144	2	0.642	30920000	20650000	38180000	34520000	29140000	36320000	32180000	41990000	36170000	31360000	28850000	23920000	1078.51	IGNC[160.0307]PFSQR	539.759	IPI:IPI00130344.3	Tax_Id=10090 Gene_Symbol=Clic1 Chloride intracellular channel protein 1
349837	3	0.935	167400000	98280000	127600000	68310000	105300000	49990000	59030000	47190000	109600000	66750000	67180000	48340000	1464.68	HPDASVNFSEFSK	488.898	IPI:IPI00458851.2	Tax_Id=10090 Gene_Symbol=Hmgb1;Gm15387 High mobility group protein B1
330600	2	0.2	19240000	24380000	21170000	21700000	30240000	20420000	19800000	20730000	25100000	17110000	18730000	18680000	1235.67	LATATFAGIENK	618.337	IPI:IPI00308162.3	Tax_Id=10090 Gene_Symbol=Slc25a12 Calcium-binding mitochondrial carrier protein Aralar1
327370	2	0.727	24620000	27260000	31660000	23610000	30740000	25840000	27530000	27330000	25880000	25860000	25590000	21750000	1219.59	IC[160.0307]SWNVDGLR	610.299	IPI:IPI00224152.5	Tax_Id=10090 Gene_Symbol=Apex1 32 kDa protein
328560	2	0.048	102100000	150600000	83360000	111900000	111800000	96100000	129800000	71230000	83530000	116700000	74300000	67740000	2105.04	IWC[160.0307]FGPDGTGPNILTDITK	1053.02	IPI:IPI00466069.3	Tax_Id=10090 Gene_Symbol=Eef2 Elongation factor 2
328313	2	0.803	42690000	59580000	51460000	40990000	58900000	37560000	46700000	45130000	46710000	42450000	47190000	42820000	1897.89	LSLDGQNIYNAC[160.0307]C[160.0307]TLR	949.45	IPI:IPI00475378.4	Tax_Id=10090 Gene_Symbol=Ptbp1 Putative uncharacterized protein
329835	2	0.163	61850000	38570000	45020000	53630000	58570000	71580000	68730000	46580000	43280000	64360000	45990000	43320000	1566.78	ITPSYVAFTPEGER	783.895	IPI:IPI00319992.1	Tax_Id=10090 Gene_Symbol=Hspa5 78 kDa glucose-regulated protein
333626, 364755	2, 3	0.664	61540000	95780000	65660000	58190000	79260000	54580000	57350000	42470000	63230000	55520000	48870000	40600000	1777.9978, 1778.0043	TLASLSPETSLFIIASK	593.3396, 889.5025	IPI:IPI00228633.7	Tax_Id=10090 Gene_Symbol=Gpi1 Glucose-6-phosphate isomerase
327397	2	0.012	52240000	81530000	35860000	52390000	48520000	62020000	64120000	34130000	39760000	54850000	29490000	25600000	1285.68	TIIQNPTDQQK	643.341	IPI:IPI00119305.3	Tax_Id=10090 Gene_Symbol=Pa2g4 Proliferation-associated protein 2G4
355195	2	0.568	21460000	42270000	19950000	19560000	31850000	11450000	18350000	8188337	21440000	16630000	10060000	8944220	1243.66	HGVVPLATYMR	622.335	IPI:IPI00473445.1	Tax_Id=10090 Gene_Symbol=Gm15150;LOC100044606;LOC100046290;Gm14648;Rpl21;Gm10240;Gm10163 60S ribosomal protein L21
338825	2	0.709	23870000	27860000	24830000	23160000	28620000	24170000	26270000	22570000	25030000	21940000	21360000	21590000	1069.59	EIIDPVLDR	535.299	IPI:IPI00117350.1	Tax_Id=10090 Gene_Symbol=Tuba4a Tubulin alpha-4A chain
326089	2	0.242	20360000	21900000	20750000	17180000	18870000	28850000	26760000	24600000	19260000	24900000	21760000	15990000	1060.58	VAASNIVQMK	530.796	IPI:IPI00128945.1	Tax_Id=10090 Gene_Symbol=Psmb2 Proteasome subunit beta type-2
325543	2	0.504	38330000	36640000	45580000	43960000	37990000	43740000	40680000	44640000	43060000	35630000	37230000	32670000	1101.59	ITSGIPQTER	551.3	IPI:IPI00133801.3	Tax_Id=10090 Gene_Symbol=Gm6563;Sarnp SAP domain-containing ribonucleoprotein
330862	2, 3	0.0006381	48250000	71290000	22770000	48120000	34410000	50690000	56530000	23690000	24100000	45120000	20210000	19800000	1695.8678, 1695.8702	GAEAANVTGPGGVPVQGSK	565.9616, 848.4375	IPI:IPI00849786.1	Tax_Id=10090 Gene_Symbol=LOC100045189 similar to transcription factor EF1
328568	2	0.482	43810000	66190000	56030000	43880000	61640000	39500000	45250000	48090000	52280000	44570000	50120000	49510000	1714.8	IDC[160.0307]FSEVPTSVFGEK	857.905	IPI:IPI00318048.5	Tax_Id=10090 Gene_Symbol=Nop56 Nucleolar protein 56
325576	2	0.808	36720000	48580000	36890000	34890000	44240000	33160000	36410000	33150000	34870000	35260000	36190000	22410000	1632.79	YAPSGFYIASGDISGK	816.9	IPI:IPI00314748.7	Tax_Id=10090 Gene_Symbol=Wdr1 WD repeat-containing protein 1
338087	2	0.613	23540000	28370000	22530000	20940000	33160000	24470000	22240000	18910000	22900000	21890000	18470000	17000000	1189.69	IVILEYQPSK	595.347	IPI:IPI00122011.2	Tax_Id=10090 Gene_Symbol=Sf3b3 Isoform 2 of Splicing factor 3B subunit 3
326486	2	0.064	29030000	37430000	44670000	26330000	55710000	24910000	23430000	31970000	40630000	21600000	34560000	31580000	1438.73	YSDMIVAAIQAEK	719.867	IPI:IPI00467914.3	Tax_Id=10090 Gene_Symbol=H1f0 Histone H1.0
327213, 336867	2	0.122	4.34296e+06	22160000	179400000	101300000	9054153	177300000	52550000	480900000	77370000	15060000	459200000	588800000	959.589, 959.5893	STELLIRK	480.29813, 480.29825	IPI:IPI00553538.3	Tax_Id=10090 Gene_Symbol=Hist1h3a;Hist1h3i;Hist1h3g;Hist1h3h Histone H3.1
347909	3	0.403	38050000	21660000	27060000	23280000	41370000	32660000	36240000	31320000	21180000	32640000	19750000	16740000	2005.03	IVAERPGTNSTGPGPMAPPR	669.015	IPI:IPI00312128.3	Tax_Id=10090 Gene_Symbol=Trim28 Isoform 1 of Transcription intermediary factor 1-beta
328607	2	0.254	20600000	32420000	23200000	24410000	31350000	24960000	22170000	27360000	22530000	18800000	21420000	20640000	1325.71	VLEEANQAINPK	663.358	IPI:IPI00653307.1	Tax_Id=10090 Gene_Symbol=Ddx17 probable ATP-dependent RNA helicase DDX17 isoform 1
329690	2	0.01	75750000	68890000	53380000	65070000	56850000	65070000	68110000	58820000	54310000	62370000	62370000	51640000	1534.74	IEDGNDFGVAIQEK	767.874	IPI:IPI00649986.2	Tax_Id=10090 Gene_Symbol=Psme2 proteasome activator complex subunit 2 isoform 2
335400	2	0.413	22020000	24220000	18790000	17650000	27120000	16780000	23020000	13430000	19930000	19030000	14120000	12950000	1177.63	FNASQLITQR	589.319	IPI:IPI00321718.4	Tax_Id=10090 Gene_Symbol=Phb2 Prohibitin-2
347424	2	0.014	20530000	31290000	12090000	17950000	14850000	14450000	22750000	8.10447e+06	11770000	21150000	8.05048e+06	8054921	1157.67	FSPAGPILSIR	579.339	IPI:IPI00331552.4	Tax_Id=10090 Gene_Symbol=Pabpc1 polyadenylate-binding protein 1
325848	2	0.457	34930000	61370000	45410000	39720000	53880000	41450000	38970000	38680000	43120000	35580000	35880000	33160000	1462.61	EMNDAAMFYTNR	731.809	IPI:IPI00869430.1	Tax_Id=10090 Gene_Symbol=Cap1 Adenylyl cyclase-associated protein
340122	2	0.748	21190000	23880000	20040000	17190000	25860000	17380000	18990000	15530000	18920000	17980000	12940000	11980000	1072.6	GQILNIQMR	536.802	IPI:IPI00134300.1	Tax_Id=10090 Gene_Symbol=Ssb Lupus La protein homolog
356822	2, 3	0.52	60560000	133900000	97840000	93590000	138100000	66900000	60500000	37380000	114400000	54250000	50110000	34810000	1733.9242, 1733.9253	MRIESLSSQLSNLQK	578.6466, 867.4657	IPI:IPI00230394.5	Tax_Id=10090 Gene_Symbol=Lmnb1 Lamin-B1
325364	2	0.091	23090000	21540000	18480000	26260000	22370000	27870000	27290000	23090000	22320000	24890000	19430000	18580000	1000.58	ATAASLTIPR	500.794	IPI:IPI00620227.1	Tax_Id=10090 Gene_Symbol=Tapbp Isoform Short of Tapasin
340276	3	0.23	80430000	155900000	146400000	209600000	286800000	111000000	50540000	110500000	185300000	98220000	73650000	70440000	2746.43	AQIVFEDLNQELLEELPILYNSR	916.148	IPI:IPI00752684.2	Tax_Id=10090 Gene_Symbol=Bin2 similar to Bridging integrator 2
328827	2	0.248	23570000	26270000	22860000	23050000	25230000	27880000	23170000	29340000	22540000	21160000	26300000	23440000	1014.52	LYDAYELK	507.762	IPI:IPI00317309.5	Tax_Id=10090 Gene_Symbol=Anxa5 Annexin A5
341175	3	0.213	11410000	19050000	10430000	12100000	17470000	10110000	6.95383e+06	9719923	11850000	7.37048e+06	9254379	9144380	3044.41	EEATTFSNAMLFALNIMNSQEGGPSTQR	1015.48	IPI:IPI00753434.1	Tax_Id=10090 Gene_Symbol=Evl Isoform 2 of Ena/VASP-like protein
327241	2, 3	0.052	258200000	343400000	205000000	233000000	230200000	223700000	284600000	175700000	208300000	246300000	188600000	175400000	2288.1592, 2288.1619	VEGSEPTTPFNLFIGNLNPNK	763.39215, 1144.5833	IPI:IPI00317794.5	Tax_Id=10090 Gene_Symbol=Ncl Nucleolin
326744	2, 3	0.063	123100000	63690000	78810000	62430000	92490000	89660000	94590000	67880000	57510000	109700000	51620000	53890000	1808.0664, 1808.0688	QLDSGLLLVTGPLVINR	603.36115, 904.5368	IPI:IPI00313222.5	Tax_Id=10090 Gene_Symbol=Gm6136 similar to ribosomal protein L6
332048	3	0.848	200300000	262900000	247000000	245200000	282200000	221700000	245600000	226100000	247900000	203000000	222200000	151900000	2970.36	SFVQNYPVVSIEDPFDQDDWGAWQK	990.793	IPI:IPI00462072.3	Tax_Id=10090 Gene_Symbol=Eno1;LOC100044223;Gm5506 Alpha-enolase
348887	2	0.242	22320000	23770000	19260000	21940000	20050000	17650000	19470000	15760000	16990000	17320000	14710000	12930000	1172.61	GVEIC[160.0307]IATPGR	586.809	IPI:IPI00653307.1	Tax_Id=10090 Gene_Symbol=Ddx17 probable ATP-dependent RNA helicase DDX17 isoform 1
325313	2	0.78	53830000	8603070	60070000	79740000	69180000	73410000	58220000	67840000	76810000	46960000	55120000	39590000	1181.63	GVSQAVEHINK	591.318	IPI:IPI00462072.3	Tax_Id=10090 Gene_Symbol=Eno1;LOC100044223;Gm5506 Alpha-enolase
332279	2	0.278	29010000	33500000	23290000	21450000	29300000	24150000	30030000	20270000	22970000	25940000	19120000	16700000	1237.62	MALDDMISTLK	619.313	IPI:IPI00116283.1	Tax_Id=10090 Gene_Symbol=Cct3 T-complex protein 1 subunit gamma
332669	2, 3	0.573	126400000	158700000	106900000	97110000	144300000	116700000	98380000	97650000	103100000	113700000	78560000	74360000	1793.0936, 1793.0948	VAVLGASGGIGQPLSLLLK	598.3698, 897.0504	IPI:IPI00323592.2	Tax_Id=10090 Gene_Symbol=Mdh2 Malate dehydrogenase, mitochondrial
325969	2	0.175	22110000	31320000	20970000	24430000	30240000	28750000	23280000	22870000	23160000	20990000	19730000	18390000	980.524	VGAFTVVC[160.0307]K	490.766	IPI:IPI00117312.1	Tax_Id=10090 Gene_Symbol=Got2 Aspartate aminotransferase, mitochondrial
325508	2	0.029	62410000	59350000	50650000	40050000	49280000	61630000	73410000	40610000	49410000	70280000	42670000	41050000	1601.67	NNVTPDMMEEMYK	801.336	IPI:IPI00308706.4	Tax_Id=10090 Gene_Symbol=Gm15500;Rpl5 60S ribosomal protein L5
328421	2	0.68	24550000	21720000	22610000	15980000	31980000	20890000	17210000	15010000	20690000	21130000	12180000	13580000	1449.81	FVTVQTISGTGALR	725.407	IPI:IPI00117312.1	Tax_Id=10090 Gene_Symbol=Got2 Aspartate aminotransferase, mitochondrial
337089	2	0.667	19240000	17320000	21470000	15400000	23840000	23600000	19840000	25080000	18520000	20640000	18800000	18320000	952.584	AVLNPTPIK	476.796	IPI:IPI00116558.1	Tax_Id=10090 Gene_Symbol=Rhog Rho-related GTP-binding protein RhoG
328779	2	0.006	83850000	38420000	41050000	45570000	61930000	55740000	76780000	41210000	35800000	81630000	42210000	38370000	1112.56	VFDAIMNFR	556.783	IPI:IPI00466069.3	Tax_Id=10090 Gene_Symbol=Eef2 Elongation factor 2
325656	1, 2	0.169	31560000	824407	17970000	11500000	1.14774e+06	37160000	36080000	30760000	1.86727e+06	30350000	12230000	15020000	874.4522, 874.453	GLDVEDVK	437.73013, 874.4522	IPI:IPI00653307.1	Tax_Id=10090 Gene_Symbol=Ddx17 probable ATP-dependent RNA helicase DDX17 isoform 1
325679	2, 3	0.101	187400000	180800000	227800000	136100000	228600000	176500000	185300000	182300000	206500000	185400000	176100000	201500000	1318.751, 1318.7512	LDPHLVLDQLR	440.25516, 659.8792	IPI:IPI00123181.4	Tax_Id=10090 Gene_Symbol=Myh9 Myosin-9
328403	2	0.019	58570000	58080000	39770000	53980000	51760000	48300000	65940000	41780000	39890000	59710000	44210000	31060000	1907.9	FSPNSSNPIIVSC[160.0307]GWDK	954.453	IPI:IPI00317740.5	Tax_Id=10090 Gene_Symbol=Gnb2l1 Guanine nucleotide-binding protein subunit beta-2-like 1
330859	2	0.555	51650000	66590000	56500000	45950000	68550000	45720000	43780000	54420000	51270000	42560000	55090000	43760000	1231.6	AFAFVTFADDK	616.305	IPI:IPI00121758.1	Tax_Id=10090 Gene_Symbol=Tardbp TAR DNA-binding protein 43
330755	2	0.714	21780000	34210000	20650000	19250000	28180000	20720000	19830000	20710000	22090000	19390000	18430000	16630000	1016.6	LTLSALVDGK	508.804	IPI:IPI00122547.1	Tax_Id=10090 Gene_Symbol=Vdac2 Voltage-dependent anion-selective channel protein 2
353193	1, 2	0.792	27290000	32700000	32360000	22840000	32390000	22460000	28420000	21380000	34060000	27540000	29610000	23840000	813.5204, 813.5205	NLGIIVGK	407.2639, 813.5204	IPI:IPI00404916.1	Tax_Id=10090 Gene_Symbol=Sp100 Sp100 protein
328295	2, 3	0.024	148900000	168000000	83580000	94460000	108300000	122500000	123900000	60900000	69550000	124700000	46690000	51940000	1868.9802, 1868.9813	YVASYLLAALGGNSSPSAK	623.6653, 934.9938	IPI:IPI00139795.2	Tax_Id=10090 Gene_Symbol=Rplp2 60S acidic ribosomal protein P2
335162	2, 3	0.419	169400000	59310000	153800000	155500000	154200000	145100000	162200000	158300000	123800000	144000000	152300000	161000000	1961.9199, 1961.924	TQLEELEDELQATEDAK	654.6462, 981.46356	IPI:IPI00123181.4	Tax_Id=10090 Gene_Symbol=Myh9 Myosin-9
352292	2	0.647	56980000	56480000	56560000	40520000	58240000	44600000	48870000	54270000	44960000	44720000	50240000	48130000	1712.87	IIGATDSSGELMFLMK	856.937	IPI:IPI00129466.1	Tax_Id=10090 Gene_Symbol=Cbx1 Putative uncharacterized protein
325629	2, 3	0.006	45140000	51770000	71400000	50510000	79850000	46270000	43650000	64960000	66550000	45420000	55150000	56450000	1829.8114, 1829.8136	LFTPMDFEIEGNC[160.0307]EK	610.6094, 915.4093	IPI:IPI00404916.1	Tax_Id=10090 Gene_Symbol=Sp100 Sp100 protein
325566	2	0.783	35010000	49260000	42070000	32810000	47790000	35210000	37750000	36980000	41620000	36290000	38750000	34390000	1468.7	FSEEPEVAANFTK	734.852	IPI:IPI00318048.5	Tax_Id=10090 Gene_Symbol=Nop56 Nucleolar protein 56
348990	2	0.884	27930000	39240000	36630000	23020000	40350000	27990000	28830000	26700000	32830000	28930000	23160000	24960000	1398.71	SQMDGLIPGVEPR	699.857	IPI:IPI00463468.3	Tax_Id=10090 Gene_Symbol=Nop58 Nucleolar protein 58
336187	2	0.009	26760000	32780000	34850000	33370000	36720000	37810000	29200000	39280000	35480000	30720000	34010000	35810000	1202.62	IQEVDAQMLR	601.814	IPI:IPI00653598.2	Tax_Id=10090 Gene_Symbol=Uqcrc1 cytochrome b-c1 complex subunit 1, mitochondrial precursor
327749	2	0.022	46530000	63940000	65570000	48560000	68590000	50260000	49530000	58060000	63030000	44120000	60060000	56760000	1729.76	ETADTDTADQVMASFK	865.384	IPI:IPI00380436.1	Tax_Id=10090 Gene_Symbol=Actn1 Alpha-actinin-1
342841	2, 3	0.733	50360000	64690000	57860000	56070000	61070000	45600000	44870000	39960000	55990000	43660000	41570000	32780000	1778.0083, 1778.0105	EIRPALELLEPIEQK	593.3417, 889.50775	IPI:IPI00122565.1	Tax_Id=10090 Gene_Symbol=Gdi2 Isoform 1 of Rab GDP dissociation inhibitor beta
325434	2	0.128	26320000	34070000	20800000	22560000	27530000	24050000	26600000	18570000	21260000	24810000	18100000	17150000	1147.61	EQLAIAEFAR	574.311	IPI:IPI00459493.5	Tax_Id=10090 Gene_Symbol=Tcp1 Isoform 1 of T-complex protein 1 subunit alpha
346707	2	0.396	126200000	10370000	98040000	82540000	81950000	134700000	127800000	142700000	71050000	113400000	126500000	131000000	1565.68	ELEDATETADAMNR	783.342	IPI:IPI00123181.4	Tax_Id=10090 Gene_Symbol=Myh9 Myosin-9
337858	2	0.287	29670000	38610000	24280000	26450000	29840000	25100000	27100000	24330000	20980000	25180000	21180000	17930000	1246.67	GIDPFSLDALAK	623.839	IPI:IPI00116281.3	Tax_Id=10090 Gene_Symbol=Cct6a T-complex protein 1 subunit zeta
336432	2	0.506	69160000	88230000	80810000	75140000	82870000	75310000	79520000	73450000	71040000	67320000	77690000	57130000	1593.72	DVMIC[160.0307]PDTSLEDAK	797.361	IPI:IPI00117264.1	Tax_Id=10090 Gene_Symbol=Park7 Protein DJ-1
327372	2	0.442	70340000	1.89172e+06	38430000	65350000	4.72031e+06	67830000	66100000	50530000	13990000	49790000	43120000	42990000	1044.56	SGEIEPVSVK	522.782	IPI:IPI00120045.1	Tax_Id=10090 Gene_Symbol=Hspe1 10 kDa heat shock protein, mitochondrial
325527	2	7.409e-05	34930000	40980000	15050000	31120000	18990000	31760000	37190000	14140000	11700000	33280000	14350000	12670000	1191.6	GGPESSAFQALK	596.305	IPI:IPI00123570.3	Tax_Id=10090 Gene_Symbol=Ifi47 Putative uncharacterized protein
328725	2	0.995	26960000	33890000	31110000	20460000	33690000	29500000	26300000	30060000	27050000	26230000	19760000	22390000	952.51	VVSLSEYR	476.759	IPI:IPI00318048.5	Tax_Id=10090 Gene_Symbol=Nop56 Nucleolar protein 56
351504	2	0.363	51770000	52420000	34450000	28530000	60520000	35590000	32710000	22170000	38080000	40400000	21050000	22760000	1080.62	TC[160.0307]LLIVFSK	540.811	IPI:IPI00315100.1	Tax_Id=10090 Gene_Symbol=Rhoa Transforming protein RhoA
326103	2, 3	0.435	79470000	98710000	76490000	82770000	85190000	74500000	76750000	73570000	80980000	67520000	69370000	64580000	2170.1265, 2170.127	LIVDEAINEDNSVVSLSQPK	724.047, 1085.5671	IPI:IPI00622235.5	Tax_Id=10090 Gene_Symbol=Vcp Transitional endoplasmic reticulum ATPase
325712	2	0.892	52440000	79290000	67810000	56610000	75110000	52110000	57620000	54340000	62930000	55930000	58610000	45380000	1341.78	TSDLIVLGLPWK	671.394	IPI:IPI00121758.1	Tax_Id=10090 Gene_Symbol=Tardbp TAR DNA-binding protein 43
345625	2, 3	0.171	127500000	126700000	164500000	134000000	204700000	132600000	142000000	139400000	164700000	124300000	129700000	133500000	2048.9658, 2048.967	SMEAEMIQLQEELAAAER	683.6605, 1024.9866	IPI:IPI00123181.4	Tax_Id=10090 Gene_Symbol=Myh9 Myosin-9
326100	2	0.518	58730000	54540000	53210000	53440000	72870000	68800000	64810000	51050000	51530000	61920000	50150000	43330000	1172.54	FVMQEEFSR	586.775	IPI:IPI00230108.6	Tax_Id=10090 Gene_Symbol=Pdia3 Protein disulfide-isomerase A3
337575	2	0.024	23870000	39260000	19340000	25930000	23380000	25430000	27650000	16880000	20610000	24650000	17770000	15470000	1173.65	EDGAISTIVLR	587.331	IPI:IPI00469268.5	Tax_Id=10090 Gene_Symbol=Cct8 T-complex protein 1 subunit theta
350035	2	1.213e-06	61420000	54000000	34960000	54320000	32210000	59230000	64950000	31300000	29250000	57350000	31040000	27710000	1392.66	DQVMC[160.0307]IEQEIK	696.832	IPI:IPI00467004.5	Tax_Id=10090 Gene_Symbol=Stat1 Putative uncharacterized protein
326043	2	0.247	12890000	22900000	19310000	16990000	25700000	15020000	15770000	15140000	21460000	15150000	15690000	15390000	1355.79	IVQLLAGVADQTK	678.4	IPI:IPI00308162.3	Tax_Id=10090 Gene_Symbol=Slc25a12 Calcium-binding mitochondrial carrier protein Aralar1
338685	3	0.185	52940000	93590000	51390000	68880000	57580000	47260000	63320000	34130000	58910000	52900000	38090000	33970000	1215.71	TIRYPDPLIK	405.909	IPI:IPI00331092.7	Tax_Id=10090 Gene_Symbol=Rps4x 40S ribosomal protein S4, X isoform
333272	2	0.031	30150000	38170000	17480000	29800000	26220000	25650000	30300000	18430000	19590000	24340000	14000000	12200000	1321.68	YSQVLANGLDNK	661.342	IPI:IPI00474174.1	Tax_Id=10090 Gene_Symbol=Rps18 40S ribosomal protein S18
329553	2	0.003	44150000	18310000	26910000	16660000	21770000	32670000	49870000	22090000	20610000	46040000	22110000	16990000	1491.77	GQILMPNIGYGSNK	746.387	IPI:IPI00230623.8	Tax_Id=10090 Gene_Symbol=Rpl32 60S ribosomal protein L32
334434	2	0.272	35210000	69500000	39060000	40340000	61090000	45370000	37860000	44960000	42600000	35300000	33100000	36700000	1353.63	LC[160.0307]TSATESEVTR	677.32	IPI:IPI00653598.2	Tax_Id=10090 Gene_Symbol=Uqcrc1 cytochrome b-c1 complex subunit 1, mitochondrial precursor
346741	2, 3	0.194	75630000	184100000	97870000	92810000	175900000	87110000	65500000	47440000	129800000	77210000	53950000	66400000	2182.1602, 2182.163	MLISSEDVLHSWAVPSLGLK	728.0592, 1091.5837	IPI:IPI00131176.1	Tax_Id=10090 Gene_Symbol=mt-Co2 Cytochrome c oxidase subunit 2
330750	2	0.286	34460000	58650000	32280000	43940000	60170000	37770000	35760000	33640000	41040000	31410000	26610000	25540000	1340.63	SC[160.0307]AEFVSGSQLR	670.817	IPI:IPI00230507.5	Tax_Id=10090 Gene_Symbol=LOC100044492;Gm10250 hypothetical protein
329368	2	0.237	29940000	38140000	28610000	30490000	36810000	30480000	29990000	22870000	27890000	28600000	23730000	22890000	1231.66	IC[160.0307]DDELILIK	616.335	IPI:IPI00459493.5	Tax_Id=10090 Gene_Symbol=Tcp1 Isoform 1 of T-complex protein 1 subunit alpha
356910	2	0.142	247601	64236	270204	142402	2063.34	335640	267490	358241	19733.6	228594	191453	277456	1532.72	AVTEQGAELSNEER	766.864	IPI:IPI00853924.1	Tax_Id=10090 Gene_Symbol=Ywhaq Isoform 1 of 14-3-3 protein theta
325654	2	0.253	24910000	38940000	25860000	28730000	32970000	31660000	27550000	28880000	25790000	25030000	25450000	19400000	1583.79	IIAEGANGPTTPEADK	792.4	IPI:IPI00114209.1	Tax_Id=10090 Gene_Symbol=Glud1 Glutamate dehydrogenase 1, mitochondrial
330532	2	0.087	40980000	47400000	32360000	37920000	41860000	40110000	48880000	27610000	34390000	40790000	31030000	22840000	1329.69	WALSQSNPSALR	665.35	IPI:IPI00622235.5	Tax_Id=10090 Gene_Symbol=Vcp Transitional endoplasmic reticulum ATPase
347544	2	0.431	19200000	22080000	16840000	20220000	24250000	23790000	25840000	22320000	17970000	23340000	18370000	16600000	963.589	LIINSLYK	482.298	IPI:IPI00129526.1	Tax_Id=10090 Gene_Symbol=Hsp90b1 Endoplasmin
327776	2, 3	0.051	62980000	67030000	52810000	64850000	62410000	59240000	70610000	48250000	55430000	65150000	48520000	40440000	1763.9933, 1763.9956	VLVDINNPEPLIQTAK	588.67004, 882.50024	IPI:IPI00116279.3	Tax_Id=10090 Gene_Symbol=Cct5 T-complex protein 1 subunit epsilon
328112	3	0.252	68240000	89630000	68760000	64160000	66410000	70220000	69670000	48690000	70000000	64730000	51560000	46980000	2474.25	LNATNIELATVQPGQNFHMFTK	825.423	IPI:IPI00131407.1	Tax_Id=10090 Gene_Symbol=Psma5 Proteasome subunit alpha type-5
331907	2	0.135	39350000	5031437	48390000	21130000	4962740	55180000	44970000	52290000	5045732	42070000	32020000	31670000	1248.58	SYEPQEDPGVK	624.792	IPI:IPI00124692.1	Tax_Id=10090 Gene_Symbol=Taldo1 Transaldolase
331474	2	0.724	64570000	99640000	72040000	65690000	89020000	55250000	59530000	62100000	73630000	54840000	64440000	52470000	1841.89	STGEAFVQFASQEIAEK	921.451	IPI:IPI00224729.1	Tax_Id=10090 Gene_Symbol=Hnrnph1 Heterogeneous nuclear ribonucleoprotein H
326221	3	0.851	70710000	93940000	86740000	54700000	92890000	63150000	76420000	71590000	73420000	66060000	73850000	63240000	2480.25	LPAELQELPGLTHQYWSAPSDK	827.421	IPI:IPI00224152.5	Tax_Id=10090 Gene_Symbol=Apex1 32 kDa protein
332020	2	0.071	6.27168e+06	17290000	9787616	9794388	17190000	7105716	3555145	5.28896e+06	11910000	4322037	7222083	6.86374e+06	1484.81	SFVEFILEPLYK	742.908	IPI:IPI00649950.3	Tax_Id=10090 Gene_Symbol=Eftud2 116 kDa U5 small nuclear ribonucleoprotein component isoform b
325699	2	0.45	27290000	32860000	26560000	26680000	32810000	28140000	29570000	23000000	27280000	26950000	23940000	21140000	1463.75	SQFTITPGSEQIR	732.379	IPI:IPI00116074.1	Tax_Id=10090 Gene_Symbol=Aco2 Aconitate hydratase, mitochondrial
348034	2	0.008	61830000	75180000	48840000	58330000	57400000	59600000	70610000	45540000	50850000	62090000	45120000	45850000	919.484	APAMFNIR	460.246	IPI:IPI00331345.5	Tax_Id=10090 Gene_Symbol=Gm10119 Putative uncharacterized protein Gm10119
328356	2	0.309	35980000	29290000	30050000	38180000	28490000	35120000	30360000	33310000	31460000	27460000	28650000	20850000	1102.52	YEYQPFAGK	551.765	IPI:IPI00314748.7	Tax_Id=10090 Gene_Symbol=Wdr1 WD repeat-containing protein 1
325610	2	0.0008149	32160000	39180000	18310000	36390000	24340000	40230000	36920000	17410000	17130000	31230000	13340000	12990000	1279.63	GASENSFQQLAK	640.318	IPI:IPI00123570.3	Tax_Id=10090 Gene_Symbol=Ifi47 Putative uncharacterized protein
339567	2, 3	0.852	52270000	95530000	54410000	52040000	84260000	41430000	49210000	54210000	58180000	44780000	45670000	37310000	1684.7689, 1684.7703	HTGPNSPDTANDGFVR	562.2616, 842.8881	IPI:IPI00224729.1	Tax_Id=10090 Gene_Symbol=Hnrnph1 Heterogeneous nuclear ribonucleoprotein H
349736	2	0.118	40960000	41600000	57040000	46320000	60150000	49890000	43940000	49360000	50360000	40110000	48850000	43360000	1697.79	DVDPDVAYSSIPYEK	849.4	IPI:IPI00798439.1	Tax_Id=10090 Gene_Symbol=Lta4h leukotriene A-4 hydrolase
329998	2, 3	0.251	32710000	42770000	36500000	36550000	37640000	38280000	36190000	40830000	34430000	31840000	33080000	28280000	1727.8395, 1727.8396	DVAC[160.0307]GANHTLVLDSQK	576.61804, 864.42334	IPI:IPI00222509.1	Tax_Id=10090 Gene_Symbol=Rcc2 Protein RCC2
325944	2	0.893	26250000	26280000	27770000	26480000	37710000	34290000	28810000	32200000	29400000	29770000	26090000	25810000	897.542	VLLGVGDPK	449.275	IPI:IPI00318048.5	Tax_Id=10090 Gene_Symbol=Nop56 Nucleolar protein 56
334900	2	0.881	37800000	43010000	36830000	38920000	42340000	31540000	38040000	32370000	35700000	33480000	37030000	35130000	1353.69	SLFSSIGEVESAK	677.35	IPI:IPI00466032.3	Tax_Id=10090 Gene_Symbol=Elavl1 ELAV-like protein 1
327685	2	0.551	35980000	42290000	43550000	39900000	45490000	41190000	37350000	43710000	38170000	34520000	35210000	27750000	1137.57	IAVAAQNC[160.0307]YK	569.291	IPI:IPI00467833.6	Tax_Id=10090 Gene_Symbol=Tpi1 triosephosphate isomerase
326984	2, 3	0.384	85910000	94940000	78950000	71500000	82230000	70190000	79250000	62450000	67550000	76540000	63150000	55300000	1501.7981, 1501.7993	VNQAIWLLC[160.0307]TGAR	501.27133, 751.40265	IPI:IPI00944141.1	Tax_Id=10090 Gene_Symbol=Rps5 40S ribosomal protein S5
336349	2	0.565	135800000	53800000	116700000	113300000	129900000	174400000	158200000	164900000	97310000	141700000	143100000	139200000	1235.55	AEC[160.0307]MLQQAER	618.279	IPI:IPI00118892.6	Tax_Id=10090 Gene_Symbol=Lcp1 Plastin-2
328447	2	0.002	53190000	81510000	28930000	53990000	35470000	44890000	57130000	23030000	27130000	52510000	23230000	19460000	1395.76	EFLPQYSALISK	698.381	IPI:IPI00123570.3	Tax_Id=10090 Gene_Symbol=Ifi47 Putative uncharacterized protein
326938	2	0.622	18210000	20540000	18900000	15910000	25940000	25930000	22310000	30680000	19840000	19080000	23540000	22170000	958.522	DAGVDQLIK	479.764	IPI:IPI00225661.3	Tax_Id=10090 Gene_Symbol=Pyhin1 Pyrin and HIN domain-containing protein 1
328327	2	0.061	20500000	20530000	13660000	15880000	14430000	16170000	19440000	12190000	18520000	19630000	14460000	10590000	1008.57	SLFSNIVTK	504.791	IPI:IPI00330303.7	Tax_Id=10090 Gene_Symbol=LOC100046995;Atic Bifunctional purine biosynthesis protein PURH
331390	2	0.152	43240000	56860000	52510000	45620000	71910000	48510000	46250000	48580000	54530000	42870000	47000000	48120000	1485.68	IQFNESFAEMNR	743.344	IPI:IPI00117978.1	Tax_Id=10090 Gene_Symbol=Cox4i1 Cytochrome c oxidase subunit 4 isoform 1, mitochondrial
329149	2	0.127	56880000	58360000	41720000	43250000	45050000	39360000	49750000	32990000	41560000	46810000	37740000	31800000	1185.72	TAVETAVLLLR	593.365	IPI:IPI00116283.1	Tax_Id=10090 Gene_Symbol=Cct3 T-complex protein 1 subunit gamma
335404	2	0.005	43570000	56730000	31550000	47580000	38600000	53630000	53500000	38920000	34470000	44390000	29660000	27570000	901.537	LSDGVAVLK	451.272	IPI:IPI00308885.6	Tax_Id=10090 Gene_Symbol=Hspd1 Isoform 1 of 60 kDa heat shock protein, mitochondrial
334569	2	0.748	35320000	48990000	40290000	28670000	41360000	28110000	25300000	28220000	38620000	24810000	30240000	25100000	1207.66	LTYTAEVSVPK	604.334	IPI:IPI00798439.1	Tax_Id=10090 Gene_Symbol=Lta4h leukotriene A-4 hydrolase
333792	2, 3	0.042	86940000	97110000	105700000	99210000	100900000	98170000	89170000	104600000	97540000	85720000	94290000	86200000	2051.9604, 2051.9612	VLAVNQENEQLMEDYEK	684.65857, 1026.4839	IPI:IPI00380436.1	Tax_Id=10090 Gene_Symbol=Actn1 Alpha-actinin-1
327792	2	0.234	35720000	46730000	31790000	35530000	37980000	32980000	36060000	23540000	34460000	34990000	26150000	20330000	1390.77	MLQTSSVLVSGLR	695.891	IPI:IPI00123313.1	Tax_Id=10090 Gene_Symbol=Uba1 Ubiquitin-like modifier-activating enzyme 1
326839	2	1.49e-05	94260000	102900000	16440000	68800000	15310000	56360000	100200000	10870000	11770000	91680000	12030000	6910574	1332.76	FQTELGNLLVAK	666.882	IPI:IPI00323251.3	Tax_Id=10090 Gene_Symbol=Gbp2 Interferon-induced guanylate-binding protein 2
351164	2	0.784	5067755	6698993	44610000	45300000	5993024	38290000	36510000	37540000	48340000	31070000	32510000	30490000	1360.69	RALEQQVEEMK	680.849	IPI:IPI00123181.4	Tax_Id=10090 Gene_Symbol=Myh9 Myosin-9
325651	2	0.366	34700000	34140000	33690000	27730000	34330000	27710000	33400000	29490000	28690000	33850000	29280000	24590000	1532.78	LVGGSSVC[160.0307]EGIAEVR	766.891	IPI:IPI00120466.1	Tax_Id=10090 Gene_Symbol=Cd5 T-cell surface glycoprotein CD5
328416, 334781	2, 3	0.252	76340000	106000000	70070000	74690000	86800000	72450000	76190000	51120000	73290000	72410000	54320000	47100000	2353.3005, 2353.304	SLLVIPNTLAVNAAQDSTDLVAK	785.10614, 1177.1539	IPI:IPI00459493.5	Tax_Id=10090 Gene_Symbol=Tcp1 Isoform 1 of T-complex protein 1 subunit alpha
331417	1, 2	0.156	83300000	497284	32670000	8542214	522892	114400000	120200000	60840000	4.03857e+06	113100000	44090000	32660000	974.4112, 974.4114	SFFTDDDK	487.7092, 974.4114	IPI:IPI00122568.3	Tax_Id=10090 Gene_Symbol=Arhgdib Rho GDP-dissociation inhibitor 2
351294, 369728	3	0.204	146900000	2384663	102000000	40980000	9040119	133800000	128700000	165000000	13780000	132500000	95660000	96300000	2672.192, 2672.1982	TTIPEEEEEEEEEPIGVAVEEER	891.40216, 891.40424	IPI:IPI00230394.5	Tax_Id=10090 Gene_Symbol=Lmnb1 Lamin-B1
333198	2, 3	0.978	180000000	224200000	155100000	150700000	185100000	148300000	179100000	171000000	152500000	150700000	173100000	154700000	1996.9764, 1996.9783	ATENDIYNFFSPLNPVR	666.33093, 998.9919	IPI:IPI00224729.1	Tax_Id=10090 Gene_Symbol=Hnrnph1 Heterogeneous nuclear ribonucleoprotein H
325577	2, 3	0.067	68590000	96190000	56640000	71390000	66450000	65770000	71590000	39200000	56530000	63700000	44650000	34850000	1836.9366, 1836.937	SQIFSTASDNQPTVTIK	612.9839, 918.972	IPI:IPI00319992.1	Tax_Id=10090 Gene_Symbol=Hspa5 78 kDa glucose-regulated protein
332825, 337738	2, 3	0.656	5027000000	7738000000	6128000000	5785000000	7514000000	5480000000	5418000000	5109000000	5874000000	5079000000	5075000000	4076000000	1960.9131, 1960.915, 1960.9216	DATNVGDEGGFAPNILENK	654.3099, 980.96014, 980.9645	IPI:IPI00462072.3	Tax_Id=10090 Gene_Symbol=Eno1;LOC100044223;Gm5506 Alpha-enolase
325555	1	0.756	39130000	49260000	43580000	48750000	56680000	52220000	50090000	43050000	50530000	43460000	40080000	25390000	685.425	LPAVASK	685.425	IPI:IPI00265406.3	Tax_Id=10090 Gene_Symbol=Pfas Phosphoribosylformylglycinamidine synthase
325349	2	0.725	30440000	51420000	34870000	30610000	43080000	29910000	30490000	27860000	34610000	33000000	28210000	26100000	1299.78	VVLAGGVAPTLFR	650.394	IPI:IPI00169731.1	Tax_Id=10090 Gene_Symbol=Fermt3 Fermitin family homolog 3
330439	2	0.222	35990000	50080000	32030000	43320000	47910000	40170000	39140000	34700000	38290000	33600000	32320000	27250000	1655.81	TFTTQETITNAETAK	828.411	IPI:IPI00228633.7	Tax_Id=10090 Gene_Symbol=Gpi1 Glucose-6-phosphate isomerase
325985	2	0.021	130000000	50290000	63340000	73950000	79280000	99230000	140400000	74450000	53260000	120900000	84370000	75570000	1594.76	ETVSEESNVLC[160.0307]LSK	797.886	IPI:IPI00466069.3	Tax_Id=10090 Gene_Symbol=Eef2 Elongation factor 2
325522	2	0.949	38020000	41380000	42310000	36410000	48950000	40310000	40300000	34970000	40540000	37100000	36340000	31990000	997.513	DASVVGFFR	499.26	IPI:IPI00230108.6	Tax_Id=10090 Gene_Symbol=Pdia3 Protein disulfide-isomerase A3
346691	2	0.052	49120000	25190000	28980000	25300000	29000000	39850000	39690000	32830000	25180000	35810000	28060000	25790000	1321.67	ADPYVEITGTAGK	661.337	IPI:IPI00875198.1	Tax_Id=10090 Gene_Symbol=Samhd1 SAM domain and HD domain-containing protein 1 isoform 1
358374	3	0.122	11790000	52390000	24030000	24870000	50370000	15230000	4549452	5382466	23880000	7039106	11100000	10730000	3026.56	QFAPIHAEAPEFIEMSVEQEILVTGIK	1009.53	IPI:IPI00468481.2	Tax_Id=10090 Gene_Symbol=Atp5b ATP synthase subunit beta, mitochondrial
341303	2	0.264	19080000	31810000	24020000	20890000	35730000	22670000	18560000	26270000	27880000	17980000	20110000	18580000	1538.72	ENSSFSLAGNQQTR	769.865	IPI:IPI00404916.1	Tax_Id=10090 Gene_Symbol=Sp100 Sp100 protein
351830	2	0.174	42610000	35930000	29400000	34680000	32200000	47460000	59080000	54720000	26410000	40990000	32480000	31380000	1476.68	DGQAMLWDLNEGK	738.845	IPI:IPI00317740.5	Tax_Id=10090 Gene_Symbol=Gnb2l1 Guanine nucleotide-binding protein subunit beta-2-like 1
326310	2	0.985	21480000	23450000	21910000	15990000	24660000	19380000	19340000	20450000	20160000	19260000	18460000	16330000	1212.7	ETQALILAPTR	606.853	IPI:IPI00126716.3	Tax_Id=10090 Gene_Symbol=Eif4a3 Eukaryotic initiation factor 4A-III
334611	2	0.287	8.23127e+06	0.0003943	849769	1.03251e+06	118467	2.15786e+06	4.74981e+06	1643406	425041	2.12446e+06	999255	1.12755e+06	1201.56	SEETLDEGPPK	601.284	IPI:IPI00126000.1	Tax_Id=10090 Gene_Symbol=Fkbp3 Peptidyl-prolyl cis-trans isomerase FKBP3
327682	3	0.018	32200000	66020000	58240000	42550000	74770000	41580000	32320000	51670000	55240000	35450000	49390000	49960000	2543.2	GPPDFSSDEEREPTPVLGSGASVGR	848.405	IPI:IPI00828976.1	Tax_Id=10090 Gene_Symbol=Tmpo lamina-associated polypeptide 2, isoforms alpha/zeta isoform epsilon
343228	3	0.03	140100000	53810000	69480000	77460000	58390000	134400000	115100000	31030000	87660000	155000000	24640000	37690000	1620.84	LHFFMPGFAPLTSR	540.952	IPI:IPI00117352.1	Tax_Id=10090 Gene_Symbol=Tubb5 Tubulin beta-5 chain
326116	2	0.618	23570000	29850000	23820000	22360000	29220000	22450000	24680000	18530000	25310000	21620000	19640000	17660000	1254.65	LSQNNFALGYK	627.829	IPI:IPI00122548.3	Tax_Id=10090 Gene_Symbol=Vdac3 Voltage-dependent anion-selective channel protein 3
327052	2	0.308	44440000	61530000	36540000	34740000	55730000	40190000	33260000	22500000	34820000	39260000	20470000	20500000	928.532	GFGFILFK	464.769	IPI:IPI00277066.4	Tax_Id=10090 Gene_Symbol=Hnrnpab Heterogeneous nuclear ribonucleoprotein A/B
335826	2	0.945	22820000	9828092	18560000	31310000	39400000	40060000	19670000	92730000	27810000	34830000	14160000	7093828	1141.52	DYQELMNTK	571.264	IPI:IPI00622240.4	Tax_Id=10090 Gene_Symbol=Krt2 71 kDa protein
325496	3, 4	0.954	106600000	128400000	122400000	120000000	136900000	104200000	116100000	100600000	126700000	104600000	110100000	79960000	3385.5796, 3385.5803	C[160.0307]FSIDNPGYEPEVVAVHPGGDTVAVGGTDGNVR	847.1503, 1129.1982	IPI:IPI00314748.7	Tax_Id=10090 Gene_Symbol=Wdr1 WD repeat-containing protein 1
351479	2	0.002	44350000	22680000	20220000	22260000	22460000	31880000	37480000	25650000	17820000	36010000	20480000	18780000	1264.66	LWDLTTGTTTR	632.832	IPI:IPI00317740.5	Tax_Id=10090 Gene_Symbol=Gnb2l1 Guanine nucleotide-binding protein subunit beta-2-like 1
337552	2	0.001	30030000	29620000	18130000	26070000	22350000	28960000	33920000	21570000	20130000	32000000	23790000	17260000	860.452	IWDLEGK	430.73	IPI:IPI00317740.5	Tax_Id=10090 Gene_Symbol=Gnb2l1 Guanine nucleotide-binding protein subunit beta-2-like 1
325573	2	0.247	46200000	29650000	36330000	30020000	53400000	38630000	44250000	35300000	33950000	43310000	35610000	28950000	1035.5	MLEQLDMR	518.253	IPI:IPI00409462.2	Tax_Id=10090 Gene_Symbol=Bat1a Spliceosome RNA helicase Bat1
334509	3	0.026	306000000	131900000	236000000	95980000	113600000	223900000	262400000	176000000	158600000	271100000	191500000	150100000	2516.27	LSLVC[160.0307]DSAPGPITMDLTGDLEALK	839.428	IPI:IPI00122568.3	Tax_Id=10090 Gene_Symbol=Arhgdib Rho GDP-dissociation inhibitor 2
326225	2	0.628	17630000	24190000	14490000	16780000	25680000	19500000	20600000	17610000	16350000	16980000	13700000	9083595	1145.58	YATALYSAASK	573.296	IPI:IPI00118986.1	Tax_Id=10090 Gene_Symbol=Atp5o;LOC100047429 ATP synthase subunit O, mitochondrial
355708	2, 3	0.611	5493041	730250	5328862	5.88373e+06	3.69999e+06	6.2914e+06	6.53461e+06	4.61743e+06	4.72201e+06	5.85239e+06	4.0283e+06	3.37059e+06	1410.6697, 1410.6704	RFDDAVVQSDMK	470.895, 705.83844	IPI:IPI00323357.3	Tax_Id=10090 Gene_Symbol=Hspa8 Heat shock cognate 71 kDa protein
327879	2	0.906	34390000	42960000	34960000	33850000	39150000	27520000	33040000	31280000	34910000	28780000	35630000	21250000	906.506	VAIDLGYR	453.756	IPI:IPI00223757.4	Tax_Id=10090 Gene_Symbol=Akr1b3 Aldose reductase
331797	3	0.002	223900000	182200000	144200000	206900000	146700000	207600000	262300000	146100000	149800000	209500000	119200000	106100000	3346.51	LYQSAGGMPGGMPGGFPGGGAPPSGGASSGPTIEEVD	1116.17	IPI:IPI00323357.3	Tax_Id=10090 Gene_Symbol=Hspa8 Heat shock cognate 71 kDa protein
326923	2, 3	0.076	26880000	118000000	66170000	79990000	81050000	51130000	46910000	52730000	69310000	32550000	46760000	40060000	1812.83	LAEQAERYDDMAAAMK	604.94775, 906.9179	IPI:IPI00230682.6	Tax_Id=10090 Gene_Symbol=Ywhab Isoform Long of 14-3-3 protein beta/alpha
336482	2	0.596	41210000	48920000	47950000	45230000	53050000	41260000	46230000	43440000	49610000	39340000	41220000	40210000	1073.54	AFSYYGPLR	537.275	IPI:IPI00222763.1	Tax_Id=10090 Gene_Symbol=Sfrs7 Isoform 2 of Splicing factor, arginine/serine-rich 7
348098	2	0.273	49110000	16040000	51960000	24960000	30600000	67650000	57270000	69010000	36420000	47410000	58180000	57860000	1116.58	DLGEELEALK	558.794	IPI:IPI00123181.4	Tax_Id=10090 Gene_Symbol=Myh9 Myosin-9
337831	2	0.278	96500000	61720000	90270000	65190000	124000000	87950000	91010000	79830000	75370000	94420000	79900000	77280000	1215.68	LASDLLEWIR	608.342	IPI:IPI00118899.1	Tax_Id=10090 Gene_Symbol=Actn4 Alpha-actinin-4
346810	2	0.037	25290000	43230000	23610000	28360000	26190000	29910000	31100000	19300000	23300000	26450000	20420000	17730000	1188.66	QAGVFEPTIVK	594.836	IPI:IPI00459493.5	Tax_Id=10090 Gene_Symbol=Tcp1 Isoform 1 of T-complex protein 1 subunit alpha
344720	2, 3	0.542	64690000	99760000	64870000	69250000	78710000	58320000	61750000	54010000	60510000	55640000	57710000	40320000	2532.19, 2532.1907	QAFTDVATGSLGQGLGAAC[160.0307]GMAYTGK	844.7348, 1266.599	IPI:IPI00137409.3	Tax_Id=10090 Gene_Symbol=Tkt Transketolase
326888	2	0.664	27050000	31830000	28090000	25220000	31600000	25980000	24660000	26310000	26580000	24000000	21030000	24430000	927.507	AGPIWDLR	464.257	IPI:IPI00406117.1	Tax_Id=10090 Gene_Symbol=Syncrip Isoform 1 of Heterogeneous nuclear ribonucleoprotein Q
333436	3	0.607	18480000	6.812e+06	18220000	18900000	20570000	20210000	18860000	17640000	19000000	17720000	16170000	17230000	3769.87	LSELEDLLPSRPEVPNVIGETEEVELQEFDSTR	1257.3	IPI:IPI00136251.1	Tax_Id=10090 Gene_Symbol=Dnaja2 DnaJ homolog subfamily A member 2
325343	3	0.725	46300000	72180000	50850000	53130000	69770000	50660000	55790000	52420000	55600000	50380000	44610000	39200000	1908.98	SIEIPRPVDGVEVPGC[160.0307]GK	636.999	IPI:IPI00113746.3	Tax_Id=10090 Gene_Symbol=U2af2 Splicing factor U2AF 65 kDa subunit
353214	2, 3	0.058	38450000	83400000	47390000	59540000	59730000	49950000	37270000	40980000	50410000	43790000	41300000	39230000	2235.1619, 2235.1648	ELEAVC[160.0307]QDVLSLLDNYLIK	745.72644, 1118.0846	IPI:IPI00230707.6	Tax_Id=10090 Gene_Symbol=Ywhag 14-3-3 protein gamma
327529	2	0.2	34270000	43810000	28880000	31720000	39550000	33530000	36410000	25200000	29380000	32280000	15590000	18410000	1333.69	TLIQNC[160.0307]GASTIR	667.349	IPI:IPI00116283.1	Tax_Id=10090 Gene_Symbol=Cct3 T-complex protein 1 subunit gamma
343588	2	0.903	49160000	46010000	50050000	40080000	51460000	36480000	38820000	44100000	42990000	37260000	39000000	35600000	1426.76	LGSTVFVANLDYK	713.884	IPI:IPI00132443.3	Tax_Id=10090 Gene_Symbol=Hnrnpm Isoform 2 of Heterogeneous nuclear ribonucleoprotein M
339171	2	0.018	57880000	83290000	50100000	60740000	59420000	62960000	61920000	45490000	50380000	58540000	43840000	44680000	1705.86	VFVGGLSPDTSEEQIK	853.434	IPI:IPI00755892.1	Tax_Id=10090 Gene_Symbol=Hnrpdl heterogeneous nuclear ribonucleoprotein D-like
325940	2	0.172	39820000	69180000	60440000	48740000	67750000	44640000	47420000	51780000	56000000	41790000	53190000	49630000	1661.8	IC[160.0307]DQWDNLGALTQK	831.403	IPI:IPI00380436.1	Tax_Id=10090 Gene_Symbol=Actn1 Alpha-actinin-1
340228	2	0.257	82550000	24720000	53130000	24850000	37880000	96740000	85450000	82330000	40130000	76430000	63130000	70150000	1170.5	TEMEDLMSSK	585.755	IPI:IPI00123181.4	Tax_Id=10090 Gene_Symbol=Myh9 Myosin-9
329521	2	0.26	60460000	91580000	67450000	76180000	81920000	71380000	70410000	67670000	67990000	60070000	54820000	53540000	1636.75	MDATANDVPSPYEVK	818.881	IPI:IPI00230108.6	Tax_Id=10090 Gene_Symbol=Pdia3 Protein disulfide-isomerase A3
334221	2	0.928	39420000	41670000	33710000	35810000	44780000	38410000	40010000	44220000	35720000	36000000	39540000	30530000	992.543	ANTFVAELK	496.775	IPI:IPI00323592.2	Tax_Id=10090 Gene_Symbol=Mdh2 Malate dehydrogenase, mitochondrial
332379	2	0.027	5572296	8971173	3.63322e+06	5678326	4854870	4.55213e+06	5602360	2.44472e+06	3.9559e+06	4.97284e+06	2665406	2.52032e+06	1638.83	FMQDASDVMQLLLK	819.918	IPI:IPI00626994.3	Tax_Id=10090 Gene_Symbol=Ipo5 Isoform 1 of Importin-5
326126	2	0.949	19360000	25050000	19570000	17880000	26310000	17550000	19800000	15120000	20010000	17580000	20050000	13910000	1219.62	C[160.0307]AVVDVPFGGAK	610.312	IPI:IPI00114209.1	Tax_Id=10090 Gene_Symbol=Glud1 Glutamate dehydrogenase 1, mitochondrial
340451	2	0.682	33860000	36890000	35820000	32530000	39500000	41750000	36640000	35940000	33060000	32010000	29190000	23670000	987.538	TPEELSAIK	494.272	IPI:IPI00317309.5	Tax_Id=10090 Gene_Symbol=Anxa5 Annexin A5
331191	2	0.021	48950000	53560000	38180000	39750000	43630000	47890000	50590000	34210000	31460000	47570000	36180000	33450000	1357.73	VIDPATATSVDLR	679.371	IPI:IPI00116277.3	Tax_Id=10090 Gene_Symbol=Cct4 T-complex protein 1 subunit delta
347529	2, 3	0.126	98880000	145700000	106500000	128500000	156200000	115600000	99090000	121300000	129000000	90360000	100600000	95990000	1412.8123, 1412.8132	KVEAQLQELQVK	471.60928, 706.9098	IPI:IPI00123181.4	Tax_Id=10090 Gene_Symbol=Myh9 Myosin-9
325772	2	0.564	43680000	47910000	49450000	34920000	48780000	42060000	41770000	45570000	42130000	41180000	44490000	38490000	1416.71	DTDDVPMILVGNK	708.857	IPI:IPI00407954.2	Tax_Id=10090 Gene_Symbol=Rap1b;LOC100048397 Ras-related protein Rap-1b
335856	2	0.21	26360000	21180000	19740000	28780000	16480000	35330000	31270000	27730000	21980000	26700000	24700000	23630000	1445.73	AIEINPDSAQPYK	723.368	IPI:IPI00116308.1	Tax_Id=10090 Gene_Symbol=St13 Hsc70-interacting protein
335738	2	0.068	73190000	107900000	102800000	73570000	103800000	73350000	73410000	94400000	92640000	66360000	90740000	86340000	1790.86	DDPLTNLNTAFDVAER	895.933	IPI:IPI00380436.1	Tax_Id=10090 Gene_Symbol=Actn1 Alpha-actinin-1
346972	2	0.813	41490000	38520000	45920000	42570000	49690000	55350000	52030000	53790000	45410000	43260000	47920000	44640000	1102.55	IDEMPEAAVK	551.777	IPI:IPI00313817.1	Tax_Id=10090 Gene_Symbol=Hdgf Hepatoma-derived growth factor
330223	2	0.895	48820000	42560000	45770000	45470000	49410000	58090000	52810000	54490000	45390000	44050000	39530000	41180000	1445.67	DNPGVVTC[160.0307]LDEAR	723.339	IPI:IPI00123313.1	Tax_Id=10090 Gene_Symbol=Uba1 Ubiquitin-like modifier-activating enzyme 1
325546	2, 3	0.114	154200000	225100000	124500000	162300000	151000000	139900000	176400000	101900000	123100000	147600000	122800000	74610000	2189.907, 2189.909	NMGGPYGGGNYGPGGSGGSGGYGGR	730.6411, 1095.4572	IPI:IPI00828488.1	Tax_Id=10090 Gene_Symbol=Hnrnpa2b1 Isoform 1 of Heterogeneous nuclear ribonucleoproteins A2/B1
334514	2	0.632	45710000	17610000	54220000	56450000	41870000	58670000	53390000	66500000	45810000	46310000	50210000	45530000	1063.51	FESPEVAER	532.257	IPI:IPI00132443.3	Tax_Id=10090 Gene_Symbol=Hnrnpm Isoform 2 of Heterogeneous nuclear ribonucleoprotein M
325476	2	0.056	85260000	36580000	57870000	49710000	75280000	62930000	80530000	66110000	49240000	75410000	55430000	56120000	1368.73	GDGPIC[160.0307]LVLAPTR	684.87	IPI:IPI00653307.1	Tax_Id=10090 Gene_Symbol=Ddx17 probable ATP-dependent RNA helicase DDX17 isoform 1
334801	3	0.542	99250000	136200000	96020000	89340000	110000000	95100000	102500000	82990000	93970000	92290000	82710000	71670000	2151.99	FIQDSIFGLC[160.0307]PHMTEDNK	718.001	IPI:IPI00230108.6	Tax_Id=10090 Gene_Symbol=Pdia3 Protein disulfide-isomerase A3
325714	2	0.173	25920000	40180000	35230000	29330000	38750000	27580000	27940000	34500000	32120000	26770000	32130000	29640000	1559.76	ALDIAENEMPGLMR	780.383	IPI:IPI00230440.6	Tax_Id=10090 Gene_Symbol=Ahcy;Gm9826 Adenosylhomocysteinase
330523, 336975	2, 3	0.313	113100000	114600000	112100000	57300000	87900000	92900000	100500000	92280000	82850000	111300000	96910000	77500000	1958.0515, 1958.0548	LPSDVTEGEVISLGLPFGK	653.35645, 979.52936	IPI:IPI00475378.4	Tax_Id=10090 Gene_Symbol=Ptbp1 Putative uncharacterized protein
340864	2	0.008	35390000	36860000	24460000	25950000	25580000	31550000	35040000	17780000	22590000	34030000	18410000	16660000	1150.59	FAEAFEAIPR	575.8	IPI:IPI00469268.5	Tax_Id=10090 Gene_Symbol=Cct8 T-complex protein 1 subunit theta
327727	2	0.168	31180000	42650000	44630000	30130000	51930000	33040000	31930000	36730000	40780000	29670000	37780000	33300000	1301.55	MYEDLLDSC[160.0307]R	651.28	IPI:IPI00404916.1	Tax_Id=10090 Gene_Symbol=Sp100 Sp100 protein
325467	2	0.694	64550000	81130000	72360000	65010000	70010000	54650000	70160000	47560000	62630000	60770000	60590000	34940000	1202.63	NVIGLQMGTNR	601.82	IPI:IPI00125778.4	Tax_Id=10090 Gene_Symbol=Tagln2 Transgelin-2
341629	2	0.749	32440000	31440000	32030000	23750000	39560000	26460000	28580000	29880000	26980000	27950000	27950000	26500000	1193.64	EVFSMAGVVVR	597.323	IPI:IPI00132443.3	Tax_Id=10090 Gene_Symbol=Hnrnpm Isoform 2 of Heterogeneous nuclear ribonucleoprotein M
327525	2, 3	0.29	171400000	258900000	223600000	182900000	248600000	164000000	186000000	201100000	211500000	171400000	196100000	206300000	1869.9698, 1869.9712	ANLQIDQINTDLNLER	623.99524, 935.4886	IPI:IPI00123181.4	Tax_Id=10090 Gene_Symbol=Myh9 Myosin-9
325857	2	0.011	37820000	36750000	26290000	30870000	30200000	43740000	50480000	32410000	28110000	45570000	29030000	30280000	968.488	NC[160.0307]SSFLIK	484.748	IPI:IPI00473429.2	Tax_Id=10090 Gene_Symbol=Rpl28;Rpl28-ps1 60S ribosomal protein L28
350631, 355062	2, 3	0.331	266400000	501200000	212500000	193400000	394000000	220600000	117300000	139100000	208000000	164800000	84980000	148700000	1944.125, 1944.1271	LLIVSNPVDILTYVAWK	648.71387, 972.5661	IPI:IPI00751369.1	Tax_Id=10090 Gene_Symbol=Ldha L-lactate dehydrogenase A chain isoform 2
326174	2	0.364	24660000	2.4116e+06	17050000	16510000	4.56909e+06	30410000	25390000	29880000	7173839	21640000	18770000	20370000	1331.67	ELAEAQDDSILK	666.339	IPI:IPI00111770.7	Tax_Id=10090 Gene_Symbol=Atp5k ATP synthase subunit e, mitochondrial
340919	2	0.13	89680000	3.195e+06	44620000	14440000	3814429	79500000	88590000	59360000	10340000	83880000	44360000	45510000	1175.58	DSDEADLVLAK	588.293	IPI:IPI00677454.2	Tax_Id=10090 Gene_Symbol=Cbx3 Putative uncharacterized protein
344995	2	0.211	79900000	118100000	67080000	84290000	77700000	62840000	67880000	43230000	69920000	60810000	50100000	43120000	1467.71	C[160.0307]LELFTELAEDK	734.357	IPI:IPI00330804.4	Tax_Id=10090 Gene_Symbol=Hsp90aa1 Heat shock protein HSP 90-alpha
332049	2	0.159	36190000	53740000	37390000	44150000	45980000	40350000	39550000	36380000	39690000	34140000	35920000	32150000	1578.8	AIANEC[160.0307]QANFISIK	789.902	IPI:IPI00622235.5	Tax_Id=10090 Gene_Symbol=Vcp Transitional endoplasmic reticulum ATPase
329912	2	0.543	17300000	40670000	30000000	25850000	32250000	22190000	25500000	22590000	28760000	20430000	22120000	17690000	1281.74	VLMTQQPRPVL	641.372	IPI:IPI00133008.1	Tax_Id=10090 Gene_Symbol=Nop10 H/ACA ribonucleoprotein complex subunit 3
348204	3	0.095	15210000	88580000	55570000	62970000	47850000	31370000	32570000	46830000	54220000	17240000	28940000	25270000	3134.51	VLDNYLTSPLPEEVDETSAEDEGISQRK	1045.51	IPI:IPI00130344.3	Tax_Id=10090 Gene_Symbol=Clic1 Chloride intracellular channel protein 1
339451	2	0.015	17760000	24560000	23450000	21230000	24530000	22900000	18590000	27310000	23070000	18090000	21530000	20530000	1819.83	PEVADTC[160.0307]SLASPASVC[160.0307]R	910.42	IPI:IPI00798439.1	Tax_Id=10090 Gene_Symbol=Lta4h leukotriene A-4 hydrolase
329735	3	0.298	62780000	108200000	75470000	75780000	80100000	64050000	61590000	62620000	75610000	50560000	58790000	52820000	2105.03	VREITENLMATGDLDQDGK	702.347	IPI:IPI00118892.6	Tax_Id=10090 Gene_Symbol=Lcp1 Plastin-2
327178	2	0.005	62730000	54810000	30680000	37610000	43630000	42490000	53290000	28800000	35720000	50590000	27900000	28550000	971.502	LFC[160.0307]VGFTK	486.255	IPI:IPI00331345.5	Tax_Id=10090 Gene_Symbol=Gm10119 Putative uncharacterized protein Gm10119
331099	2	0.669	28700000	47330000	37600000	30030000	45290000	27230000	27780000	28630000	32380000	24970000	29790000	23970000	1442.8	GSPMEISLPIALSK	721.902	IPI:IPI00798439.1	Tax_Id=10090 Gene_Symbol=Lta4h leukotriene A-4 hydrolase
332264	2	0.128	98290000	107800000	75330000	84790000	97640000	86590000	102300000	63900000	76420000	89030000	65040000	50150000	1344.72	TVIIEQSWGSPK	672.862	IPI:IPI00308885.6	Tax_Id=10090 Gene_Symbol=Hspd1 Isoform 1 of 60 kDa heat shock protein, mitochondrial
341295	2	0.028	34260000	36040000	49490000	33740000	45590000	38750000	39220000	43500000	38630000	36390000	43260000	37750000	1545.75	EEAPDILC[160.0307]LQETK	773.378	IPI:IPI00224152.5	Tax_Id=10090 Gene_Symbol=Apex1 32 kDa protein
342053	2	0.076	76660000	21960000	44750000	60910000	42960000	69160000	80690000	31890000	45730000	85810000	33960000	34710000	1236.64	RAPFDLFENK	618.823	IPI:IPI00229080.7	Tax_Id=10090 Gene_Symbol=Hsp90ab1 Putative uncharacterized protein
331209	2	0.462	44480000	74890000	51910000	49420000	75950000	47890000	47390000	47430000	54470000	43980000	46580000	43000000	1632.83	GMNTLVGYDLVPEPK	816.92	IPI:IPI00120719.4	Tax_Id=10090 Gene_Symbol=Cox5a Cytochrome c oxidase subunit 5A, mitochondrial
342954, 347261	2, 3	0.528	671100000	863700000	826800000	785700000	954300000	687800000	744900000	794800000	787700000	700500000	754400000	673000000	2131.9954, 2131.9976, 2131.9995	TAFDEAIAELDTLSEESYK	711.33734, 711.338, 1066.5013	IPI:IPI00116498.1	Tax_Id=10090 Gene_Symbol=Ywhaz 14-3-3 protein zeta/delta
344441	2	0.797	50370000	51870000	47090000	40560000	56150000	40190000	50130000	38260000	43660000	45600000	46200000	34580000	1072.53	NSTFSELFK	536.771	IPI:IPI00137409.3	Tax_Id=10090 Gene_Symbol=Tkt Transketolase
336174	2	0.026	140700000	93690000	101800000	91600000	106900000	127200000	129600000	98520000	90000000	132900000	90300000	75990000	1151.56	YLAEVAAGDDK	576.283	IPI:IPI00116498.1	Tax_Id=10090 Gene_Symbol=Ywhaz 14-3-3 protein zeta/delta
328449	2	0.42	88320000	94840000	77210000	70420000	95440000	71710000	78650000	65940000	76290000	74270000	65300000	74860000	1653.84	DISEASVFDAYVLPK	827.424	IPI:IPI00674601.1	Tax_Id=10090 Gene_Symbol=Gm6654 similar to ribosomal protein S26
342243	2, 3	0.009	120700000	204600000	184300000	151000000	221700000	121400000	107300000	177500000	185000000	93410000	177700000	168900000	2200.985, 2200.987	EMEENFALEAANYQDTIGR	734.33386, 1100.9962	IPI:IPI00227299.6	Tax_Id=10090 Gene_Symbol=Vim Vimentin
340970	2	0.085	70690000	114800000	90450000	88180000	102000000	95880000	83120000	81300000	101100000	78670000	68370000	83100000	1601.81	VALVYGQMNEPPGAR	801.409	IPI:IPI00468481.2	Tax_Id=10090 Gene_Symbol=Atp5b ATP synthase subunit beta, mitochondrial
330583	3	0.271	4.91258e+06	9051580	5.9158e+06	5378895	9261569	5.26769e+06	5.43389e+06	4754102	6836067	5195553	5.084e+06	5.53816e+06	2849.44	LFENQLSGPESIVNIGDVLFTGTADGR	950.486	IPI:IPI00221998.4	Tax_Id=10090 Gene_Symbol=2310001A20Rik Adipocyte plasma membrane-associated protein
339398	3	0.017	250500000	315000000	135500000	214700000	210600000	218400000	234000000	116000000	149400000	205400000	92310000	92850000	1308.68	IRYESLTDPSK	436.899	IPI:IPI00229080.7	Tax_Id=10090 Gene_Symbol=Hsp90ab1 Putative uncharacterized protein
326462	2	0.049	62730000	59820000	53410000	54600000	55760000	69350000	67480000	49210000	56480000	67930000	37530000	42370000	938.495	TTDGYLLR	469.751	IPI:IPI00331345.5	Tax_Id=10090 Gene_Symbol=Gm10119 Putative uncharacterized protein Gm10119
325868	2	0.315	70160000	112200000	59590000	54660000	86900000	58420000	65740000	34760000	70040000	67760000	39570000	37600000	1192.65	QINWTVLYR	596.829	IPI:IPI00323806.4	Tax_Id=10090 Gene_Symbol=Gm9385 similar to ribosomal protein L24
326921	2	0.708	34930000	19750000	38600000	40250000	39140000	44820000	37510000	41100000	41080000	32760000	33480000	42150000	986.554	IEANEALVK	493.781	IPI:IPI00453777.2	Tax_Id=10090 Gene_Symbol=Atp5d ATP synthase subunit delta, mitochondrial
328983	3	0.558	86290000	132300000	103700000	91720000	155800000	84120000	76470000	77880000	116100000	77310000	86600000	66660000	3065.65	RPSSSILDPPVSSGTASSSAQALGVPLATIAK	1022.55	IPI:IPI00225661.3	Tax_Id=10090 Gene_Symbol=Pyhin1 Pyrin and HIN domain-containing protein 1
340699	2, 3	0.127	108500000	133100000	106200000	115300000	135200000	95620000	93890000	116300000	118600000	83950000	117900000	114600000	2148.0242, 2148.0247	GDVAEGDLIEHFSQFGAVEK	716.6797, 1074.5157	IPI:IPI00109813.1	Tax_Id=10090 Gene_Symbol=Hnrnpa0 heterogeneous nuclear ribonucleoprotein A0
327143	2	0.708	58830000	56040000	59240000	47680000	66270000	45010000	51170000	53780000	54510000	46680000	48350000	47630000	1576.76	DC[160.0307]EVVMMIGLPGAGK	788.882	IPI:IPI00458583.3	Tax_Id=10090 Gene_Symbol=Hnrnpu Heterogeneous nuclear ribonucleoprotein U
328037, 356609	2, 3	0.212	147500000	243200000	156500000	150900000	238600000	135600000	131200000	127100000	188700000	134400000	110800000	145800000	2338.1726, 2338.176	EVAAFAQFGSDLDAATQQLLSR	780.0635, 1169.59	IPI:IPI00130280.1	Tax_Id=10090 Gene_Symbol=Atp5a1 ATP synthase subunit alpha, mitochondrial
327409	2	0.211	31250000	42550000	36800000	38000000	44090000	37640000	36110000	35600000	35890000	27760000	34310000	31050000	1713.87	GPDGLTALEATDNQAIK	857.438	IPI:IPI00228583.5	Tax_Id=10090 Gene_Symbol=Mtpn Myotrophin
326512	2	0.0003812	52070000	53450000	31530000	42060000	35750000	44540000	54570000	27220000	27690000	52010000	27370000	25020000	1169.59	DQIYDIFQK	585.297	IPI:IPI00118676.3	Tax_Id=10090 Gene_Symbol=Eif4a1 Eukaryotic initiation factor 4A-I
333475	2	0.959	36830000	37490000	38370000	27700000	40200000	30090000	32130000	28150000	35040000	28880000	24510000	23310000	935.521	ELAFQISK	468.264	IPI:IPI00409462.2	Tax_Id=10090 Gene_Symbol=Bat1a Spliceosome RNA helicase Bat1
329868	2	0.278	31800000	46780000	47250000	32640000	46940000	31850000	32950000	42190000	38980000	32000000	33970000	36010000	1169.66	WEEAIPLALK	585.334	IPI:IPI00798439.1	Tax_Id=10090 Gene_Symbol=Lta4h leukotriene A-4 hydrolase
349703	2, 3	0.186	161900000	68340000	159300000	109900000	176100000	147000000	153200000	145300000	125900000	144000000	138600000	131400000	2333.0603, 2333.0613	MQQNIQELEEQLEEEESAR	778.3586, 1167.0338	IPI:IPI00123181.4	Tax_Id=10090 Gene_Symbol=Myh9 Myosin-9
325341	2	0.002	48360000	24440000	20380000	15180000	16560000	33490000	50990000	18220000	18820000	44780000	18850000	22400000	1150.57	C[160.0307]PFTGNVSIR	575.788	IPI:IPI00117569.3	Tax_Id=10090 Gene_Symbol=Rps11 40S ribosomal protein S11
340119	2	0.354	56110000	72520000	36320000	40750000	76450000	37260000	45960000	27040000	38350000	47150000	30900000	27950000	1313.71	TSFFQALGITTK	657.361	IPI:IPI00314950.2	Tax_Id=10090 Gene_Symbol=Rplp0 60S acidic ribosomal protein P0
345632	2	0.117	43090000	124000000	65920000	68780000	98440000	53760000	47130000	62380000	76850000	39090000	57800000	50950000	1504.76	ALTSELANARDESK	752.884	IPI:IPI00110588.4	Tax_Id=10090 Gene_Symbol=Msn Moesin
331855	3, 4, 5	0.023	385300000	498500000	327300000	412500000	364700000	379200000	386800000	318700000	322700000	380100000	289400000	261300000	3782.9214, 3782.9255, 3782.928	ALANVNIGSLIC[160.0307]NVGAGGPAPAAGAAPAGGAAPSTAAAPAEEK	757.3914, 946.4868, 1261.6453	IPI:IPI00113377.1	Tax_Id=10090 Gene_Symbol=Rplp1 60S acidic ribosomal protein P1
343123	2	0.439	19430000	27650000	25890000	17100000	38110000	24730000	18500000	24160000	27790000	17700000	18600000	17380000	1078.59	GASGSFVVVQK	539.799	IPI:IPI00342766.9	Tax_Id=10090 Gene_Symbol=Hp1bp3 Isoform 1 of Heterochromatin protein 1-binding protein 3
330576	1	0.68	6.08088e+06	14110000	5.80167e+06	5.02741e+06	7304773	4.82588e+06	6890891	4.55529e+06	5043094	4.64334e+06	4711091	3608449	940.515	GIAYIEFK	940.515	IPI:IPI00317794.5	Tax_Id=10090 Gene_Symbol=Ncl Nucleolin
326037	2	0.744	17880000	17270000	21920000	16770000	21790000	20640000	19020000	22000000	20310000	18390000	17020000	15820000	778.472	LIELYK	389.74	IPI:IPI00124692.1	Tax_Id=10090 Gene_Symbol=Taldo1 Transaldolase
336369	2	0.682	43050000	33090000	33370000	22310000	44920000	30690000	28940000	21370000	33070000	30810000	21650000	18040000	1313.68	TC[160.0307]LLISYTTNK	657.344	IPI:IPI00113849.1	Tax_Id=10090 Gene_Symbol=Cdc42 Isoform 2 of Cell division control protein 42 homolog
350455	2, 3	0.129	126000000	221100000	231900000	200000000	271900000	129600000	119800000	144700000	229900000	113300000	158900000	142400000	2442.2012, 2442.2026	IDQLEC[160.0307]DHQLIQEALIFDNK	814.739, 1221.6042	IPI:IPI00380436.1	Tax_Id=10090 Gene_Symbol=Actn1 Alpha-actinin-1
328222	3	0.025	4.79537e+06	215100000	77580000	104500000	86790000	17500000	10170000	35580000	102200000	5064004	27960000	22960000	2933.29	ADQC[160.0307]YEDVRVSQTTWDSGFC[160.0307]AVNPK	978.434	IPI:IPI00323600.4	Tax_Id=10090 Gene_Symbol=Coro1a Coronin-1A
325602	2	0.626	33380000	31560000	31780000	25450000	32380000	35040000	33810000	33820000	32500000	32970000	29130000	22880000	782.514	NLVVIPK	391.761	IPI:IPI00223757.4	Tax_Id=10090 Gene_Symbol=Akr1b3 Aldose reductase
360971	2	0.063	7466565	1.126e+06	119645	15183.4	21053	9963901	8.18332e+06	732474	0.0003943	7694280	199331	399468	1418.61	GEDEEDNNLEVR	709.806	IPI:IPI00309035.2	Tax_Id=10090 Gene_Symbol=Rpn1 Dolichyl-diphosphooligosaccharide--protein glycosyltransferase subunit 1
333096	2	0.557	60390000	84080000	60390000	52940000	66760000	52500000	62870000	40980000	59670000	56080000	45070000	37960000	1327.64	MFVGGLSWDTSK	664.323	IPI:IPI00277066.4	Tax_Id=10090 Gene_Symbol=Hnrnpab Heterogeneous nuclear ribonucleoprotein A/B
330700	2	0.121	59480000	18550000	30650000	15140000	13490000	59660000	62150000	38250000	20080000	51250000	29880000	36910000	1311.68	AFVEFLTDEIK	656.344	IPI:IPI00132799.4	Tax_Id=10090 Gene_Symbol=C1qbp complement component 1 Q subcomponent-binding protein, mitochondrial
327258	2	0.108	32210000	50150000	41730000	41620000	42110000	43220000	37600000	46390000	40090000	32950000	35610000	31600000	1587.82	LLTTQSEDTQGPGLK	794.415	IPI:IPI00930865.1	Tax_Id=10090 Gene_Symbol=Il16 Isoform 1 of Pro-interleukin-16
334625	2, 3	0.362	202900000	338600000	186700000	206600000	225900000	169200000	143700000	159000000	179800000	164200000	157800000	154800000	2220.161, 2220.1616	ALLELQLEPEELYQTFQR	740.7254, 1110.5841	IPI:IPI00466069.3	Tax_Id=10090 Gene_Symbol=Eef2 Elongation factor 2
333802	2	0.396	27030000	2925227	45140000	20870000	7219806	40840000	30400000	48170000	26570000	29960000	36860000	38520000	1140.59	GSALDPEPQVK	570.799	IPI:IPI00342766.9	Tax_Id=10090 Gene_Symbol=Hp1bp3 Isoform 1 of Heterochromatin protein 1-binding protein 3
353288	2	0.011	29260000	27210000	35610000	31490000	35820000	32510000	28790000	35160000	33490000	27090000	33310000	32280000	1022.5	AAVEWFDGK	511.752	IPI:IPI00322492.3	Tax_Id=10090 Gene_Symbol=Ewsr1 Ewing sarcoma breakpoint region 1
330177	3, 4, 5	0.055	576000000	1687000000	1072000000	1048000000	1649000000	699200000	471400000	788900000	1256000000	557600000	840200000	768800000	3846.9253, 3846.9255, 3846.9277	HLEEPLSLQELDTSSGVLLPFFDPDTNIVYLC[160.0307]GK	770.19135, 962.48676, 1282.98	IPI:IPI00323600.4	Tax_Id=10090 Gene_Symbol=Coro1a Coronin-1A
344415	3	0.373	67240000	89000000	72530000	88480000	97890000	80520000	75610000	75200000	83550000	62130000	65850000	55280000	2721.21	QQFWGNEGTAEGTEPSQSERPEEK	907.74	IPI:IPI00313672.3	Tax_Id=10090 Gene_Symbol=Lsp1 Isoform 1 of Lymphocyte-specific protein 1
334017	2	0.179	32850000	13250000	37680000	22260000	44530000	26820000	26540000	28700000	28670000	31700000	28110000	23840000	1569.84	GPAPLGTFQVTTPQR	785.424	IPI:IPI00331173.8	Tax_Id=10090 Gene_Symbol=Lbr Lamin-B receptor
343385	2	0.68	34980000	31980000	36730000	30920000	36290000	30680000	37020000	23180000	34650000	32630000	29380000	22270000	1079.59	FGLNVSSISR	540.297	IPI:IPI00133801.3	Tax_Id=10090 Gene_Symbol=Gm6563;Sarnp SAP domain-containing ribonucleoprotein
336267	2	0.617	2.40942e+06	319515	1.16442e+06	2.43631e+06	104605	1.0968e+06	1636129	2.12698e+06	1.08842e+06	685452	1.80872e+06	1.8568e+06	1111.57	LSSEAYSQVK	556.286	IPI:IPI00894870.1	Tax_Id=10090 Gene_Symbol=Nsun2 Isoform 2 of tRNA (cytosine-5-)-methyltransferase NSUN2
325331	2	0.386	38040000	34890000	29240000	40060000	45630000	37110000	37530000	28240000	38190000	32220000	26310000	21470000	1108.6	SLSQNYGVLK	554.805	IPI:IPI00117910.3	Tax_Id=10090 Gene_Symbol=Prdx2 Putative uncharacterized protein Prdx2
328806	2	0.328	20100000	17050000	18850000	16230000	24680000	17470000	19020000	21930000	17170000	18190000	19260000	17820000	1276.64	TDPSIMGGMIVR	638.824	IPI:IPI00118986.1	Tax_Id=10090 Gene_Symbol=Atp5o;LOC100047429 ATP synthase subunit O, mitochondrial
339383	2, 3	0.587	159500000	267100000	168200000	168400000	231900000	152100000	144800000	147700000	174900000	156300000	144200000	127000000	2365.2495, 2365.2522	GAVPYVQAFDSLLANPVAEYLK	789.08887, 1183.1284	IPI:IPI00869430.1	Tax_Id=10090 Gene_Symbol=Cap1 Adenylyl cyclase-associated protein
333745	2	0.028	29750000	30930000	17620000	25850000	25660000	28410000	26330000	18980000	16280000	25150000	13800000	12080000	1328.76	AIAGTGANVIVTGGK	664.882	IPI:IPI00469268.5	Tax_Id=10090 Gene_Symbol=Cct8 T-complex protein 1 subunit theta
379216	3	0.054	169.771	3.75267e+06	3.2871e+06	3.65309e+06	8976798	3.22337e+06	1770.44	22153.8	3.85504e+06	377788	145951	175286	1887.04	ERPPNPIEFLASYLLK	629.686	IPI:IPI00117168.3	Tax_Id=10090 Gene_Symbol=Dpy30 Protein dpy-30 homolog
333718	2	0.975	27180000	37910000	32690000	29480000	36660000	25820000	32740000	26420000	29510000	30370000	29760000	22130000	980.653	VNIIPLIAK	490.83	IPI:IPI00224626.3	Tax_Id=10090 Gene_Symbol=Sept7 Septin-7
374580	3	0.052	2.38614e+06	5.69137e+06	3708502	2906251	5.19652e+06	3.26671e+06	1.86996e+06	3.54468e+06	4.39473e+06	2.8476e+06	2.67349e+06	3871423	2318.32	ESQLALIVSPLEQLLQGINPR	773.445	IPI:IPI00929832.1	Tax_Id=10090 Gene_Symbol=Nup205 nucleoporin 205
325323	2	0.124	31690000	38770000	26020000	29410000	31400000	30500000	30190000	26250000	25560000	29510000	24910000	20340000	1100.63	ALLEVVQSGGK	550.821	IPI:IPI00131406.1	Tax_Id=10090 Gene_Symbol=Psma7 Proteasome subunit alpha type-7
333143	2	0.079	66800000	85890000	56120000	68210000	62250000	53480000	77580000	42140000	52090000	69330000	48970000	37950000	1574.79	TGTAYTFFTPNNIK	787.898	IPI:IPI00420363.2	Tax_Id=10090 Gene_Symbol=Ddx5 Probable ATP-dependent RNA helicase DDX5
337169, 337936	2, 3	0.737	125000000	197000000	147900000	143900000	197600000	119700000	131600000	138500000	143900000	119400000	120900000	105300000	1630.7223, 1630.7241, 1630.7263	HSGPNSADSANDGFVR	544.2462, 544.24695, 815.86475	IPI:IPI00226073.2	Tax_Id=10090 Gene_Symbol=Hnrnpf Isoform 2 of Heterogeneous nuclear ribonucleoprotein F
327994	1, 2	0.37	35110000	38180000	34590000	30150000	34720000	33070000	40900000	36220000	33660000	35800000	31880000	28650000	786.4841, 786.48425	ANLSLLR	393.74576, 786.4841	IPI:IPI00129430.1	Tax_Id=10090 Gene_Symbol=LOC100045887 similar to PTB-associated splicing factor
326025	1, 2	0.378	88850000	35010000	52120000	57900000	81360000	96660000	92020000	82410000	51690000	88720000	65970000	63430000	946.5029, 946.5043	VNLAMDVGK	473.75577, 946.5029	IPI:IPI00845840.1	Tax_Id=10090 Gene_Symbol=Pkm2 Isoform M1 of Pyruvate kinase isozymes M1/M2
332934	2	0.002	78290000	84420000	56570000	62730000	52300000	72700000	78980000	52930000	48600000	73840000	56260000	58990000	1219.67	FSLNDALLAQK	610.34	IPI:IPI00123570.3	Tax_Id=10090 Gene_Symbol=Ifi47 Putative uncharacterized protein
336991	2	0.833	66890000	69480000	60710000	51780000	78680000	78470000	69360000	64830000	65290000	67090000	56520000	52390000	986.453	YC[160.0307]LFNNR	493.73	IPI:IPI00187462.3	Tax_Id=10090 Gene_Symbol=Gimap4 GTPase IMAP family member 4 isoform a
327633	2, 3	0.322	180100000	251000000	167900000	155000000	196100000	154800000	175400000	115200000	141500000	181200000	124800000	107800000	1631.8352, 1631.8358	TIAEC[160.0307]LADELINAAK	544.61676, 816.4212	IPI:IPI00944141.1	Tax_Id=10090 Gene_Symbol=Rps5 40S ribosomal protein S5
348829	2	0.023	10430000	81260000	34930000	52360000	29410000	25590000	22660000	33110000	47470000	10470000	27650000	30480000	1674.8	VERADGYEPPVQESV	837.903	IPI:IPI00331345.5	Tax_Id=10090 Gene_Symbol=Gm10119 Putative uncharacterized protein Gm10119
338954	3	0.026	261600000	279500000	179400000	254800000	302800000	256000000	248400000	114000000	221200000	267800000	108100000	136600000	2798.35	SGPFGQIFRPDNFVFGQSGAGNNWAK	933.454	IPI:IPI00117352.1	Tax_Id=10090 Gene_Symbol=Tubb5 Tubulin beta-5 chain
338874	2	0.046	50030000	52190000	39000000	45490000	47830000	44430000	50220000	42590000	36940000	47990000	38360000	36560000	1428.75	IPGGIIEDSC[160.0307]VLR	714.881	IPI:IPI00116283.1	Tax_Id=10090 Gene_Symbol=Cct3 T-complex protein 1 subunit gamma
345157	2	0.071	86360000	52270000	21210000	10290000	36300000	77420000	38250000	5136915	7.82558e+06	60160000	3.74515e+06	5.87405e+06	1377.79	LNLAFIANLFNK	689.4	IPI:IPI00118892.6	Tax_Id=10090 Gene_Symbol=Lcp1 Plastin-2
328194	2	0.371	53580000	54740000	44390000	42650000	46360000	47380000	48890000	46470000	45420000	44480000	44040000	31310000	1070.63	ALAAGGVGSIVR	535.821	IPI:IPI00399943.3	Tax_Id=10090 Gene_Symbol=Arpc5 Actin-related protein 2/3 complex subunit 5
361006	3	0.331	12620000	7.79221e+06	13130000	11420000	12940000	12520000	12730000	11490000	13200000	11640000	10910000	12300000	3143.41	SDLFQDDLYPDTAGPEAALEAEEWFEGK	1048.47	IPI:IPI00124820.2	Tax_Id=10090 Gene_Symbol=Coro1c Coronin-1C
352221	2, 3	0.05	70550000	225400000	164900000	157200000	218500000	98910000	81710000	119700000	158500000	67760000	133000000	99500000	1533.8556, 1533.8563	KVESLQEEIAFLK	511.95697, 767.4314	IPI:IPI00227299.6	Tax_Id=10090 Gene_Symbol=Vim Vimentin
332598	2	0.814	75970000	98120000	70810000	59230000	84230000	65230000	65870000	58860000	68770000	62770000	58080000	53990000	1690.92	LFIGGLNVQTSESGLR	845.961	IPI:IPI00109813.1	Tax_Id=10090 Gene_Symbol=Hnrnpa0 heterogeneous nuclear ribonucleoprotein A0
328536	2	0.454	77530000	88660000	66790000	82020000	87010000	65060000	86810000	69320000	65160000	75700000	71580000	48870000	1672.9	AITIAGVPQSVTEC[160.0307]VK	836.952	IPI:IPI00128904.1	Tax_Id=10090 Gene_Symbol=Pcbp1 Poly(rC)-binding protein 1
328929	2	0.12	61230000	21790000	33580000	40020000	40540000	48140000	56910000	46520000	29930000	52950000	37840000	38800000	1455.69	DLTTAGAVTQC[160.0307]YR	728.349	IPI:IPI00162790.1	Tax_Id=10090 Gene_Symbol=Rpl18a 60S ribosomal protein L18a
346421	2	0.629	77740000	43270000	80520000	70230000	78370000	87480000	75970000	87200000	70090000	64490000	72680000	65120000	1174.57	DGVANVSIEDR	587.789	IPI:IPI00130589.8	Tax_Id=10090 Gene_Symbol=Sod1 Superoxide dismutase [Cu-Zn]
333335	2	0.008	49890000	70930000	37120000	65040000	54460000	62770000	54660000	40300000	42750000	47690000	34270000	31170000	1430.69	TWNDPSVQQDIK	715.85	IPI:IPI00319992.1	Tax_Id=10090 Gene_Symbol=Hspa5 78 kDa glucose-regulated protein
332281	2, 3	0.095	139800000	190400000	106700000	121300000	137700000	106400000	139800000	72070000	101900000	140300000	74300000	71090000	1494.8065, 1494.8071	TFC[160.0307]QLILDPIFK	498.94055, 747.9069	IPI:IPI00466069.3	Tax_Id=10090 Gene_Symbol=Eef2 Elongation factor 2
325575	2	0.951	23300000	14700000	16230000	35570000	54230000	23130000	14770000	75930000	25070000	29570000	15370000	15860000	1265.64	TNAENEFVTIK	633.323	IPI:IPI00625729.2	Tax_Id=10090 Gene_Symbol=Krt1 Keratin, type II cytoskeletal 1
338732	2	0.172	44410000	21260000	31560000	24640000	35170000	40800000	39370000	37200000	24130000	40230000	36360000	32720000	1086.56	VELDNMPLR	543.785	IPI:IPI00320016.7	Tax_Id=10090 Gene_Symbol=Nono Isoform 1 of Non-POU domain-containing octamer-binding protein
330818	2	0.173	30590000	56060000	25440000	31940000	41390000	28980000	37090000	19490000	23260000	30690000	16740000	15650000	1039.53	GPLMMYISK	520.271	IPI:IPI00466069.3	Tax_Id=10090 Gene_Symbol=Eef2 Elongation factor 2
339766	2	0.765	26910000	44720000	33140000	28170000	37760000	24780000	28800000	28070000	31010000	25390000	27720000	25500000	1104.63	ELLTSFGPLK	552.82	IPI:IPI00113746.3	Tax_Id=10090 Gene_Symbol=U2af2 Splicing factor U2AF 65 kDa subunit
349462	3	0.034	7033856	130100000	57350000	71590000	50540000	16750000	14880000	31140000	72460000	7.42199e+06	23380000	31800000	2713.36	IAQLEEELEEEQGNTELINDRLK	905.124	IPI:IPI00123181.4	Tax_Id=10090 Gene_Symbol=Myh9 Myosin-9
325675	2	0.078	79480000	30740000	67410000	54130000	65210000	64310000	73570000	71310000	64430000	74230000	74610000	73300000	1166.7	VVLPMELPIR	583.853	IPI:IPI00131176.1	Tax_Id=10090 Gene_Symbol=mt-Co2 Cytochrome c oxidase subunit 2
326396	2	0.31	56150000	110800000	77410000	76280000	102600000	78400000	72760000	83630000	75290000	61500000	64800000	59690000	1298.65	QGGGGAGGSVPGIER	649.827	IPI:IPI00132443.3	Tax_Id=10090 Gene_Symbol=Hnrnpm Isoform 2 of Heterogeneous nuclear ribonucleoprotein M
326347	2	0.076	52880000	23130000	35120000	28160000	44840000	49410000	52420000	34310000	30850000	55130000	32160000	34180000	1222.63	DIIC[160.0307]QIAYAR	611.818	IPI:IPI00308706.4	Tax_Id=10090 Gene_Symbol=Gm15500;Rpl5 60S ribosomal protein L5
325950, 329870	2, 3	0.921	76240000	110100000	87720000	76210000	102000000	64690000	73060000	69360000	77120000	68000000	66860000	52590000	1602.8871, 1602.8906	VVLAYEPVWAIGTGK	534.9684, 801.94714	IPI:IPI00467833.6	Tax_Id=10090 Gene_Symbol=Tpi1 triosephosphate isomerase
348198	3	0.009	167400000	181100000	224400000	203600000	252200000	181800000	190400000	247300000	233900000	170600000	209800000	205600000	3382.51	GFTDADNTWEPEENLDC[160.0307]PELIEAFLNSQK	1128.17	IPI:IPI00677454.2	Tax_Id=10090 Gene_Symbol=Cbx3 Putative uncharacterized protein
344773	2	0.03	53060000	66920000	43810000	44820000	50380000	51060000	55840000	35310000	41210000	56390000	31260000	39180000	815.515	ALLFVPR	408.261	IPI:IPI00330804.4	Tax_Id=10090 Gene_Symbol=Hsp90aa1 Heat shock protein HSP 90-alpha
326750	2	0.061	840024	8877648	2.03939e+06	3.70612e+06	5096560	2188187	1.88798e+06	2.27154e+06	3001291	1.02758e+06	1.75414e+06	1.81907e+06	1452.82	VGQAVDVVGQAGKPK	726.913	IPI:IPI00123494.3	Tax_Id=10090 Gene_Symbol=Psmd2 26S proteasome non-ATPase regulatory subunit 2
334154	2	0.552	45690000	70980000	47980000	48720000	68870000	47310000	49380000	37820000	46010000	42760000	36440000	30370000	1341.69	GFPTIYFSPANK	671.347	IPI:IPI00230108.6	Tax_Id=10090 Gene_Symbol=Pdia3 Protein disulfide-isomerase A3
325287	2, 3	0.374	208000000	95570000	149000000	129500000	194600000	209000000	186000000	281700000	116900000	198500000	225700000	215100000	1588.7485, 1588.7501	ATPEPSGTPSSDTVSR	530.2549, 794.8779	IPI:IPI00323600.4	Tax_Id=10090 Gene_Symbol=Coro1a Coronin-1A
327650	2	0.862	58120000	93970000	68150000	59040000	76250000	52790000	61520000	56740000	63520000	55800000	55320000	50010000	1805.95	LFIGGLPNYLNDDQVK	903.477	IPI:IPI00113746.3	Tax_Id=10090 Gene_Symbol=U2af2 Splicing factor U2AF 65 kDa subunit
327551	2	0.548	26980000	34500000	30750000	28230000	32120000	31860000	27820000	30760000	30720000	25660000	26080000	20360000	1102.55	WLNENAVEK	551.781	IPI:IPI00230440.6	Tax_Id=10090 Gene_Symbol=Ahcy;Gm9826 Adenosylhomocysteinase
325449	3	0.263	40620000	91030000	62790000	65750000	66000000	49740000	53210000	54220000	57410000	43250000	48780000	41140000	2475.28	AVTELNEPLSNEDRNLLSVAYK	825.764	IPI:IPI00227392.5	Tax_Id=10090 Gene_Symbol=Ywhah 14-3-3 protein eta
331886	2	0.275	32410000	40980000	32670000	38020000	40130000	35440000	38290000	24800000	35180000	34200000	29740000	23750000	1187.68	SILFVPTSAPR	594.344	IPI:IPI00129526.1	Tax_Id=10090 Gene_Symbol=Hsp90b1 Endoplasmin
325788, 327645	2, 3	0.788	110100000	154600000	113300000	109100000	135000000	100300000	102900000	103700000	105800000	102200000	107800000	82120000	2192.146, 2192.1492	LGYAGNTEPQFIIPSC[160.0307]IAIK	731.3879, 1096.5767	IPI:IPI00115627.4	Tax_Id=10090 Gene_Symbol=Actr3 Actin-related protein 3
368444, 387059, 398627	2, 3	0.121	909490	5907622	1.64063e+06	1.2784e+06	2983700	1.87973e+06	84808.8	472421	887230	468913	624072	693546	1958.0958, 1958.0973, 1958.1024	LGLVFDDVVGIVEIINSR	653.3723, 979.5516, 979.55225	IPI:IPI00869430.1	Tax_Id=10090 Gene_Symbol=Cap1 Adenylyl cyclase-associated protein
330626	2	0.033	58120000	110800000	49050000	69050000	58630000	61430000	64930000	37520000	50170000	59870000	45060000	38800000	1677.81	NQLTSNPENTVFDAK	839.409	IPI:IPI00319992.1	Tax_Id=10090 Gene_Symbol=Hspa5 78 kDa glucose-regulated protein
328003	2	0.439	48830000	53290000	53510000	52990000	54280000	60090000	53560000	60260000	53740000	44090000	48740000	42210000	1338.6	DYEEIGPSIC[160.0307]R	669.804	IPI:IPI00115627.4	Tax_Id=10090 Gene_Symbol=Actr3 Actin-related protein 3
341775	2	0.108	36410000	43190000	39720000	39170000	30990000	34450000	38930000	36150000	30030000	29690000	32070000	30000000	1265.61	DGNGYISAAELR	633.311	IPI:IPI00467841.6	Tax_Id=10090 Gene_Symbol=Calm3;Calm1;Calm2 Putative uncharacterized protein
344177	2	0.02	106900000	154600000	66600000	99470000	80550000	81630000	118800000	48960000	67810000	101900000	50230000	39890000	1617.85	TPAGLQVLNDYLADK	809.429	IPI:IPI00320208.3	Tax_Id=10090 Gene_Symbol=Eef1b2 Elongation factor 1-beta
325859	2	0.014	32400000	37340000	22970000	36560000	34710000	37440000	34020000	28850000	26130000	32570000	21970000	23720000	1203.66	ATISNDGATILK	602.334	IPI:IPI00331174.5	Tax_Id=10090 Gene_Symbol=Cct7 T-complex protein 1 subunit eta
325455	2	0.951	49440000	64240000	48870000	46440000	66620000	48150000	52320000	48570000	49770000	44140000	48860000	35100000	1338.72	GC[160.0307]DVVVIPAGVPR	669.864	IPI:IPI00323592.2	Tax_Id=10090 Gene_Symbol=Mdh2 Malate dehydrogenase, mitochondrial
329649	2	0.006	45830000	47100000	33020000	43330000	35450000	37560000	44490000	30720000	28170000	40170000	29190000	23970000	1109.52	LMEEIMSEK	555.266	IPI:IPI00420363.2	Tax_Id=10090 Gene_Symbol=Ddx5 Probable ATP-dependent RNA helicase DDX5
340433	2	0.511	16830000	23230000	17670000	16270000	22030000	16760000	14490000	16070000	17740000	16690000	12690000	14700000	860.525	LFVGSIPK	430.766	IPI:IPI00406117.1	Tax_Id=10090 Gene_Symbol=Syncrip Isoform 1 of Heterogeneous nuclear ribonucleoprotein Q
341204, 347629, 365689	2, 3	0.056	394900000	155400000	219900000	176500000	232000000	255700000	280400000	292000000	155400000	275500000	306000000	206200000	1639.7651, 1639.766, 1639.7683	DSLLQDGEFTMDLR	547.2609, 820.3862, 820.3866	IPI:IPI00224740.6	Tax_Id=10090 Gene_Symbol=Pfn1 Profilin-1
325949	2	0.405	96580000	101200000	75700000	75590000	88070000	71210000	78000000	69290000	70340000	82090000	67760000	47280000	1388.82	IITLTGPTNAIFK	694.913	IPI:IPI00128904.1	Tax_Id=10090 Gene_Symbol=Pcbp1 Poly(rC)-binding protein 1
330115	2, 3	0.174	236400000	352600000	210900000	247100000	264400000	202000000	237200000	133400000	234600000	243100000	153100000	144800000	2367.286, 2367.2876	TLTAVHDAILEDLVFPSEIVGK	789.7674, 1184.1466	IPI:IPI00136984.1	Tax_Id=10090 Gene_Symbol=Rps7 40S ribosomal protein S7
325302	2	0.003	58700000	49720000	29550000	31940000	32590000	58080000	66180000	34440000	27620000	61670000	25110000	27480000	1444.73	LDPGSEETQTLVR	722.868	IPI:IPI00318841.4	Tax_Id=10090 Gene_Symbol=Eef1g Elongation factor 1-gamma
331010	3	0.554	123600000	90700000	128600000	128100000	143800000	132300000	145200000	139400000	130100000	128600000	127800000	114500000	2980.42	LQAALDNEAGGRPAMEPGNGSLDLGGDAAGR	994.145	IPI:IPI00458583.3	Tax_Id=10090 Gene_Symbol=Hnrnpu Heterogeneous nuclear ribonucleoprotein U
333114	2, 3	0.137	199400000	29710000	152800000	74690000	52570000	178100000	227700000	74930000	123400000	211600000	126700000	81370000	1431.7656, 1431.7657	AYYHLLEQVAPK	477.92676, 716.38654	IPI:IPI00118892.6	Tax_Id=10090 Gene_Symbol=Lcp1 Plastin-2
326985	2	0.241	107900000	189700000	93880000	105900000	135900000	90920000	119500000	66080000	105100000	108300000	73700000	74020000	1681.78	TTGFGMIYDSLDYAK	841.394	IPI:IPI00465568.5	Tax_Id=10090 Gene_Symbol=Rps24 Isoform 2 of 40S ribosomal protein S24
326216	2	0.012	71960000	63520000	53910000	51780000	57980000	53890000	68360000	48990000	51890000	69040000	47150000	42990000	1135.64	SDGIYIINLK	568.323	IPI:IPI00123604.4	Tax_Id=10090 Gene_Symbol=Gm9819 Putative uncharacterized protein Gm9819
328272	2	0.749	35480000	40830000	42340000	29250000	52310000	40470000	40410000	39550000	39970000	35410000	36980000	33490000	1003.56	GDLPFVVTR	502.283	IPI:IPI00123181.4	Tax_Id=10090 Gene_Symbol=Myh9 Myosin-9
333863	1, 2	0.169	47600000	11480000	53010000	52250000	5103507	58680000	59870000	57250000	18700000	60040000	41960000	37570000	1018.5166, 1018.5188	SLQSVAEER	509.763, 1018.5166	IPI:IPI00762221.2	Tax_Id=10090 Gene_Symbol=Rpl15 60S ribosomal protein L15
331360	2	0.349	56720000	78030000	53020000	58440000	67330000	57410000	68320000	45660000	55260000	54100000	43130000	32000000	1084.57	YGVSGYPTLK	542.788	IPI:IPI00230108.6	Tax_Id=10090 Gene_Symbol=Pdia3 Protein disulfide-isomerase A3
331205	1, 2	0.044	62150000	70770000	56280000	57870000	54980000	53500000	68460000	56820000	45540000	60550000	55230000	38190000	1083.6061, 1083.6074	VLPGVDALSNV	542.3073, 1083.6061	IPI:IPI00555069.3	Tax_Id=10090 Gene_Symbol=Pgk1 Phosphoglycerate kinase 1
326407	3	0.079	131300000	145900000	114100000	124900000	123300000	117900000	143700000	121900000	100600000	125900000	113800000	83410000	2782.35	DC[160.0307]VGPEVENAC[160.0307]ANPAAGTVILLENLR	928.123	IPI:IPI00555069.3	Tax_Id=10090 Gene_Symbol=Pgk1 Phosphoglycerate kinase 1
325636	2	0.427	115000000	9281098	131400000	79670000	49700000	133600000	134500000	104800000	125800000	124600000	96610000	90280000	1101.63	REQEVSILK	551.317	IPI:IPI00123181.4	Tax_Id=10090 Gene_Symbol=Myh9 Myosin-9
333171	2	0.028	112200000	141000000	80330000	99040000	95610000	90770000	113700000	64990000	65660000	104900000	62620000	53210000	1555.72	MFVLDEADEMLSR	778.362	IPI:IPI00118676.3	Tax_Id=10090 Gene_Symbol=Eif4a1 Eukaryotic initiation factor 4A-I
326299	2	0.105	69830000	103000000	65370000	78260000	74130000	69340000	78520000	57770000	64650000	66570000	55190000	51240000	1488.8	LAYINPDLALEEK	744.902	IPI:IPI00121514.3	Tax_Id=10090 Gene_Symbol=Stip1 Stress-induced-phosphoprotein 1
338773	2	0.0005105	76410000	91030000	44460000	75770000	50310000	83240000	84690000	45330000	41740000	71140000	35230000	31050000	1210.6	FTYEPDPITK	605.804	IPI:IPI00467004.5	Tax_Id=10090 Gene_Symbol=Stat1 Putative uncharacterized protein
380960	2	0.463	3143052	3.25189e+06	3.24053e+06	1.9832e+06	4.24878e+06	1.53189e+06	338599	848486	1.89238e+06	499517	921109	1.08328e+06	1631.9	EVENTSMILELIIK	816.453	IPI:IPI00187462.3	Tax_Id=10090 Gene_Symbol=Gimap4 GTPase IMAP family member 4 isoform a
343417	2	0.041	27900000	54660000	56310000	49710000	69050000	40680000	36810000	51100000	47950000	31750000	49220000	37720000	1333.59	IGAFGYMEC[160.0307]SAK	667.301	IPI:IPI00315100.1	Tax_Id=10090 Gene_Symbol=Rhoa Transforming protein RhoA
333124	2	0.176	57290000	92510000	66750000	71970000	70220000	68900000	68150000	68470000	75160000	59870000	63030000	59380000	1231.62	NNTQVLINC[160.0307]R	616.314	IPI:IPI00119220.1	Tax_Id=10090 Gene_Symbol=Snrpd2 Small nuclear ribonucleoprotein Sm D2
325299	2	0.337	73060000	117600000	83920000	82690000	106700000	83590000	69920000	88090000	78400000	64980000	72280000	60060000	1143.64	LSPQTVNSVAK	572.322	IPI:IPI00318485.3	Tax_Id=10090 Gene_Symbol=Sri Isoform 2 of Sorcin
338272	2	0.202	45930000	64840000	46790000	52140000	54990000	52050000	50270000	49870000	47400000	41030000	41080000	40550000	1194.6	EAAENSLVAYK	597.804	IPI:IPI00118384.1	Tax_Id=10090 Gene_Symbol=Ywhae 14-3-3 protein epsilon
325685	2	0.889	41710000	50790000	43220000	33370000	48860000	38070000	40430000	34620000	39910000	40700000	33240000	29860000	1376.74	YPASTVQILGAEK	688.875	IPI:IPI00318048.5	Tax_Id=10090 Gene_Symbol=Nop56 Nucleolar protein 56
327201	2	0.898	72340000	94270000	72860000	60220000	75020000	50520000	59920000	45590000	62600000	57990000	58070000	41500000	1565.76	NISFTVWDVGGQDK	783.385	IPI:IPI00221613.5	Tax_Id=10090 Gene_Symbol=Arf3 ADP-ribosylation factor 3
353083	3	0.669	59280000	34860000	65170000	46390000	46080000	51380000	47910000	34120000	63500000	62860000	48340000	33110000	1554.86	NREPVQLETLSIR	518.959	IPI:IPI00322749.3	Tax_Id=10090 Gene_Symbol=Snrpd1 Small nuclear ribonucleoprotein Sm D1
335992	2	0.53	38430000	89650000	47540000	48940000	58550000	37020000	45010000	43710000	44280000	37450000	39500000	40720000	1248.64	ELEVLLMC[160.0307]NK	624.821	IPI:IPI00230623.8	Tax_Id=10090 Gene_Symbol=Rpl32 60S ribosomal protein L32
358648	2	0.515	24760000	2.41465e+06	23800000	15690000	22350000	3.93457e+06	938533	4.11341e+06	24370000	8547464	13130000	10650000	1343.63	HEAMITDLEER	672.318	IPI:IPI00123181.4	Tax_Id=10090 Gene_Symbol=Myh9 Myosin-9
339093	2	0.775	29980000	32810000	28680000	30810000	39620000	30810000	27130000	31750000	32080000	24510000	26030000	20950000	1241.59	YSTDVSVDEVK	621.299	IPI:IPI00114209.1	Tax_Id=10090 Gene_Symbol=Glud1 Glutamate dehydrogenase 1, mitochondrial
345722	2	0.041	33760000	4.802e+06	14980000	13670000	5166470	38190000	34650000	17840000	4500064	31740000	9556464	9291747	1370.62	EAPEPMELDDPK	685.812	IPI:IPI00467004.5	Tax_Id=10090 Gene_Symbol=Stat1 Putative uncharacterized protein
328520	2, 3	0.541	173800000	247200000	161500000	146700000	213400000	118500000	103400000	107000000	174500000	103000000	124200000	119800000	1650.9204, 1650.9221	LVLEVAQHLGESTVR	550.9789, 825.96387	IPI:IPI00468481.2	Tax_Id=10090 Gene_Symbol=Atp5b ATP synthase subunit beta, mitochondrial
326729	2	0.841	41490000	44990000	42560000	34990000	47880000	37860000	41980000	41320000	37480000	42550000	39110000	34590000	1405.82	DGQILPVPNVVVR	703.413	IPI:IPI00222509.1	Tax_Id=10090 Gene_Symbol=Rcc2 Protein RCC2
325345	2	0.338	42780000	53720000	45410000	46590000	49500000	43880000	43180000	42240000	43160000	40490000	40860000	38630000	1022.5	AAIDWFDGK	511.752	IPI:IPI00117063.1	Tax_Id=10090 Gene_Symbol=Fus RNA-binding protein FUS
325404	2	5.553e-07	57600000	57660000	30310000	47610000	27200000	54960000	63850000	30330000	26040000	55620000	29450000	25480000	1174.62	DQQPGTFLLR	587.816	IPI:IPI00467004.5	Tax_Id=10090 Gene_Symbol=Stat1 Putative uncharacterized protein
330433	2	0.311	80910000	8833152	101800000	84900000	10390000	98380000	90040000	103200000	27360000	79350000	87250000	79920000	1334.6	NQNSWGTGEDVK	667.803	IPI:IPI00230394.5	Tax_Id=10090 Gene_Symbol=Lmnb1 Lamin-B1
331734	2	0.47	68440000	14300000	72010000	75620000	22230000	77820000	75070000	78660000	58070000	67530000	73060000	54330000	1328.65	NSNPALNDNLEK	664.826	IPI:IPI00130344.3	Tax_Id=10090 Gene_Symbol=Clic1 Chloride intracellular channel protein 1
341556, 362246	2	0.523	118300000	81050000	83790000	84060000	95750000	92100000	89350000	85110000	77400000	85690000	90130000	89640000	1575.7761, 1575.7872	ILGADTSVDLEETGR	788.3917, 788.3973	IPI:IPI00130280.1	Tax_Id=10090 Gene_Symbol=Atp5a1 ATP synthase subunit alpha, mitochondrial
342008	2	0.724	29970000	37550000	28640000	23280000	39940000	34950000	30990000	26930000	23630000	29680000	23470000	19890000	1226.61	IISDNLTYC[160.0307]K	613.808	IPI:IPI00463468.3	Tax_Id=10090 Gene_Symbol=Nop58 Nucleolar protein 58
337663	2	0.901	57940000	69160000	63230000	58590000	67840000	55590000	62200000	54350000	62330000	58450000	59470000	40440000	1094.65	VYSILASTLK	547.828	IPI:IPI00314748.7	Tax_Id=10090 Gene_Symbol=Wdr1 WD repeat-containing protein 1
326148	2	0.002	25930000	23970000	31010000	21010000	29510000	26130000	27070000	33990000	27570000	26860000	31420000	29800000	763.436	LGAFDLK	382.221	IPI:IPI00331173.8	Tax_Id=10090 Gene_Symbol=Lbr Lamin-B receptor
336703	2	0.173	61610000	57590000	59210000	55290000	59850000	64660000	65400000	53650000	55870000	60660000	51340000	49020000	1540.81	LGDVISIQPC[160.0307]PDVK	770.907	IPI:IPI00622235.5	Tax_Id=10090 Gene_Symbol=Vcp Transitional endoplasmic reticulum ATPase
330822	1, 2	0.007	175700000	96600000	120100000	118600000	121600000	138000000	175000000	113100000	90200000	168600000	120900000	77610000	1046.5677, 1046.5691	LLC[160.0307]GLLSDR	523.78815, 1046.5679	IPI:IPI00230427.5	Tax_Id=10090 Gene_Symbol=Mif Macrophage migration inhibitory factor
330625	2, 3	0.33	367100000	451900000	337800000	340800000	373700000	323100000	376100000	325100000	310300000	352100000	284800000	292900000	1701.9087, 1701.9099	AVFVDLEPTVIDEVR	567.9748, 851.45795	IPI:IPI00110753.1	Tax_Id=10090 Gene_Symbol=Tuba1a Tubulin alpha-1A chain
358812	2	0.318	176435	137130	178081	270890	85901.7	131275	138621	75840.3	171123	133057	36603.2	47472.3	1523.75	KLENC[160.0307]NYAVDLGK	762.38	IPI:IPI00118892.6	Tax_Id=10090 Gene_Symbol=Lcp1 Plastin-2
367528, 374115	2	0.221	5.59133e+06	12270000	4295524	6.6658e+06	7811706	4.63607e+06	2.55781e+06	2.1312e+06	5124780	3.03762e+06	2.65523e+06	2.00337e+06	1738.9543, 1738.9554	WVGGPEIELIAIATGGR	869.98083, 869.9814	IPI:IPI00116279.3	Tax_Id=10090 Gene_Symbol=Cct5 T-complex protein 1 subunit epsilon
334511	2, 3	0.545	51870000	75320000	52340000	48120000	71080000	49370000	43240000	41020000	52950000	48520000	39480000	38710000	2103.158, 2103.16	VNNSSLIGVGYTQTLRPGVK	701.7241, 1052.0836	IPI:IPI00122547.1	Tax_Id=10090 Gene_Symbol=Vdac2 Voltage-dependent anion-selective channel protein 2
336199	2	0.0006235	46020000	59140000	26310000	45380000	32000000	47580000	49480000	21590000	22640000	41030000	21150000	19050000	1463.69	GFDLPEQEQC[160.0307]LK	732.347	IPI:IPI00123570.3	Tax_Id=10090 Gene_Symbol=Ifi47 Putative uncharacterized protein
325554	2	0.007	65280000	60210000	43730000	49780000	42610000	48770000	64140000	38290000	45990000	56390000	35730000	31200000	912.589	VGLQVVAVK	456.798	IPI:IPI00308885.6	Tax_Id=10090 Gene_Symbol=Hspd1 Isoform 1 of 60 kDa heat shock protein, mitochondrial
342948	2	0.548	74080000	25330000	80510000	77500000	49540000	82370000	72180000	92630000	75920000	65400000	77710000	69010000	913.445	EVYFAER	457.226	IPI:IPI00262488.9	Tax_Id=10090 Gene_Symbol=Crip1 Cysteine-rich protein 1
328450	2	0.501	58590000	65400000	66480000	51880000	67140000	49270000	50850000	64170000	55650000	45120000	56600000	43800000	1101.51	ETAFEFLSSA	551.26	IPI:IPI00336324.11	Tax_Id=10090 Gene_Symbol=Mdh1 Malate dehydrogenase, cytoplasmic
325625	2	0.402	61870000	83260000	74140000	56400000	93170000	63800000	56720000	65840000	68010000	51890000	53920000	61430000	1388.57	DMFQETMEAMR	694.788	IPI:IPI00123181.4	Tax_Id=10090 Gene_Symbol=Myh9 Myosin-9
345132	3	0.414	36190000	54230000	36330000	35510000	47770000	37250000	31760000	31030000	42630000	35290000	25000000	26110000	1308.77	LIAHAGSLTNLAK	436.927	IPI:IPI00318048.5	Tax_Id=10090 Gene_Symbol=Nop56 Nucleolar protein 56
329023	2	0.055	40740000	48360000	35320000	43610000	52080000	41600000	35530000	36120000	45820000	35460000	32140000	36230000	1017.52	C[160.0307]NGVLEGIR	509.261	IPI:IPI00123181.4	Tax_Id=10090 Gene_Symbol=Myh9 Myosin-9
328191	2	0.01	38230000	44000000	33640000	38440000	35590000	43800000	42720000	29920000	32610000	37630000	28230000	26530000	1303.66	VLC[160.0307]ELADLQDK	652.333	IPI:IPI00459493.5	Tax_Id=10090 Gene_Symbol=Tcp1 Isoform 1 of T-complex protein 1 subunit alpha
328199	2	0.106	162700000	140700000	165700000	105100000	144600000	155200000	178900000	149100000	137000000	163700000	173800000	152000000	2040.99	GIVDQSQQAYQEAFEISK	1021	IPI:IPI00116498.1	Tax_Id=10090 Gene_Symbol=Ywhaz 14-3-3 protein zeta/delta
340806	2	0.272	79290000	161100000	82540000	91000000	145200000	82950000	76770000	66440000	104400000	73000000	58150000	63050000	1136.68	LLLQVQHASK	568.843	IPI:IPI00115564.5	Tax_Id=10090 Gene_Symbol=Slc25a4 ADP/ATP translocase 1
330955	3	0.656	87030000	144300000	106700000	93480000	140200000	84370000	84650000	82680000	103100000	82840000	82860000	73050000	1613.78	MGPLGLDHMASSIER	538.599	IPI:IPI00132443.3	Tax_Id=10090 Gene_Symbol=Hnrnpm Isoform 2 of Heterogeneous nuclear ribonucleoprotein M
328345	1, 2	0.003	34680000	41410000	54390000	32700000	57170000	36310000	34840000	46010000	50420000	36570000	47150000	44450000	833.5146, 833.515	VFDIVLK	417.26093, 833.515	IPI:IPI00225661.3	Tax_Id=10090 Gene_Symbol=Pyhin1 Pyrin and HIN domain-containing protein 1
325921	2	0.258	29610000	48990000	33840000	35510000	50320000	37390000	33490000	36090000	33660000	28600000	30070000	31100000	1529.79	AVAQGNLSSADVQAAK	765.4	IPI:IPI00119138.1	Tax_Id=10090 Gene_Symbol=Uqcrc2 Cytochrome b-c1 complex subunit 2, mitochondrial
332248	2	0.542	57910000	93940000	61700000	61830000	78480000	60510000	61540000	59900000	58590000	54580000	61500000	52310000	1643.78	LC[160.0307]YVGYNIEQEQK	822.391	IPI:IPI00177038.1	Tax_Id=10090 Gene_Symbol=Actr2 Actin-related protein 2
342090	2	0.127	54120000	67190000	65320000	63040000	77660000	68250000	56210000	72230000	57660000	47690000	58340000	56290000	1450.67	GDATVSYEDPPTAK	725.839	IPI:IPI00322492.3	Tax_Id=10090 Gene_Symbol=Ewsr1 Ewing sarcoma breakpoint region 1
329753	2	0.988	39130000	41260000	34350000	33070000	45320000	29860000	29200000	34510000	34680000	31340000	34850000	25450000	1216.73	VSLAVLNPYIK	608.87	IPI:IPI00118986.1	Tax_Id=10090 Gene_Symbol=Atp5o;LOC100047429 ATP synthase subunit O, mitochondrial
333853	2	0.608	32370000	79550000	28500000	28140000	44810000	28670000	28160000	28150000	32220000	28510000	26050000	21990000	1293.67	YQLDPTASISAK	647.337	IPI:IPI00122547.1	Tax_Id=10090 Gene_Symbol=Vdac2 Voltage-dependent anion-selective channel protein 2
325659	2	0.141	28190000	9054274	13050000	16440000	19590000	22000000	21570000	17780000	11240000	23530000	11570000	10470000	1091.59	GLSQSALPYR	546.298	IPI:IPI00125901.5	Tax_Id=10090 Gene_Symbol=Gm6573;Rps13;LOC100044992;Gm10159;LOC100048340 40S ribosomal protein S13
345174	2	0.229	70380000	85300000	54250000	76120000	67880000	80190000	74950000	81680000	61990000	68700000	62310000	74210000	1291.67	ILIANTGMDTDK	646.337	IPI:IPI00320217.9	Tax_Id=10090 Gene_Symbol=Cct2 T-complex protein 1 subunit beta
337748	2	0.662	40850000	45080000	46160000	26670000	41970000	36520000	42900000	36380000	39720000	42210000	34720000	32380000	1176.69	LLLETYLPSK	588.849	IPI:IPI00318048.5	Tax_Id=10090 Gene_Symbol=Nop56 Nucleolar protein 56
325392	2	0.877	44120000	49640000	45800000	38280000	46050000	37360000	43510000	35530000	41770000	39380000	36050000	31800000	1274.75	VFIGNLNTAVVK	637.878	IPI:IPI00828741.1	Tax_Id=10090 Gene_Symbol=Raly Isoform 2 of RNA-binding protein Raly
326487	2	0.701	45690000	89300000	54370000	47930000	77670000	48220000	51410000	45400000	53330000	45690000	42460000	37130000	1438.69	QADLSFSSPVEMK	719.849	IPI:IPI00130343.2	Tax_Id=10090 Gene_Symbol=Hnrnpc Putative uncharacterized protein
328629	2	0.679	62030000	80090000	57820000	60490000	75210000	62960000	68840000	56580000	62310000	59450000	59830000	41960000	1114.62	MIAEAIPELK	557.813	IPI:IPI00323592.2	Tax_Id=10090 Gene_Symbol=Mdh2 Malate dehydrogenase, mitochondrial
338339	2	0.848	50410000	51850000	49240000	38650000	59410000	43090000	45820000	34070000	49650000	44290000	40330000	32090000	1281.66	NIVLSGGSTMFR	641.336	IPI:IPI00115627.4	Tax_Id=10090 Gene_Symbol=Actr3 Actin-related protein 3
342953	2	0.068	84340000	106200000	75580000	88710000	85790000	100700000	92510000	89180000	67070000	82650000	76140000	49940000	1164.57	ATAVMPDGQFK	582.79	IPI:IPI00121788.1	Tax_Id=10090 Gene_Symbol=Prdx1 Peroxiredoxin-1
325380	2	0.466	55620000	6424389	37510000	46890000	10260000	51010000	56940000	45330000	33180000	45500000	35080000	36570000	1001.54	VLNTNIDGR	501.273	IPI:IPI00474174.1	Tax_Id=10090 Gene_Symbol=Rps18 40S ribosomal protein S18
335254	2	0.509	81450000	69940000	80480000	84670000	87610000	93400000	91750000	89660000	71540000	83780000	77160000	64480000	1245.56	TDYMVGSYGPR	623.283	IPI:IPI00322312.3	Tax_Id=10090 Gene_Symbol=Arhgdia Rho GDP-dissociation inhibitor 1
325551	2	0.258	44870000	64110000	44720000	66760000	85940000	61830000	50310000	66500000	58660000	39450000	53990000	42230000	1368.65	EGVVEC[160.0307]SFVQSK	684.828	IPI:IPI00323592.2	Tax_Id=10090 Gene_Symbol=Mdh2 Malate dehydrogenase, mitochondrial
326105	2	0.894	59320000	69510000	57640000	55750000	76490000	59940000	63790000	57850000	54440000	53750000	57740000	40180000	1489.74	GYLGPEQLPDC[160.0307]LK	745.373	IPI:IPI00323592.2	Tax_Id=10090 Gene_Symbol=Mdh2 Malate dehydrogenase, mitochondrial
359776	3	0.018	6.36068e+06	188783	162267	144719	239175	5.64283e+06	3.39033e+06	175125	101100	4.74317e+06	272169	216194	2046.18	IVQQIAILMGC[160.0307]AILPHLR	682.731	IPI:IPI00623284.4	Tax_Id=10090 Gene_Symbol=Sf3b1 Splicing factor 3B subunit 1
345524	3	0.351	100700000	117400000	89160000	99310000	105300000	83150000	93730000	74460000	79220000	87600000	72900000	56750000	1769	ALESPERPFLAILGGAK	590.338	IPI:IPI00555069.3	Tax_Id=10090 Gene_Symbol=Pgk1 Phosphoglycerate kinase 1
338524	2	0.747	58130000	96490000	75620000	62110000	84750000	49750000	56940000	43150000	76520000	53540000	57110000	47870000	1608.81	C[160.0307]QLEINFNTLQTK	804.908	IPI:IPI00118899.1	Tax_Id=10090 Gene_Symbol=Actn4 Alpha-actinin-4
327229, 327505	2, 3	0.252	534200000	880700000	487000000	510800000	556600000	484000000	454900000	352400000	503000000	520800000	359300000	328700000	2227.2192, 2227.2222	MSVQPTVSLGGFEITPPVVLR	743.0789, 1114.1133	IPI:IPI00849626.1	Tax_Id=10090 Gene_Symbol=Npm1 Nucleophosmin
326589	2, 3	0.634	68070000	93770000	87490000	66410000	110500000	65610000	69860000	69020000	84550000	69120000	69100000	63800000	2133.1697, 2133.1716	LGGLTQAPGNPVLAVQINQDK	711.7287, 1067.0885	IPI:IPI00113746.3	Tax_Id=10090 Gene_Symbol=U2af2 Splicing factor U2AF 65 kDa subunit
342365	2, 3	0.38	145200000	287100000	173200000	174200000	257400000	128800000	117600000	114800000	208900000	141200000	131000000	125700000	1457.8436, 1457.8442	TVLIMELINNVAK	486.61942, 729.4258	IPI:IPI00468481.2	Tax_Id=10090 Gene_Symbol=Atp5b ATP synthase subunit beta, mitochondrial
329352	2	0.31	42750000	76700000	63520000	41430000	89940000	41320000	36850000	42470000	72370000	42340000	47520000	42780000	1585.87	TIPAWATLSASQLAR	793.441	IPI:IPI00342766.9	Tax_Id=10090 Gene_Symbol=Hp1bp3 Isoform 1 of Heterochromatin protein 1-binding protein 3
330214	2, 3	0.002	306500000	377700000	155200000	304000000	242600000	293300000	301000000	186200000	151100000	272300000	150800000	152600000	2432.1086, 2432.1113	LVSSPC[160.0307]C[160.0307]IVTSTYGWTANMER	811.3753, 1216.558	IPI:IPI00229080.7	Tax_Id=10090 Gene_Symbol=Hsp90ab1 Putative uncharacterized protein
327219	3	0.011	39630000	269700000	157200000	197000000	346000000	102800000	76820000	154300000	193700000	46070000	134100000	127700000	2707.31	EKPYFPIPEDC[160.0307]TFIQNVPLEDR	903.108	IPI:IPI00458583.3	Tax_Id=10090 Gene_Symbol=Hnrnpu Heterogeneous nuclear ribonucleoprotein U
326743	2, 3	0.925	305400000	401700000	293100000	297300000	352700000	246600000	288400000	293100000	277600000	260900000	288600000	256600000	2145.1104, 2145.1128	LAPITSDPTEAAAVGAVEASFK	715.7091, 1073.0588	IPI:IPI00407130.4	Tax_Id=10090 Gene_Symbol=Pkm2 Isoform M2 of Pyruvate kinase isozymes M1/M2
334035	2	0.919	30780000	34400000	27410000	28080000	39390000	26830000	28010000	27130000	28840000	28950000	26700000	21250000	1364.71	TVDNFVALATGEK	682.858	IPI:IPI00135686.2	Tax_Id=10090 Gene_Symbol=Ppib Peptidyl-prolyl cis-trans isomerase B
327012	2	0.192	79350000	24130000	43770000	39340000	55820000	76210000	73050000	63970000	35900000	70970000	51010000	39140000	1540.72	LPAC[160.0307]VVDC[160.0307]GTGYTK	770.861	IPI:IPI00115627.4	Tax_Id=10090 Gene_Symbol=Actr3 Actin-related protein 3
332477	2	0.09	34150000	39770000	29390000	38470000	36200000	45410000	38030000	37530000	33870000	34330000	30120000	27110000	1606.77	QPAENVNQYLTDSK	803.89	IPI:IPI00123313.1	Tax_Id=10090 Gene_Symbol=Uba1 Ubiquitin-like modifier-activating enzyme 1
325403	2	0.221	98480000	22160000	117600000	109800000	19460000	118400000	107700000	134300000	28670000	92410000	108700000	102100000	1233.58	ESEAVEWQQK	617.291	IPI:IPI00110588.4	Tax_Id=10090 Gene_Symbol=Msn Moesin
336234	3	0.083	183100000	244600000	138500000	181000000	176100000	142200000	185500000	122400000	133100000	172400000	107300000	103800000	2759.44	YVEPIEDVPC[160.0307]GNIVGLVGVDQFLVK	920.485	IPI:IPI00466069.3	Tax_Id=10090 Gene_Symbol=Eef2 Elongation factor 2
332243	1, 2	0.385	32880000	40810000	43560000	34670000	38590000	37410000	36420000	36060000	35220000	32960000	36060000	29830000	785.514	LLGELLK	393.26047, 785.5137	IPI:IPI00124692.1	Tax_Id=10090 Gene_Symbol=Taldo1 Transaldolase
326898	2, 3	0.741	103000000	136900000	121500000	99370000	174400000	122400000	115500000	106200000	127500000	96070000	80360000	80530000	2299.9968, 2299.997	SMMQDREDQSILC[160.0307]TGESGAGK	767.33716, 1150.5021	IPI:IPI00123181.4	Tax_Id=10090 Gene_Symbol=Myh9 Myosin-9
326859	2	0.396	32370000	32060000	34980000	41750000	29680000	40750000	35570000	42270000	37560000	33230000	31640000	28110000	1034.52	MESALDQLK	517.764	IPI:IPI00124692.1	Tax_Id=10090 Gene_Symbol=Taldo1 Transaldolase
344634	2, 3	0.968	197600000	239400000	191700000	212100000	332100000	193600000	206700000	178300000	175000000	205600000	219400000	131000000	1166.51	C[160.0307]YEMASHLR	389.50784, 583.7581	IPI:IPI00224740.6	Tax_Id=10090 Gene_Symbol=Pfn1 Profilin-1
353242	2, 3	0.029	426100000	97650000	199000000	202600000	205600000	270400000	361800000	203700000	150100000	399400000	254300000	198500000	1404.7269, 1404.7306	YYVTIIDAPGHR	468.91504, 702.8671	IPI:IPI00307837.6	Tax_Id=10090 Gene_Symbol=Eef1a1 Elongation factor 1-alpha 1
345550	2, 3	0.701	112000000	109800000	91750000	84170000	103200000	79910000	89420000	72610000	85780000	83120000	79700000	63570000	1682.9171, 1682.9175	MIAGQVLDINLAAEPK	561.6439, 841.96234	IPI:IPI00130343.2	Tax_Id=10090 Gene_Symbol=Hnrnpc Putative uncharacterized protein
352435	2	0.136	3.09599e+06	1954161	2657876	2.05734e+06	3.36564e+06	3.18738e+06	2.8282e+06	1.55191e+06	3174448	3.52811e+06	1.75091e+06	2147823	1319.78	FDLVSFIPLLR	660.392	IPI:IPI00330619.3	Tax_Id=10090 Gene_Symbol=Vac14 Protein VAC14 homolog
326451	2	0.784	78270000	108000000	87500000	75250000	92660000	71130000	74190000	75800000	79910000	70280000	84430000	61390000	1402.77	LDNLVAIFDINR	701.89	IPI:IPI00137409.3	Tax_Id=10090 Gene_Symbol=Tkt Transketolase
330972	2	0.0008792	49530000	25930000	22640000	18010000	13800000	39230000	48140000	18140000	15390000	44230000	15350000	12540000	1305.64	GVAINMVTEEDK	653.323	IPI:IPI00118676.3	Tax_Id=10090 Gene_Symbol=Eif4a1 Eukaryotic initiation factor 4A-I
342266	2	0.453	36480000	36560000	37590000	37340000	41730000	40240000	35940000	39100000	36150000	31480000	34670000	34790000	1485.76	GVVDSDDLPLNVSR	743.382	IPI:IPI00129526.1	Tax_Id=10090 Gene_Symbol=Hsp90b1 Endoplasmin
332316	2, 3	0.606	292600000	408900000	313700000	310600000	348400000	278700000	311000000	269500000	308900000	290400000	259500000	248500000	1743.9326, 1743.9331	VNDDIIVNWVNTTLK	581.9824, 872.47015	IPI:IPI00118892.6	Tax_Id=10090 Gene_Symbol=Lcp1 Plastin-2
350213	2	0.178	30920000	32570000	30080000	29460000	32470000	28890000	36090000	28760000	25910000	32100000	25850000	25130000	1544.66	FNADEFEDMVAEK	772.834	IPI:IPI00915054.1	Tax_Id=10090 Gene_Symbol=Gm13891;Rpl10;Gm10041;LOC100048462;LOC100048223 60S ribosomal protein L10
338228	2	0.004	84210000	120900000	49690000	73730000	51790000	67030000	81930000	43850000	40210000	76920000	38770000	33090000	1360.75	ELSAVTFPDIIR	680.879	IPI:IPI00467004.5	Tax_Id=10090 Gene_Symbol=Stat1 Putative uncharacterized protein
333275	3	0.706	107600000	59710000	119500000	118200000	133200000	126500000	115600000	116500000	121100000	102200000	109400000	100200000	2308	SSELDEDEGFGDWSQKPEPR	770.006	IPI:IPI00313672.3	Tax_Id=10090 Gene_Symbol=Lsp1 Isoform 1 of Lymphocyte-specific protein 1
329556	2	0.001	81650000	93830000	49160000	93010000	72130000	103200000	101700000	57030000	55270000	81150000	45680000	45640000	1248.51	DNSTMGYMMAK	624.757	IPI:IPI00229080.7	Tax_Id=10090 Gene_Symbol=Hsp90ab1 Putative uncharacterized protein
333281	1	0.568	38270000	68330000	51780000	45820000	64450000	46750000	46770000	44060000	49830000	42930000	50810000	38110000	1003.57	LVTTVTEIAG	1003.57	IPI:IPI00869430.1	Tax_Id=10090 Gene_Symbol=Cap1 Adenylyl cyclase-associated protein
339124	2, 3	0.083	322800000	111100000	163600000	219900000	214700000	302800000	343100000	180500000	161500000	308700000	192800000	185600000	1847.7994, 1847.801	NPDDITQEEYGEFYK	616.60516, 924.4034	IPI:IPI00229080.7	Tax_Id=10090 Gene_Symbol=Hsp90ab1 Putative uncharacterized protein
325420	2	0.011	43150000	65260000	41360000	55980000	46880000	52860000	55290000	41510000	41020000	46570000	41090000	37770000	1397.79	ELEEIVQPIISK	699.399	IPI:IPI00319992.1	Tax_Id=10090 Gene_Symbol=Hspa5 78 kDa glucose-regulated protein
331742	2	0.001	46970000	56490000	66610000	53750000	70750000	53930000	52950000	61930000	59850000	48300000	65540000	61500000	1746.9	IAQSDYIPTQQDVLR	873.956	IPI:IPI00652902.1	Tax_Id=10090 Gene_Symbol=Gnai2 Putative uncharacterized protein
325414	2	0.059	128700000	80470000	92340000	35920000	43580000	70430000	91420000	65120000	59260000	103000000	68100000	62360000	1405.76	VESLQEEIAFLK	703.382	IPI:IPI00227299.6	Tax_Id=10090 Gene_Symbol=Vim Vimentin
334593	2	0.02	51480000	63390000	67010000	60400000	71010000	59210000	55830000	62230000	66110000	51750000	61940000	57520000	1269.62	DYETATLSEIK	635.315	IPI:IPI00380436.1	Tax_Id=10090 Gene_Symbol=Actn1 Alpha-actinin-1
327035	1, 2	0.199	43830000	60070000	52610000	46680000	59670000	50530000	49040000	54510000	50650000	47390000	53890000	52140000	864.4834, 864.48413	ALDFIASK	432.7457, 864.48334	IPI:IPI00118899.1	Tax_Id=10090 Gene_Symbol=Actn4 Alpha-actinin-4
330205	2, 3	0.248	58160000	41260000	47040000	60490000	89560000	44410000	58690000	50040000	49740000	46120000	55720000	67990000	1647.8475, 1647.8491	NFILDQTNVSAAAQR	549.9545, 824.4274	IPI:IPI00458583.3	Tax_Id=10090 Gene_Symbol=Hnrnpu Heterogeneous nuclear ribonucleoprotein U
327659	2	0.772	98540000	96850000	99140000	93610000	121400000	110800000	114600000	97160000	96000000	90620000	87370000	94640000	1451.66	EQFLDGDAWTNR	726.332	IPI:IPI00123639.1	Tax_Id=10090 Gene_Symbol=Calr Calreticulin
333918	2, 3	0.419	128900000	92000000	141700000	131100000	142400000	132700000	142000000	138100000	114900000	126200000	135900000	113600000	1783.8126, 1783.8137	AEEYEFLTPMEEAPK	595.2761, 892.41	IPI:IPI00322312.3	Tax_Id=10090 Gene_Symbol=Arhgdia Rho GDP-dissociation inhibitor 1
331446	2	0.031	65900000	66550000	42620000	48900000	47970000	48540000	67580000	34930000	43260000	56680000	35230000	25640000	1306.65	YVDIAIPC[160.0307]NNK	653.828	IPI:IPI00123604.4	Tax_Id=10090 Gene_Symbol=Gm9819 Putative uncharacterized protein Gm9819
333157	2	0.153	96520000	68390000	98740000	77580000	116600000	99020000	104500000	95690000	92100000	93300000	93480000	97680000	1025.51	EAFQLFDR	513.257	IPI:IPI00354819.5	Tax_Id=10090 Gene_Symbol=Myl6 Isoform Non-muscle of Myosin light polypeptide 6
333550	2	0.004	109700000	162700000	65140000	107300000	76740000	93050000	113200000	57170000	58150000	99370000	54440000	47250000	1676.92	LLGPNAGPDGLIPWTR	838.961	IPI:IPI00467004.5	Tax_Id=10090 Gene_Symbol=Stat1 Putative uncharacterized protein
327094	3	0.248	48620000	83150000	63420000	62380000	99720000	53010000	41080000	43180000	67920000	47810000	40080000	44320000	2101.18	VNNASLIGLGYTQTLRPGVK	701.064	IPI:IPI00122548.3	Tax_Id=10090 Gene_Symbol=Vdac3 Voltage-dependent anion-selective channel protein 3
326693	2, 3	0.182	184400000	230700000	154700000	160400000	184000000	154500000	195900000	146300000	148700000	174800000	109600000	124600000	1659.8984, 1659.8989	ALTVPELTQQVFDAK	553.9712, 830.4529	IPI:IPI00117352.1	Tax_Id=10090 Gene_Symbol=Tubb5 Tubulin beta-5 chain
343530	2, 3	0.028	7384164	24250000	9044217	14000000	17800000	9449210	5.14986e+06	6.97777e+06	12270000	4996421	8465281	8738014	2429.1582, 2429.162	AGVPMEVMGLMLGEFVDDYTVR	810.3922, 1215.0828	IPI:IPI00113262.1	Tax_Id=10090 Gene_Symbol=Psmd14 26S proteasome non-ATPase regulatory subunit 14
326421	2	0.148	63820000	44090000	55810000	44510000	64890000	55910000	55880000	60690000	49370000	55010000	62430000	52560000	1251.62	ALYETELADAR	626.316	IPI:IPI00230394.5	Tax_Id=10090 Gene_Symbol=Lmnb1 Lamin-B1
326754	2	0.218	97880000	12720000	64020000	32590000	28030000	110400000	109100000	87810000	37450000	90830000	74910000	75450000	1834.87	VVVAENFDDIVNEEDK	917.94	IPI:IPI00230108.6	Tax_Id=10090 Gene_Symbol=Pdia3 Protein disulfide-isomerase A3
329520	3	0.903	52600000	60750000	51130000	48250000	69840000	43430000	49880000	39710000	49790000	49580000	43810000	28460000	1582.91	LVRPPVQVYGIEGR	528.308	IPI:IPI00118986.1	Tax_Id=10090 Gene_Symbol=Atp5o;LOC100047429 ATP synthase subunit O, mitochondrial
344913	2, 3	0.151	131900000	195100000	111300000	153500000	154000000	140500000	161300000	136100000	129500000	138200000	122000000	115100000	2560.2515, 2560.252	LVQDVANNTNEEAGDGTTTATVLAR	854.0888, 1280.6294	IPI:IPI00308885.6	Tax_Id=10090 Gene_Symbol=Hspd1 Isoform 1 of 60 kDa heat shock protein, mitochondrial
342505	2	0.526	86560000	104700000	85600000	87100000	107000000	108200000	113800000	70930000	92570000	95690000	92080000	55380000	1370.77	TIIPLISQC[160.0307]TPK	685.891	IPI:IPI00323592.2	Tax_Id=10090 Gene_Symbol=Mdh2 Malate dehydrogenase, mitochondrial
330748	2	0.887	28120000	28420000	27440000	26450000	36090000	34470000	28870000	31510000	26740000	25680000	26830000	19270000	936.505	VFIEDVSK	468.756	IPI:IPI00134746.5	Tax_Id=10090 Gene_Symbol=- Putative uncharacterized protein ENSMUSP00000055805
350767	2	0.759	33050000	42180000	35220000	35100000	43180000	29730000	30110000	27560000	33610000	28740000	29530000	23880000	928.461	VFMQEFK	464.734	IPI:IPI00661414.2	Tax_Id=10090 Gene_Symbol=Arpc2 Actin-related protein 2/3 complex subunit 2
327062	2	0.051	69310000	64190000	60150000	54460000	66760000	63590000	74110000	64870000	62780000	70410000	66660000	65810000	1284.72	VEAQLQELQVK	642.863	IPI:IPI00123181.4	Tax_Id=10090 Gene_Symbol=Myh9 Myosin-9
338088	3	0.518	112500000	210000000	76520000	101300000	130500000	71590000	63380000	64900000	99780000	49530000	81460000	52410000	2770.21	EGIC[160.0307]AIGGTSEQSSVGTQHSYSEEEK	924.076	IPI:IPI00118892.6	Tax_Id=10090 Gene_Symbol=Lcp1 Plastin-2
328969	2	0.796	101400000	117300000	101300000	89920000	109000000	82140000	99250000	85920000	92090000	89310000	94370000	58350000	1587.85	TIGVSNFNPLQIER	794.43	IPI:IPI00223757.4	Tax_Id=10090 Gene_Symbol=Akr1b3 Aldose reductase
350613	2	0.041	43820000	56990000	40690000	39980000	39160000	47070000	49130000	36700000	38980000	46700000	35570000	33160000	817.462	AMVLDLR	409.234	IPI:IPI00649986.2	Tax_Id=10090 Gene_Symbol=Psme2 proteasome activator complex subunit 2 isoform 2
325773, 326335	2, 3	0.084	224700000	56660000	148300000	65040000	103400000	202700000	214400000	148200000	99770000	211200000	156700000	142900000	1757.8768, 1757.8845	GDEEGIPAVVIDMSGLR	586.63306, 879.4421	IPI:IPI00118892.6	Tax_Id=10090 Gene_Symbol=Lcp1 Plastin-2
338826	2, 3	0.695	112100000	23150000	106100000	115400000	74060000	128600000	106500000	130400000	105300000	96060000	96400000	102700000	1892.8745, 1892.8755	KLEEDQIIMEDQNC[160.0307]K	631.63, 946.94086	IPI:IPI00123181.4	Tax_Id=10090 Gene_Symbol=Myh9 Myosin-9
350108	2	0.236	70260000	8.15609e+06	72100000	58810000	7.59258e+06	74970000	69590000	63760000	25120000	57520000	58010000	41700000	1427.61	NMYEEEINETR	714.31	IPI:IPI00230394.5	Tax_Id=10090 Gene_Symbol=Lmnb1 Lamin-B1
330210	2	0.896	38930000	44670000	39570000	35350000	46350000	38110000	42570000	38940000	36880000	39240000	40740000	30730000	1001.6	VLTEIIASR	501.304	IPI:IPI00317309.5	Tax_Id=10090 Gene_Symbol=Anxa5 Annexin A5
352625	2	0.552	46170000	12490000	46580000	57820000	59570000	50700000	49090000	52580000	62540000	41280000	46090000	46320000	1220.65	KFDQLLAEEK	610.831	IPI:IPI00123181.4	Tax_Id=10090 Gene_Symbol=Myh9 Myosin-9
333948	2	0.733	36000000	42180000	39660000	32390000	39150000	33130000	35240000	33500000	32820000	31930000	31850000	22750000	1281.67	GVTFNVTTVDTK	641.339	IPI:IPI00130344.3	Tax_Id=10090 Gene_Symbol=Clic1 Chloride intracellular channel protein 1
343060, 378256	2, 3	0.244	184200000	110500000	179900000	162900000	210900000	186500000	195600000	205500000	167600000	173900000	185700000	199400000	2472.1667, 2472.177, 2472.1772	IAQLEEELEEEQGNTELINDR	824.72705, 824.7305, 1236.5923	IPI:IPI00123181.4	Tax_Id=10090 Gene_Symbol=Myh9 Myosin-9
326585	2	0.02	78000000	75180000	60060000	66540000	82040000	82400000	84320000	53620000	66080000	81150000	48430000	55100000	942.538	NIVEAAAVR	471.773	IPI:IPI00674601.1	Tax_Id=10090 Gene_Symbol=Gm6654 similar to ribosomal protein S26
327368	1, 2	0.002	69370000	61610000	55770000	59750000	60110000	66380000	76280000	51500000	56040000	69890000	53460000	50260000	785.5141, 785.51447	IGIEIIK	393.26086, 785.5141	IPI:IPI00308885.6	Tax_Id=10090 Gene_Symbol=Hspd1 Isoform 1 of 60 kDa heat shock protein, mitochondrial
326516	2	0.052	58630000	57320000	59940000	54260000	57330000	55880000	63420000	55260000	44290000	69550000	49810000	43170000	1660.79	VLNSYWVGEDSTYK	830.897	IPI:IPI00762221.2	Tax_Id=10090 Gene_Symbol=Rpl15 60S ribosomal protein L15
348289	2, 3	0.161	570000000	828200000	677000000	655500000	1055000000	642200000	584000000	769500000	751200000	526100000	668400000	605500000	1301.7075, 1301.708	LDRLEETVQAK	434.57416, 651.35736	IPI:IPI00323600.4	Tax_Id=10090 Gene_Symbol=Coro1a Coronin-1A
330573	2	0.167	47080000	55600000	38590000	41750000	53270000	42130000	48040000	35480000	38130000	43640000	32760000	35350000	950.497	GFSLEELR	475.752	IPI:IPI00653474.1	Tax_Id=10090 Gene_Symbol=Rpl13;Gm15710;Gm12918 60S ribosomal protein L13
330404, 333093	1	0.532	68790000	81480000	76730000	66530000	79530000	68990000	79600000	66680000	66250000	76130000	74250000	45340000	660.4122, 660.4131	VLLMGK	660.4122, 660.4131	IPI:IPI00417066.4	Tax_Id=10090 Gene_Symbol=Gimap8 GTPase IMAP family member 8
326416	2	0.471	63030000	9142679	56890000	53220000	30660000	71520000	66240000	65760000	46080000	57110000	58170000	43560000	945.526	IIALDGDTK	473.267	IPI:IPI00137409.3	Tax_Id=10090 Gene_Symbol=Tkt Transketolase
326194	3	0.738	176100000	280900000	192500000	193100000	250900000	166200000	181100000	143100000	202600000	164600000	157800000	105000000	3058.58	TLTGTVIDSGDGVTHVIPVAEGYVIGSC[160.0307]IK	1020.2	IPI:IPI00115627.4	Tax_Id=10090 Gene_Symbol=Actr3 Actin-related protein 3
331035	2	0.497	79500000	39060000	84580000	83340000	89880000	85580000	77170000	91850000	91490000	71650000	73470000	80010000	996.512	DIDIHEVR	498.76	IPI:IPI00458583.3	Tax_Id=10090 Gene_Symbol=Hnrnpu Heterogeneous nuclear ribonucleoprotein U
335597	2	0.056	23170000	38740000	36760000	20970000	43890000	25180000	21450000	29760000	36990000	21860000	30970000	30310000	1104.6	MDAILTEAIK	552.803	IPI:IPI00342766.9	Tax_Id=10090 Gene_Symbol=Hp1bp3 Isoform 1 of Heterochromatin protein 1-binding protein 3
326076	2	0.545	60550000	104800000	65820000	72000000	83950000	62650000	69350000	57700000	65890000	63080000	61090000	42860000	1914.92	SVPMSTVFYPSDGVATEK	957.963	IPI:IPI00137409.3	Tax_Id=10090 Gene_Symbol=Tkt Transketolase
325705	2, 3	0.254	101600000	151400000	87300000	89770000	129300000	87030000	101700000	60920000	90880000	114800000	59110000	56660000	1140.6493, 1140.6499	TNRPPLSLSR	380.88815, 570.82825	IPI:IPI00555113.2	Tax_Id=10090 Gene_Symbol=Rpl18 60S ribosomal protein L18
349254	2	0.41	4451324	2.21907e+06	4.32841e+06	3.32792e+06	4.57743e+06	4.46196e+06	4713038	3502464	3080805	4.11783e+06	3.13714e+06	3.55682e+06	1500.77	VLEEELEDLELGL	750.889	IPI:IPI00229685.2	Tax_Id=10090 Gene_Symbol=Wibg Isoform 2 of Partner of Y14 and mago
339190	2	0.999	54630000	66090000	61850000	52320000	71870000	51060000	57470000	52740000	53110000	57570000	52980000	47340000	931.567	VTNILMLK	466.287	IPI:IPI00267224.5	Tax_Id=10090 Gene_Symbol=Rod1 regulator of differentiation 1 isoform 1
325689	2	0.292	62670000	75180000	56590000	66440000	72440000	64240000	68440000	61970000	54750000	61150000	50010000	44770000	1328.65	INVYYNEATGGK	664.829	IPI:IPI00169463.1	Tax_Id=10090 Gene_Symbol=Tubb2c Tubulin beta-2C chain
331838	2	0.256	143300000	86900000	139500000	110900000	183600000	158200000	163100000	141500000	135600000	140500000	138000000	146100000	1544.69	DQGTYEDYVEGLR	772.847	IPI:IPI00354819.5	Tax_Id=10090 Gene_Symbol=Myl6 Isoform Non-muscle of Myosin light polypeptide 6
332450	3	0.461	84350000	128600000	103200000	101100000	117000000	80190000	88860000	86990000	102900000	76430000	90030000	81810000	2194.24	IGPILDNSTLQSEVKPILEK	732.084	IPI:IPI00310091.8	Tax_Id=10090 Gene_Symbol=Ppp2r1a Serine/threonine-protein phosphatase 2A 65 kDa regulatory subunit A alpha isoform
335082	2	0.567	70660000	74420000	67290000	70630000	99270000	66180000	68160000	75380000	69750000	63000000	66940000	66660000	1336.68	EIVTNFLAGFEP	668.844	IPI:IPI00130280.1	Tax_Id=10090 Gene_Symbol=Atp5a1 ATP synthase subunit alpha, mitochondrial
330137	2, 3	0.418	110500000	128500000	119900000	114800000	122800000	112100000	124700000	103600000	112400000	128400000	98750000	94220000	1942.9271, 1942.9292	VWLDPNETNEIANANSR	648.3146, 971.9672	IPI:IPI00122426.1	Tax_Id=10090 Gene_Symbol=Rpl19 60S ribosomal protein L19
343985	2, 3	0.318	112700000	171700000	98920000	84230000	171200000	109700000	92040000	59450000	99060000	114000000	48770000	59980000	1418.7894, 1418.7899	MQLLTLVQSMVR	473.60135, 709.89856	IPI:IPI00187462.3	Tax_Id=10090 Gene_Symbol=Gimap4 GTPase IMAP family member 4 isoform a
326047	2	0.122	60080000	52260000	45500000	61430000	63320000	66930000	72320000	57650000	53990000	63310000	44500000	46230000	891.531	IGQGYLIK	446.269	IPI:IPI00956839.1	Tax_Id=10090 Gene_Symbol=Rpl3 60S ribosomal protein L3
328525	3	0.099	307100000	226500000	138300000	110700000	304000000	285000000	267900000	105500000	106100000	312300000	30390000	94380000	2708.34	LTTPTYGDLNHLVSATMSGVTTC[160.0307]LR	903.453	IPI:IPI00117352.1	Tax_Id=10090 Gene_Symbol=Tubb5 Tubulin beta-5 chain
337289	2	0.263	78860000	102500000	69960000	74180000	84290000	67370000	77100000	53180000	69780000	72270000	58810000	54470000	1170.61	FLDGIYVSEK	585.807	IPI:IPI00122413.2	Tax_Id=10090 Gene_Symbol=Gm10117 similar to 60S ribosomal protein L9 isoform 1
335201, 371104	2, 3	0.072	73070000	162400000	75000000	104800000	126000000	67730000	30460000	49680000	97290000	42140000	50220000	65890000	1706.9453, 1706.9464	ISNLIDIMITDAFLK	569.6533, 853.97687	IPI:IPI00875198.1	Tax_Id=10090 Gene_Symbol=Samhd1 SAM domain and HD domain-containing protein 1 isoform 1
331366, 334354	3, 4	0.013	315100000	383900000	260600000	301600000	284900000	307700000	315900000	232500000	242400000	324600000	198800000	211500000	3567.6816, 3567.689	IGYNPDTVAFVPISGWNGDNMLEPSANMPWFK	892.6777, 1189.8987	IPI:IPI00307837.6	Tax_Id=10090 Gene_Symbol=Eef1a1 Elongation factor 1-alpha 1
328161, 343921	1, 2	0.096	76730000	93710000	79860000	76150000	71590000	78920000	81180000	75700000	69280000	79810000	66190000	52730000	920.5064, 920.5103	GLFIIDDK	460.7588, 920.5064	IPI:IPI00121788.1	Tax_Id=10090 Gene_Symbol=Prdx1 Peroxiredoxin-1
336928	2	0.526	125600000	245100000	181100000	132900000	205700000	130800000	131100000	122300000	179400000	128200000	121600000	128200000	1386.78	VGWEQLLTTIAR	693.893	IPI:IPI00118899.1	Tax_Id=10090 Gene_Symbol=Actn4 Alpha-actinin-4
344285	3	0.108	2.44572e+06	252400000	48490000	83310000	38140000	6016168	3.91893e+06	12940000	64480000	3.43098e+06	8699743	7.10034e+06	2437.23	SVTEQGAELSNEERNLLSVAYK	813.08	IPI:IPI00116498.1	Tax_Id=10090 Gene_Symbol=Ywhaz 14-3-3 protein zeta/delta
353297	2, 3	0.472	56750000	16980000	55430000	56080000	37320000	65940000	62750000	77840000	44550000	51440000	65410000	58490000	1661.8258, 1661.8314	KVEEAEPEEFVVEK	554.6153, 831.4165	IPI:IPI00677454.2	Tax_Id=10090 Gene_Symbol=Cbx3 Putative uncharacterized protein
326829	2	0.886	44870000	44200000	48760000	38770000	44870000	42850000	40740000	40300000	43820000	38840000	40520000	32310000	1276.65	LSSTWEGIQAGK	638.831	IPI:IPI00124692.1	Tax_Id=10090 Gene_Symbol=Taldo1 Transaldolase
335091	2	0.786	78990000	108600000	76950000	66250000	98370000	58240000	57540000	62190000	72940000	48690000	64780000	51420000	1533.78	GISLNMEQWSQLK	767.391	IPI:IPI00225633.3	Tax_Id=10090 Gene_Symbol=Sub1 Activated RNA polymerase II transcriptional coactivator p15
333805	2	0.341	51230000	67030000	59490000	48220000	69980000	49000000	49680000	58780000	56370000	47310000	57090000	51420000	1446.75	LLADANLEEVTMK	723.88	IPI:IPI00227720.3	Tax_Id=10090 Gene_Symbol=Dek Protein DEK
330707	2	0.042	48190000	50010000	41600000	52840000	38340000	52130000	49660000	48950000	46740000	46440000	38400000	36610000	1048.54	NGQDLGVAFK	524.776	IPI:IPI00458583.3	Tax_Id=10090 Gene_Symbol=Hnrnpu Heterogeneous nuclear ribonucleoprotein U
331536	2, 3	0.625	177800000	222200000	180100000	170500000	193300000	165400000	185800000	166500000	164200000	167400000	162900000	127000000	2020.0726, 2020.074	ILATPPQEDAPSVDIANIR	674.0295, 1010.54	IPI:IPI00137409.3	Tax_Id=10090 Gene_Symbol=Tkt Transketolase
337703	2	0.513	46090000	57930000	51260000	39180000	62710000	44040000	42910000	44890000	49050000	42610000	45710000	45960000	1009.55	AENFFILR	505.278	IPI:IPI00955134.1	Tax_Id=10090 Gene_Symbol=Arpc4 Putative uncharacterized protein
326054	2	0.982	110100000	143200000	106500000	97920000	131600000	90880000	103600000	100100000	107800000	95280000	104600000	77230000	1233.72	IFGVTTLDIVR	617.365	IPI:IPI00323592.2	Tax_Id=10090 Gene_Symbol=Mdh2 Malate dehydrogenase, mitochondrial
325488	2	0.966	79730000	86040000	82430000	76590000	106300000	86390000	82340000	89230000	81920000	73720000	62340000	58710000	1248.61	MVPTGMGASLER	624.81	IPI:IPI00132443.3	Tax_Id=10090 Gene_Symbol=Hnrnpm Isoform 2 of Heterogeneous nuclear ribonucleoprotein M
341666	2	1.025e-06	107100000	104900000	18840000	80190000	16520000	78470000	115100000	14340000	16710000	101900000	14630000	10010000	1440.81	QLLAEQENIIAAK	720.908	IPI:IPI00323251.3	Tax_Id=10090 Gene_Symbol=Gbp2 Interferon-induced guanylate-binding protein 2
346859	2	0.152	46070000	70300000	52130000	55890000	56750000	66950000	54690000	68850000	52480000	46140000	46970000	50810000	1233.59	EGNGTVMGAEIR	617.299	IPI:IPI00354819.5	Tax_Id=10090 Gene_Symbol=Myl6 Isoform Non-muscle of Myosin light polypeptide 6
334051	2	0.464	72990000	98530000	66580000	60990000	82790000	52150000	66780000	37470000	66390000	71960000	46870000	38920000	1268.64	C[160.0307]MQLTDFILK	634.824	IPI:IPI00473728.1	Tax_Id=10090 Gene_Symbol=Rpl14 Putative uncharacterized protein
330650	2	0.714	43800000	62930000	55620000	49650000	67410000	44000000	48060000	48100000	55490000	44980000	46230000	40090000	962.519	QAC[160.0307]VLMIK	481.763	IPI:IPI00123181.4	Tax_Id=10090 Gene_Symbol=Myh9 Myosin-9
330684	2	0.347	294600000	12450000	127600000	169500000	15260000	162000000	219300000	194500000	64920000	129900000	140400000	149000000	1228.63	VEIIANDQGNR	614.818	IPI:IPI00319992.1	Tax_Id=10090 Gene_Symbol=Hspa5 78 kDa glucose-regulated protein
325764	2	0.44	61170000	80910000	75750000	54630000	92340000	61730000	66740000	69270000	67450000	62360000	68160000	68610000	1174.61	EGLLLWC[160.0307]QR	587.808	IPI:IPI00118899.1	Tax_Id=10090 Gene_Symbol=Actn4 Alpha-actinin-4
326136	2	0.02	120200000	22450000	51210000	21750000	21120000	88370000	113000000	55080000	29990000	107400000	56900000	38760000	1318.73	ITLPVDFVTADK	659.868	IPI:IPI00555069.3	Tax_Id=10090 Gene_Symbol=Pgk1 Phosphoglycerate kinase 1
330624	2, 3	0.024	89880000	97750000	128900000	67750000	105900000	90590000	94200000	113800000	109100000	81550000	115400000	93780000	1444.7678, 1444.7683	DQIAQLEASLSAAK	482.26093, 722.8876	IPI:IPI00230394.5	Tax_Id=10090 Gene_Symbol=Lmnb1 Lamin-B1
327311	2	5.028e-05	72300000	59040000	36210000	61170000	32230000	71670000	77720000	47030000	38510000	71880000	36910000	35650000	1140.68	ATQALVLAPTR	570.841	IPI:IPI00118676.3	Tax_Id=10090 Gene_Symbol=Eif4a1 Eukaryotic initiation factor 4A-I
327425	3	0.386	108100000	154400000	104100000	108500000	124100000	107700000	110000000	99920000	95690000	101700000	98800000	76380000	2530.22	GNDISSGTVLSDYVGSGPPSGTGLHR	844.078	IPI:IPI00137730.7	Tax_Id=10090 Gene_Symbol=Pebp1 Phosphatidylethanolamine-binding protein 1
336855	2	0.187	63770000	81890000	60750000	60130000	73050000	65430000	78980000	51320000	64400000	75150000	52180000	47970000	966.543	VFQFLNAK	483.775	IPI:IPI00323806.4	Tax_Id=10090 Gene_Symbol=Gm9385 similar to ribosomal protein L24
325946	2	0.36	68270000	66130000	53050000	54740000	62990000	51250000	57210000	47430000	51490000	59780000	50750000	34320000	1358.81	IITLAGPTNAIFK	679.908	IPI:IPI00127707.1	Tax_Id=10090 Gene_Symbol=Pcbp2 Isoform 1 of Poly(rC)-binding protein 2
336447, 359450	2, 3	0.212	114200000	133600000	93420000	96760000	103100000	91180000	106000000	81610000	78150000	94260000	90570000	59210000	1634.7855, 1634.7963, 1634.7977	LGDVYVNDAFGTAHR	545.6036, 817.8964, 817.90247	IPI:IPI00555069.3	Tax_Id=10090 Gene_Symbol=Pgk1 Phosphoglycerate kinase 1
328057	2	0.004	67430000	77180000	41800000	55500000	54390000	67340000	76400000	47880000	40040000	69860000	38890000	37420000	1086.53	QFAEMYVAK	543.769	IPI:IPI00466069.3	Tax_Id=10090 Gene_Symbol=Eef2 Elongation factor 2
328581	1, 2	0.087	43310000	50220000	68670000	49960000	73470000	63600000	50400000	67390000	64140000	50050000	55700000	52230000	934.4998, 934.5009	FVEGEVVR	467.7541, 934.4998	IPI:IPI00331173.8	Tax_Id=10090 Gene_Symbol=Lbr Lamin-B receptor
328107	2	0.146	87450000	133700000	83830000	91330000	91230000	98040000	102600000	84980000	81340000	87620000	75950000	55660000	1341.67	FGQGGAGPVGGQGPR	671.337	IPI:IPI00129430.1	Tax_Id=10090 Gene_Symbol=LOC100045887 similar to PTB-associated splicing factor
325351	2, 3	0.228	100400000	121800000	80730000	74300000	107100000	79750000	105600000	64160000	76350000	97280000	66320000	61460000	1459.768, 1459.7689	LPAAGVGDMVMATVK	487.26117, 730.38763	IPI:IPI00139780.1	Tax_Id=10090 Gene_Symbol=Rpl23 60S ribosomal protein L23
339979	2	0.208	106800000	139200000	89230000	106400000	112000000	86020000	92690000	72180000	85270000	104700000	75910000	70920000	1109.66	IAIYELLFK	555.335	IPI:IPI00112448.1	Tax_Id=10090 Gene_Symbol=Rps10 40S ribosomal protein S10
329699	1, 2	0.046	59670000	40870000	59780000	31830000	42980000	52260000	58890000	49520000	42820000	66860000	50060000	52540000	934.56287, 934.5633	LDYILGLK	467.78528, 934.56287	IPI:IPI00420726.3	Tax_Id=10090 Gene_Symbol=Rps9 40S ribosomal protein S9
350833	2	0.465	115900000	151900000	123800000	114800000	140000000	109200000	100700000	125300000	123500000	90390000	122500000	86300000	1406.72	GNPTVEVDLYTAK	703.863	IPI:IPI00462072.3	Tax_Id=10090 Gene_Symbol=Eno1;LOC100044223;Gm5506 Alpha-enolase
327460	2	0.315	64630000	73670000	61460000	56430000	63260000	63470000	68510000	64470000	52500000	62110000	60440000	55690000	1779.88	GADFLVTEVENGGSLGSK	890.443	IPI:IPI00845840.1	Tax_Id=10090 Gene_Symbol=Pkm2 Isoform M1 of Pyruvate kinase isozymes M1/M2
331777	2	0.242	52390000	77250000	70130000	53970000	81340000	57710000	52680000	73230000	63090000	41420000	58280000	47920000	1059.61	LVSDVQTAVK	530.306	IPI:IPI00321190.1	Tax_Id=10090 Gene_Symbol=Psap Sulfated glycoprotein 1
333346	2	0.028	59630000	90410000	37050000	54690000	55640000	60320000	62300000	38440000	35430000	55130000	28660000	25410000	1394.69	GYDVIAQAQSGTGK	697.85	IPI:IPI00118676.3	Tax_Id=10090 Gene_Symbol=Eif4a1 Eukaryotic initiation factor 4A-I
333071	2	0.051	64490000	64250000	58050000	48710000	48710000	63430000	72200000	50570000	56260000	65190000	49010000	52280000	1189.56	VELC[160.0307]SFSGYK	595.283	IPI:IPI00323806.4	Tax_Id=10090 Gene_Symbol=Gm9385 similar to ribosomal protein L24
350672	2, 3	0.035	182700000	212500000	226600000	179800000	234900000	177000000	194700000	224300000	217200000	188500000	210900000	201800000	2487.2507, 2487.255	LEGDSTDLSDQIAELQAQIAELK	829.7565, 1244.129	IPI:IPI00123181.4	Tax_Id=10090 Gene_Symbol=Myh9 Myosin-9
325794	2	0.541	266200000	138800000	276100000	246200000	348600000	343800000	285600000	357300000	278400000	264100000	284400000	257600000	1152.52	DGALIC[160.0307]TSC[160.0307]R	576.761	IPI:IPI00323600.4	Tax_Id=10090 Gene_Symbol=Coro1a Coronin-1A
333180	2	0.946	88390000	100600000	84020000	86800000	101800000	74550000	86410000	89850000	77560000	76240000	84590000	69760000	1264.7	AFITNIPFDVK	632.852	IPI:IPI00132443.3	Tax_Id=10090 Gene_Symbol=Hnrnpm Isoform 2 of Heterogeneous nuclear ribonucleoprotein M
325431	2	0.043	28640000	117400000	63340000	74580000	121400000	48070000	39950000	67960000	71050000	27290000	56000000	48360000	1173.65	DAALATALGDKK	587.328	IPI:IPI00230394.5	Tax_Id=10090 Gene_Symbol=Lmnb1 Lamin-B1
325335	2	0.592	61490000	51930000	61090000	39280000	58860000	67680000	66050000	60900000	54930000	57290000	49480000	45310000	1135.61	VYVGNLGTGAGK	568.309	IPI:IPI00222763.1	Tax_Id=10090 Gene_Symbol=Sfrs7 Isoform 2 of Splicing factor, arginine/serine-rich 7
325442	2	0.025	35190000	58240000	47360000	46000000	52770000	52020000	40450000	51490000	50440000	34460000	41530000	41360000	1338.61	GISQEQMNEFR	669.81	IPI:IPI00380436.1	Tax_Id=10090 Gene_Symbol=Actn1 Alpha-actinin-1
334714, 335446	2, 3	0.739	12110000	15290000	14090000	10750000	17860000	12570000	10940000	10030000	11540000	12110000	9187086	10340000	2237.0989, 2237.1038	AIGYLIPLMDAEYANYYTR	746.37274, 1119.0531	IPI:IPI00623284.4	Tax_Id=10090 Gene_Symbol=Sf3b1 Splicing factor 3B subunit 1
325562	2	0.015	70400000	78010000	59790000	62440000	57000000	61490000	67530000	54350000	49850000	64490000	50620000	49520000	1094.56	LIDFLEC[160.0307]GK	547.783	IPI:IPI00420363.2	Tax_Id=10090 Gene_Symbol=Ddx5 Probable ATP-dependent RNA helicase DDX5
337646	2, 3	0.83	312800000	389400000	372800000	310200000	409700000	301400000	323800000	343200000	332300000	334800000	339500000	291900000	2082.0088, 2082.009	FYPEDVSEELIQDITQR	694.6745, 1041.508	IPI:IPI00110588.4	Tax_Id=10090 Gene_Symbol=Msn Moesin
326554	1, 2	0.643	76080000	15040000	94780000	91250000	42920000	101400000	90310000	108500000	90440000	81990000	79670000	85420000	813.36426, 813.3644	VC[160.0307]FEMK	407.18576, 813.3644	IPI:IPI00123501.3	Tax_Id=10090 Gene_Symbol=Hnrnpul1 Isoform 1 of Heterogeneous nuclear ribonucleoprotein U-like protein 1
328181	3	0.027	1.29791e+06	108400000	39200000	64090000	50750000	7.93022e+06	4.39105e+06	13740000	57980000	1617596	8539574	9209586	2589.21	MQQNIQELEEQLEEEESARQK	863.743	IPI:IPI00123181.4	Tax_Id=10090 Gene_Symbol=Myh9 Myosin-9
348560	2	0.703	100600000	135200000	104100000	103000000	127000000	78260000	79980000	77160000	102400000	72020000	84860000	69520000	1468.68	C[160.0307]DENILWLDYK	734.844	IPI:IPI00845840.1	Tax_Id=10090 Gene_Symbol=Pkm2 Isoform M1 of Pyruvate kinase isozymes M1/M2
341977	2	0.028	81820000	95700000	68300000	89710000	69550000	89600000	73280000	85210000	78780000	70330000	70700000	67410000	1519.74	IEDGNNFGVAVQEK	760.374	IPI:IPI00124223.3	Tax_Id=10090 Gene_Symbol=Psme1 Proteasome activator complex subunit 1
330047	2	0.233	62440000	76750000	58260000	62920000	68990000	72130000	76320000	62710000	57660000	67090000	50190000	84010000	844.49	VELSQLR	422.749	IPI:IPI00263879.4	Tax_Id=10090 Gene_Symbol=Rpl35;Gm2000 60S ribosomal protein L35
342001	2	0.158	100700000	136300000	87800000	107600000	109800000	123700000	119500000	123700000	84130000	105000000	95740000	80410000	1288.6	INISEGNC[160.0307]PER	644.802	IPI:IPI00127707.1	Tax_Id=10090 Gene_Symbol=Pcbp2 Isoform 1 of Poly(rC)-binding protein 2
336075	1, 2	0.002	298700000	186200000	211300000	152900000	138600000	248600000	323100000	199700000	160000000	283500000	235200000	159500000	1006.48816, 1006.48944	ITISDC[160.0307]GQL	503.74835, 1006.48816	IPI:IPI00554989.3	Tax_Id=10090 Gene_Symbol=Ppia Peptidyl-prolyl cis-trans isomerase
361313	2	0.451	30870000	35900000	29870000	31210000	33870000	27150000	32240000	23920000	28060000	30420000	26330000	20500000	1199.63	SFLYEIVSNK	600.32	IPI:IPI00875198.1	Tax_Id=10090 Gene_Symbol=Samhd1 SAM domain and HD domain-containing protein 1 isoform 1
340964	2, 3	0.082	375500000	115500000	215100000	117200000	121800000	305200000	323500000	238800000	165200000	285500000	234200000	217100000	2145.02, 2145.0232	DELHIVEAEAMNYEGSPIK	715.6792, 1073.0137	IPI:IPI00849626.1	Tax_Id=10090 Gene_Symbol=Npm1 Nucleophosmin
327302	2	0.59	55510000	60760000	62870000	47430000	66690000	50100000	48850000	55160000	53970000	43650000	54300000	45180000	1479.74	GLAITFVSDENDAK	740.372	IPI:IPI00409462.2	Tax_Id=10090 Gene_Symbol=Bat1a Spliceosome RNA helicase Bat1
327513	2, 3	0.256	69180000	186700000	147100000	146000000	157100000	107200000	96290000	87470000	141500000	72720000	100600000	61820000	2371.0876, 2371.0884	LSSEMNTSTVNSAREELMESR	791.03406, 1186.0479	IPI:IPI00230394.5	Tax_Id=10090 Gene_Symbol=Lmnb1 Lamin-B1
333372	2, 3	0.708	121400000	143300000	148200000	110200000	165200000	89880000	119400000	77770000	140400000	119200000	109100000	102700000	2243.1226, 2243.1245	NNQFQALLQYADPVSAQHAK	748.37964, 1122.065	IPI:IPI00475378.4	Tax_Id=10090 Gene_Symbol=Ptbp1 Putative uncharacterized protein
331112	2	0.007	97080000	81280000	77670000	84730000	81840000	91100000	106200000	71590000	69480000	92200000	70400000	61270000	985.571	LLQLVEDR	493.289	IPI:IPI00420363.2	Tax_Id=10090 Gene_Symbol=Ddx5 Probable ATP-dependent RNA helicase DDX5
328677	2	0.514	55230000	51930000	56600000	56200000	59520000	63450000	67970000	67890000	57670000	56220000	62760000	46840000	1445.77	VAQSLC[160.0307]GEDLIIK	723.388	IPI:IPI00121758.1	Tax_Id=10090 Gene_Symbol=Tardbp TAR DNA-binding protein 43
332584	2	0.587	53700000	72920000	48680000	55720000	70260000	54560000	54510000	47330000	59240000	48430000	40730000	29380000	1326.67	IIYGGSVTGATC[160.0307]K	663.84	IPI:IPI00467833.6	Tax_Id=10090 Gene_Symbol=Tpi1 triosephosphate isomerase
333866	2, 3	0.673	138700000	199000000	169800000	138000000	197500000	121000000	128200000	127700000	161300000	124800000	132100000	123700000	1727.86, 1727.8607	NLPIYSEEIVEMYK	576.6251, 864.4336	IPI:IPI00123181.4	Tax_Id=10090 Gene_Symbol=Myh9 Myosin-9
326023	2	0.175	64530000	81510000	56900000	64570000	65450000	72140000	67250000	62880000	58000000	56210000	51760000	39660000	869.522	LAVSQVPR	435.264	IPI:IPI00137409.3	Tax_Id=10090 Gene_Symbol=Tkt Transketolase
326791	2	0.026	87670000	106600000	73080000	90280000	82150000	82970000	94640000	70540000	73200000	85000000	70660000	60310000	1445.68	LTFSC[160.0307]LGGSDNFK	723.341	IPI:IPI00127989.1	Tax_Id=10090 Gene_Symbol=Ptges3;LOC100048119;Gm9769 Prostaglandin E synthase 3
326506	2	0.461	51020000	55960000	39120000	42390000	48820000	46150000	50560000	49440000	37200000	38570000	32800000	34430000	1188.66	VLVDQTTGLSR	594.834	IPI:IPI00466032.3	Tax_Id=10090 Gene_Symbol=Elavl1 ELAV-like protein 1
325457	2	0.562	108200000	158900000	111800000	105600000	118700000	94300000	104400000	90730000	95760000	96450000	85130000	76070000	1476.75	LIC[160.0307]C[160.0307]DILDVLDK	738.877	IPI:IPI00118384.1	Tax_Id=10090 Gene_Symbol=Ywhae 14-3-3 protein epsilon
325593	2	0.008	135600000	47400000	63010000	36880000	30410000	98930000	142400000	53990000	49180000	124200000	58700000	52080000	1346.66	LQIQC[160.0307]VVEDDK	673.835	IPI:IPI00320208.3	Tax_Id=10090 Gene_Symbol=Eef1b2 Elongation factor 1-beta
329404	2	0.178	125000000	192500000	105700000	121300000	118100000	100900000	136000000	80900000	101000000	124200000	100100000	75710000	1696.84	NSSYFVEWIPNNVK	848.921	IPI:IPI00117352.1	Tax_Id=10090 Gene_Symbol=Tubb5 Tubulin beta-5 chain
325308	2	0.26	65210000	103300000	62960000	71330000	76750000	66560000	74540000	57130000	61860000	71930000	58880000	44030000	1492.73	MIEC[160.0307]IQQLSQSR	746.867	IPI:IPI00875198.1	Tax_Id=10090 Gene_Symbol=Samhd1 SAM domain and HD domain-containing protein 1 isoform 1
325415	2	0.449	72420000	105300000	70010000	69540000	82260000	69200000	76970000	61830000	62720000	62610000	60160000	50870000	1309.72	EQIMGPPITPVK	655.364	IPI:IPI00875198.1	Tax_Id=10090 Gene_Symbol=Samhd1 SAM domain and HD domain-containing protein 1 isoform 1
326061	2	0.002	65780000	68840000	105200000	45050000	88230000	67100000	60150000	99900000	89140000	63890000	92890000	91630000	1273.72	LEDVLPLAFTR	637.363	IPI:IPI00342766.9	Tax_Id=10090 Gene_Symbol=Hp1bp3 Isoform 1 of Heterochromatin protein 1-binding protein 3
326668	2	0.727	32130000	43780000	36770000	33430000	45250000	33190000	29770000	31470000	36870000	30640000	28780000	24050000	1101.61	MILLEVNNR	551.309	IPI:IPI00661414.2	Tax_Id=10090 Gene_Symbol=Arpc2 Actin-related protein 2/3 complex subunit 2
331968	2	0.24	121100000	170200000	107300000	111300000	110800000	98870000	126100000	88440000	97160000	109400000	97990000	74630000	1268.66	TENLLGSYFPK	634.831	IPI:IPI00124223.3	Tax_Id=10090 Gene_Symbol=Psme1 Proteasome activator complex subunit 1
331165	2, 3	0.0009734	17020000	204400000	171300000	206300000	235500000	86650000	49670000	172200000	196400000	18660000	144500000	139800000	2109.955, 2109.9556	LGEMWNNTAADDKQPYEK	703.99005, 1055.4812	IPI:IPI00458851.2	Tax_Id=10090 Gene_Symbol=Hmgb1;Gm15387 High mobility group protein B1
325303	1, 2	0.02	100300000	96470000	83140000	95730000	96740000	102900000	112000000	79470000	83330000	98350000	68790000	71610000	988.5428, 988.5445	SAINEVVTR	494.77585, 988.5428	IPI:IPI00123007.1	Tax_Id=10090 Gene_Symbol=LOC638399 hypothetical protein isoform 1
328619	1, 2	0.07	60700000	62680000	42140000	51520000	53370000	71100000	71210000	62910000	43650000	65620000	49950000	43720000	876.49445, 876.49506	FAEQLIR	438.75116, 876.49445	IPI:IPI00875198.1	Tax_Id=10090 Gene_Symbol=Samhd1 SAM domain and HD domain-containing protein 1 isoform 1
325616, 327083	2, 3	0.012	108600000	144200000	74360000	87030000	80060000	92110000	130600000	51000000	66000000	106800000	51920000	47820000	1618.8772, 1618.8833	LQMEAPHIIVGTPGR	540.29724, 809.94525	IPI:IPI00118676.3	Tax_Id=10090 Gene_Symbol=Eif4a1 Eukaryotic initiation factor 4A-I
336564	2	0.28	91500000	102500000	80090000	86570000	94040000	81210000	96810000	67500000	79220000	87910000	72990000	49740000	1442.81	LVVPATQC[160.0307]GSLIGK	721.907	IPI:IPI00128904.1	Tax_Id=10090 Gene_Symbol=Pcbp1 Poly(rC)-binding protein 1
325748	2, 3	0.403	182100000	160700000	181600000	127300000	166700000	154500000	171400000	134300000	147600000	163300000	143800000	117100000	1677.8154, 1677.8159	TQEQLASEMAELTAR	559.9433, 839.4116	IPI:IPI00110588.4	Tax_Id=10090 Gene_Symbol=Msn Moesin
333306	2	0.296	64910000	83220000	58190000	60750000	66350000	59170000	67280000	50620000	57010000	61640000	51820000	36520000	1428.79	LVVPASQC[160.0307]GSLIGK	714.899	IPI:IPI00127707.1	Tax_Id=10090 Gene_Symbol=Pcbp2 Isoform 1 of Poly(rC)-binding protein 2
326142	2	0.865	85230000	96340000	95480000	76810000	90950000	71290000	87840000	74470000	77520000	77950000	75330000	61480000	1410.67	SLDLFGC[160.0307]EVTNR	705.839	IPI:IPI00113536.3	Tax_Id=10090 Gene_Symbol=Anp32b Isoform 1 of Acidic leucine-rich nuclear phosphoprotein 32 family member B
338461, 343754	2, 3	0.748	190600000	239500000	190300000	164200000	202100000	148300000	157900000	184400000	178000000	142900000	177700000	167900000	1918.9883, 1919.0106	LQVELDSVTGLLSQSDSK	640.34174, 959.99774	IPI:IPI00123181.4	Tax_Id=10090 Gene_Symbol=Myh9 Myosin-9
344807	2	0.84	78690000	41550000	51800000	78710000	77590000	72170000	66080000	71260000	64070000	61320000	59800000	63240000	1423.67	ELAEDGYSGVEVR	712.34	IPI:IPI00134599.1	Tax_Id=10090 Gene_Symbol=Rps3 40S ribosomal protein S3
334206	2	0.66	57590000	81640000	68050000	58200000	81740000	56950000	60220000	46630000	73400000	56260000	43480000	42260000	860.504	QMSLLLR	430.756	IPI:IPI00130280.1	Tax_Id=10090 Gene_Symbol=Atp5a1 ATP synthase subunit alpha, mitochondrial
336623	2	0.409	52330000	126400000	70010000	49660000	106100000	69550000	54190000	80370000	63690000	57080000	69520000	70390000	1113.59	VAEGTPLVDGR	557.299	IPI:IPI00331173.8	Tax_Id=10090 Gene_Symbol=Lbr Lamin-B receptor
329280	2	0.493	71580000	112600000	78860000	80930000	102700000	88460000	84120000	76590000	81320000	72250000	60360000	50830000	1508.67	TPSC[160.0307]QDIVAGDMSK	754.84	IPI:IPI00313672.3	Tax_Id=10090 Gene_Symbol=Lsp1 Isoform 1 of Lymphocyte-specific protein 1
331971	2	0.211	159100000	56650000	105900000	72590000	129700000	158200000	148600000	130700000	84450000	143800000	122600000	98480000	1093.53	FADLSEAANR	547.268	IPI:IPI00227299.6	Tax_Id=10090 Gene_Symbol=Vim Vimentin
327274	2	0.0009214	54710000	71980000	84980000	66100000	94970000	67370000	57650000	79350000	81420000	57010000	74850000	74020000	1543.72	VTEPFSYDVTEEK	772.362	IPI:IPI00225661.3	Tax_Id=10090 Gene_Symbol=Pyhin1 Pyrin and HIN domain-containing protein 1
336901	2	0.758	68270000	104800000	78270000	65630000	99200000	66170000	63290000	55450000	74790000	63010000	57000000	47260000	1329.66	GFAFVQYVNER	665.334	IPI:IPI00130343.2	Tax_Id=10090 Gene_Symbol=Hnrnpc Putative uncharacterized protein
329897	2	0.000911	63270000	79840000	97950000	63510000	90930000	68140000	64450000	89940000	86630000	72140000	98720000	86180000	1743.94	IDGAVISESTPIAETIK	872.474	IPI:IPI00828976.1	Tax_Id=10090 Gene_Symbol=Tmpo lamina-associated polypeptide 2, isoforms alpha/zeta isoform epsilon
327187	2	0.045	61960000	122100000	98060000	76100000	129500000	82960000	67390000	99020000	99440000	62630000	86670000	82600000	1478.75	SETAPAAPAAPAPAEK	739.879	IPI:IPI00223714.5	Tax_Id=10090 Gene_Symbol=Hist1h1e Histone H1.4
331149	2	0.055	85330000	63140000	52680000	78430000	74660000	88980000	90160000	67950000	64230000	79260000	54750000	49680000	912.553	LLVVTDPR	456.78	IPI:IPI00123604.4	Tax_Id=10090 Gene_Symbol=Gm9819 Putative uncharacterized protein Gm9819
325589	2, 3	0.23	163800000	245500000	260400000	183400000	286700000	177800000	175400000	214100000	225700000	186500000	222200000	174200000	1588.8496, 1588.8513	VTSLTAC[160.0307]LVNQNLR	530.28864, 794.92847	IPI:IPI00109727.1	Tax_Id=10090 Gene_Symbol=Thy1 Thy-1 membrane glycoprotein
331211	2	0.783	57520000	64370000	63480000	58040000	79560000	59820000	62520000	49710000	62710000	55970000	50060000	45570000	908.489	FVSELWK	454.748	IPI:IPI00123181.4	Tax_Id=10090 Gene_Symbol=Myh9 Myosin-9
326960	2	0.487	42310000	48530000	47130000	44010000	51360000	50950000	43060000	54590000	47500000	42170000	42690000	38860000	1134.62	VAVVAGYGDVGK	567.812	IPI:IPI00230440.6	Tax_Id=10090 Gene_Symbol=Ahcy;Gm9826 Adenosylhomocysteinase
339689	2	0.045	70400000	61290000	55790000	45940000	61360000	52480000	67700000	46400000	47940000	71620000	50690000	40860000	1250.68	TNSTFNQVVLK	625.842	IPI:IPI00555113.2	Tax_Id=10090 Gene_Symbol=Rpl18 60S ribosomal protein L18
325399	2	0.965	23640000	33700000	26730000	20530000	39400000	20650000	20380000	20190000	19940000	21070000	19510000	15030000	1351.74	PPYTIVYFPVR	676.375	IPI:IPI00555023.2	Tax_Id=10090 Gene_Symbol=Gstp1 Glutathione S-transferase P 1
326590	2	0.448	110000000	97350000	102800000	101200000	119300000	104900000	116000000	107200000	88310000	107300000	102100000	92440000	1441.69	ISTAIDDMEAFTK	721.349	IPI:IPI00875198.1	Tax_Id=10090 Gene_Symbol=Samhd1 SAM domain and HD domain-containing protein 1 isoform 1
328397	3	0.29	235500000	247300000	255300000	260500000	289500000	221800000	253000000	289900000	241300000	226600000	272800000	230400000	2866.42	EGILNDDIYC[160.0307]PPETAVLLASYAVQSK	956.145	IPI:IPI00110588.4	Tax_Id=10090 Gene_Symbol=Msn Moesin
343358	2	0.585	117700000	150100000	152600000	113000000	129100000	121900000	129800000	122100000	126000000	117500000	131200000	104400000	1528.84	LINSLYPEGQAPVK	764.923	IPI:IPI00125778.4	Tax_Id=10090 Gene_Symbol=Tagln2 Transgelin-2
332334	2	0.07	46590000	42880000	61340000	45150000	60960000	46860000	48000000	51400000	56720000	43900000	52920000	45190000	1417.75	SSETLQSIIQSPK	709.381	IPI:IPI00225661.3	Tax_Id=10090 Gene_Symbol=Pyhin1 Pyrin and HIN domain-containing protein 1
325426	1, 2	0.233	59390000	57680000	89810000	99260000	108700000	91100000	77720000	104400000	87520000	65860000	84840000	77100000	947.4986, 947.49927	ISQLEMAR	474.25327, 947.49854	IPI:IPI00110588.4	Tax_Id=10090 Gene_Symbol=Msn Moesin
325358	2, 3	0.767	84160000	126100000	89090000	74000000	103400000	71830000	83220000	75990000	89460000	76800000	60760000	70690000	1623.9088, 1623.911	LAGTQPLEVLEAVQR	541.9752, 812.45807	IPI:IPI00123313.1	Tax_Id=10090 Gene_Symbol=Uba1 Ubiquitin-like modifier-activating enzyme 1
347021	2	0.813	58750000	78520000	58640000	48910000	76460000	55980000	57370000	50510000	63010000	51560000	45460000	41450000	1186.68	VLIEGSINSVR	593.844	IPI:IPI00955134.1	Tax_Id=10090 Gene_Symbol=Arpc4 Putative uncharacterized protein
329185	2	0.014	83930000	63690000	71960000	55330000	57470000	77260000	87020000	58360000	63310000	85780000	56560000	54030000	887.435	FDLMYAK	444.221	IPI:IPI00110753.1	Tax_Id=10090 Gene_Symbol=Tuba1a Tubulin alpha-1A chain
327501	2	0.0005093	97120000	125300000	64090000	101300000	67870000	94350000	107600000	54550000	55180000	94460000	53040000	45730000	1425.74	VMAAENIPENPLK	713.375	IPI:IPI00467004.5	Tax_Id=10090 Gene_Symbol=Stat1 Putative uncharacterized protein
334988	3	0.075	604100000	290300000	609100000	332500000	493600000	621200000	672200000	627500000	525900000	628900000	580700000	514000000	3045.46	SDLFQEDLYPPTAGPDPALTAEEWLGGR	1015.82	IPI:IPI00323600.4	Tax_Id=10090 Gene_Symbol=Coro1a Coronin-1A
335595	2	0.128	58100000	81120000	49670000	63940000	64650000	64000000	56110000	53650000	45650000	50550000	39110000	32670000	1294.65	VVVC[160.0307]DNGTGFVK	647.826	IPI:IPI00177038.1	Tax_Id=10090 Gene_Symbol=Actr2 Actin-related protein 2
346793	2	0.325	61750000	85270000	61960000	68280000	75110000	75970000	73640000	70170000	65620000	60330000	61790000	51900000	1650.8	TLWETGEVQSQSASK	825.903	IPI:IPI00313672.3	Tax_Id=10090 Gene_Symbol=Lsp1 Isoform 1 of Lymphocyte-specific protein 1
341692	2, 3	0.273	155700000	539600000	385500000	437000000	269400000	243900000	284500000	333300000	371000000	302300000	335900000	259800000	1519.69	HELQANC[160.0307]YEEVK	507.235, 760.3488	IPI:IPI00890117.1	Tax_Id=10090 Gene_Symbol=Cfl1 Cofilin-1
327680, 332242	2, 3	0.817	150500000	240300000	164500000	149500000	240400000	127100000	139200000	154800000	149800000	137300000	137100000	129000000	1807.9144, 1807.9227	LFVGNLPADITEDEFK	603.31244, 904.4608	IPI:IPI00129430.1	Tax_Id=10090 Gene_Symbol=LOC100045887 similar to PTB-associated splicing factor
325553	2	0.31	62800000	63740000	57450000	58160000	55570000	51600000	66930000	47350000	56350000	57000000	59860000	43980000	1275.69	NSVSQISVLSGGK	638.35	IPI:IPI00125143.2	Tax_Id=10090 Gene_Symbol=Arpc1b actin-related protein 2/3 complex subunit 1B
352773	2	0.016	120800000	139100000	98540000	121000000	112400000	115800000	121000000	84900000	99640000	106900000	84500000	82880000	1238.57	EVFEDAMEIR	619.79	IPI:IPI00317794.5	Tax_Id=10090 Gene_Symbol=Ncl Nucleolin
327312	2	0.344	79540000	101800000	63540000	69540000	74860000	53440000	72240000	36740000	66530000	60060000	49380000	39530000	1221.63	C[160.0307]C[160.0307]SGAIIVLTK	611.321	IPI:IPI00407130.4	Tax_Id=10090 Gene_Symbol=Pkm2 Isoform M2 of Pyruvate kinase isozymes M1/M2
330540	2	0.63	109100000	320800000	133300000	91990000	210100000	105300000	102000000	116600000	126500000	95860000	90460000	110500000	1601.81	IMGIPEDEQMGLLR	801.408	IPI:IPI00123181.4	Tax_Id=10090 Gene_Symbol=Myh9 Myosin-9
326177	1, 2	0.226	83600000	102500000	69690000	68140000	80040000	64900000	91050000	59130000	72290000	74120000	48630000	52320000	826.55225, 826.5525	VVLVLAGR	413.77988, 826.55225	IPI:IPI00623893.2	Tax_Id=10090 Gene_Symbol=Rpl27-ps1 hypothetical protein isoform 1
329984	2, 3	0.052	169900000	219500000	133200000	169800000	184500000	165400000	179500000	131200000	151300000	163000000	132400000	127700000	2265.0588, 2265.0593	ADRDESSPYAAMLAAQDVAQR	755.6913, 1133.0331	IPI:IPI00322562.5	Tax_Id=10090 Gene_Symbol=Rps14 40S ribosomal protein S14
332196	2	0.011	106400000	95010000	94600000	74270000	69810000	93740000	109000000	89310000	76750000	100500000	93180000	83080000	1035.58	ISELDAFLK	518.291	IPI:IPI00124223.3	Tax_Id=10090 Gene_Symbol=Psme1 Proteasome activator complex subunit 1
338274, 347383	2	0.605	95290000	34840000	95330000	92210000	88330000	103200000	96240000	92900000	86820000	83970000	94430000	85800000	1382.5881, 1382.5945	GSVSDEEMMELR	691.7977, 691.80084	IPI:IPI00118892.6	Tax_Id=10090 Gene_Symbol=Lcp1 Plastin-2
328828	2	0.07	56250000	70020000	66680000	69520000	62260000	68860000	57620000	79730000	70120000	53310000	59670000	56430000	1328.69	AILPC[160.0307]QDTPSVK	664.849	IPI:IPI00798439.1	Tax_Id=10090 Gene_Symbol=Lta4h leukotriene A-4 hydrolase
352858	2	0.786	36280000	39060000	53690000	85340000	100300000	54010000	34090000	49360000	63660000	47630000	28020000	20470000	1390.68	QSLEASLAETEGR	695.845	IPI:IPI00798492.2	Tax_Id=10090 Gene_Symbol=Krt10 keratin, type I cytoskeletal 10
325838	2	0.926	98380000	105700000	111000000	89340000	127200000	89660000	94840000	73820000	107400000	94730000	81080000	65690000	1089.64	FLILPDMLK	545.324	IPI:IPI00119224.1	Tax_Id=10090 Gene_Symbol=Snrpd3 Small nuclear ribonucleoprotein Sm D3
353329	2	0.007	20490000	34760000	11440000	17990000	14270000	19200000	22630000	13060000	12450000	19910000	9881651	10620000	1347.75	ALIAAQYSGAQVR	674.378	IPI:IPI00318841.4	Tax_Id=10090 Gene_Symbol=Eef1g Elongation factor 1-gamma
333024	2	0.099	138000000	243900000	93900000	132800000	159200000	144400000	153300000	85540000	94080000	137600000	75080000	50360000	1091.59	TPQIQVYSR	546.297	IPI:IPI00109966.1	Tax_Id=10090 Gene_Symbol=B2m beta-2-microglobulin precursor
353643	1, 2	0.366	9247549	2.88077e+06	8.07416e+06	9359548	3181213	11860000	12160000	10840000	5.59567e+06	11080000	7.10061e+06	8579137	1138.5632, 1138.5637	EAIEGTYIDK	569.78546, 1138.5634	IPI:IPI00117569.3	Tax_Id=10090 Gene_Symbol=Rps11 40S ribosomal protein S11
331147	1, 2	0.738	99670000	102600000	89730000	75760000	123100000	80410000	72780000	63110000	83850000	85610000	61190000	56190000	914.51605, 914.51666	GFGFVLFK	457.76166, 914.51666	IPI:IPI00330958.2	Tax_Id=10090 Gene_Symbol=Hnrnpd Isoform 2 of Heterogeneous nuclear ribonucleoprotein D0
341649	2	0.438	128700000	151700000	123500000	122200000	143400000	136800000	131100000	122600000	110900000	112900000	103000000	78270000	1013.44	GGNFGFGDSR	507.226	IPI:IPI00828488.1	Tax_Id=10090 Gene_Symbol=Hnrnpa2b1 Isoform 1 of Heterogeneous nuclear ribonucleoproteins A2/B1
327049	2, 3	0.162	156900000	209400000	122600000	134900000	156700000	124400000	127600000	94300000	125800000	143800000	90060000	98140000	1644.9293, 1644.9304	LYTLVTYVPVTTFK	548.9816, 822.96826	IPI:IPI00123007.1	Tax_Id=10090 Gene_Symbol=LOC638399 hypothetical protein isoform 1
327781	2	0.004	82490000	94930000	56910000	85630000	64880000	82350000	88770000	63100000	75780000	78860000	52470000	53420000	957.538	TIGISVDPR	479.272	IPI:IPI00653474.1	Tax_Id=10090 Gene_Symbol=Rpl13;Gm15710;Gm12918 60S ribosomal protein L13
334156	2	0.242	114800000	147700000	100900000	99850000	120900000	103900000	115600000	92520000	96000000	112600000	77380000	81140000	1740.95	AIVAIENPADVSVISSR	870.98	IPI:IPI00123604.4	Tax_Id=10090 Gene_Symbol=Gm9819 Putative uncharacterized protein Gm9819
327657	2	0.058	137600000	103500000	110100000	109900000	132600000	116900000	135400000	95220000	105600000	131600000	90030000	88030000	1970.04	ISLGLPVGAVINC[160.0307]ADNTGAK	985.524	IPI:IPI00139780.1	Tax_Id=10090 Gene_Symbol=Rpl23 60S ribosomal protein L23
327905	2	0.008	58550000	60310000	35270000	44960000	43430000	43980000	55510000	36020000	32940000	50260000	31430000	28880000	1063.58	GVQYLNEIK	532.294	IPI:IPI00466069.3	Tax_Id=10090 Gene_Symbol=Eef2 Elongation factor 2
347076	2, 3	0.044	90150000	134400000	78030000	108300000	95740000	99520000	88900000	80940000	90100000	74090000	71210000	65400000	1961.9573, 1961.9592	AIGSASEGAQSSLQEVYHK	654.65796, 981.48224	IPI:IPI00131407.1	Tax_Id=10090 Gene_Symbol=Psma5 Proteasome subunit alpha type-5
327433	2	0.217	47520000	55520000	42700000	44290000	60470000	44410000	54550000	41520000	40690000	54990000	29670000	37870000	843.531	LILIESR	422.269	IPI:IPI00125901.5	Tax_Id=10090 Gene_Symbol=Gm6573;Rps13;LOC100044992;Gm10159;LOC100048340 40S ribosomal protein S13
330910	2, 3	0.398	249900000	440300000	297200000	259300000	365500000	212200000	211700000	273700000	290400000	201700000	265800000	243600000	1867.948, 1867.9492	ITGEAFVQFASQELAEK	623.3213, 934.4776	IPI:IPI00226073.2	Tax_Id=10090 Gene_Symbol=Hnrnpf Isoform 2 of Heterogeneous nuclear ribonucleoprotein F
353209	3	0.038	798400000	1982000000	1354000000	1047000000	1703000000	758800000	448900000	1049000000	1550000000	543900000	1205000000	1052000000	3602.71	FQSSAVM[147.0354]ALQEAC[160.0307]EAYLVGLFEDTNLC[160.0307]AIHAK	1201.57	IPI:IPI00553538.3	Tax_Id=10090 Gene_Symbol=Hist1h3a;Hist1h3i;Hist1h3g;Hist1h3h Histone H3.1
332194	2	0.092	315900000	126400000	229300000	147500000	294200000	210700000	227400000	196800000	179200000	250900000	237100000	196400000	1496.67	MSSYAFFVQTC[160.0307]R	748.838	IPI:IPI00462291.5	Tax_Id=10090 Gene_Symbol=Hmgb2 High mobility group protein B2
336825	2	0.632	131800000	161600000	133100000	119000000	131200000	132300000	147300000	110600000	139500000	121400000	119800000	97740000	1456.76	SQPTLPISTIDER	728.886	IPI:IPI00313672.3	Tax_Id=10090 Gene_Symbol=Lsp1 Isoform 1 of Lymphocyte-specific protein 1
327032	1, 2	0.099	70730000	38380000	50390000	29860000	44230000	69690000	68030000	45440000	45420000	66160000	44300000	36700000	1019.5028, 1019.5033	GFC[160.0307]FITFK	510.25525, 1019.5028	IPI:IPI00330958.2	Tax_Id=10090 Gene_Symbol=Hnrnpd Isoform 2 of Heterogeneous nuclear ribonucleoprotein D0
325735	3	0.776	278900000	333800000	305500000	307300000	412800000	215000000	275100000	197000000	313400000	264600000	235500000	201100000	2639.3	HVIPMNPNTDDLFNAVGDGIVLC[160.0307]K	880.439	IPI:IPI00118892.6	Tax_Id=10090 Gene_Symbol=Lcp1 Plastin-2
333960	2	0.01	96800000	87940000	68340000	84250000	78320000	95980000	108300000	75530000	70460000	94420000	61920000	52120000	1071.6	VITIMQNPR	536.304	IPI:IPI00474174.1	Tax_Id=10090 Gene_Symbol=Rps18 40S ribosomal protein S18
336453	2, 3	0.432	110100000	171100000	148100000	103500000	163700000	100600000	89640000	124100000	122900000	92740000	116100000	95290000	1371.7339, 1371.7345	DLDVAVLVGSMPR	457.91614, 686.37085	IPI:IPI00336324.11	Tax_Id=10090 Gene_Symbol=Mdh1 Malate dehydrogenase, cytoplasmic
325316	2	0.475	78440000	94280000	70100000	81660000	102600000	96740000	83520000	94530000	88960000	79210000	77790000	76350000	918.506	VGDVYIPR	459.757	IPI:IPI00474430.1	Tax_Id=10090 Gene_Symbol=Sfrs2 Putative uncharacterized protein
325945	2	0.058	91770000	12280000	30760000	19570000	20940000	115000000	144900000	41010000	19510000	131200000	38830000	36980000	1470.77	DEILPTTPISEQK	735.889	IPI:IPI00134599.1	Tax_Id=10090 Gene_Symbol=Rps3 40S ribosomal protein S3
328537	1	0.445	5.32483e+06	10420000	4576618	3309645	5.19155e+06	3485382	5.83801e+06	2.66026e+06	3.94482e+06	4886558	2.85139e+06	2.31451e+06	896.489	FVADGIFK	896.489	IPI:IPI00134599.1	Tax_Id=10090 Gene_Symbol=Rps3 40S ribosomal protein S3
327209, 330160	2, 3	0.039	74180000	337300000	183600000	226300000	248300000	168300000	133100000	179200000	182800000	91120000	131200000	125000000	1901.8167, 1901.8203	LAEQAERYDDMAAC[160.0307]MK	634.61163, 951.412	IPI:IPI00116498.1	Tax_Id=10090 Gene_Symbol=Ywhaz 14-3-3 protein zeta/delta
325535	2	0.677	74630000	67200000	59920000	69480000	69240000	94440000	85160000	90820000	61540000	70460000	68680000	69410000	1019.52	GDYPLEAVR	510.262	IPI:IPI00845840.1	Tax_Id=10090 Gene_Symbol=Pkm2 Isoform M1 of Pyruvate kinase isozymes M1/M2
334547	2, 3	0.478	181900000	287300000	221700000	182900000	300600000	197700000	191500000	189200000	238700000	173200000	155400000	170000000	2266.0845, 2266.0862	IPSAVGYQPTLATDMGTMQER	756.03296, 1133.5469	IPI:IPI00468481.2	Tax_Id=10090 Gene_Symbol=Atp5b ATP synthase subunit beta, mitochondrial
331868	2	0.857	56580000	62340000	57190000	49560000	65820000	52460000	57160000	46280000	52450000	54240000	51860000	46880000	852.462	AFSTWLK	426.735	IPI:IPI00110588.4	Tax_Id=10090 Gene_Symbol=Msn Moesin
330571	1, 2	0.033	61700000	58030000	45450000	44170000	53260000	45390000	63450000	36440000	43470000	59580000	33890000	32920000	798.5205, 798.5207	LLGGLAVR	399.76398, 798.5205	IPI:IPI00134599.1	Tax_Id=10090 Gene_Symbol=Rps3 40S ribosomal protein S3
333730	2	0.533	127200000	144700000	124200000	110300000	131200000	105300000	114400000	99550000	101300000	115500000	77300000	80560000	1520.8	YTLNILEDIGGGQK	760.903	IPI:IPI00118892.6	Tax_Id=10090 Gene_Symbol=Lcp1 Plastin-2
343743	2	0.007	74250000	107700000	57670000	85820000	75740000	91670000	87350000	61050000	63990000	69020000	49380000	52700000	1235.6	DQVANSAFVER	618.305	IPI:IPI00330804.4	Tax_Id=10090 Gene_Symbol=Hsp90aa1 Heat shock protein HSP 90-alpha
326058	2	0.615	72500000	97780000	74020000	68390000	87140000	69330000	70480000	64820000	74080000	66050000	65740000	65290000	1223.74	IVPNILLEQGK	612.373	IPI:IPI00113141.1	Tax_Id=10090 Gene_Symbol=Cs Citrate synthase, mitochondrial
326472	2, 3	0.324	119100000	128400000	93820000	81660000	103900000	79740000	95750000	72130000	83950000	104300000	67160000	60140000	1666.9779, 1666.9785	QAQIEVVPSASALIIK	556.331, 833.99255	IPI:IPI00849793.1	Tax_Id=10090 Gene_Symbol=Rpl12 60S ribosomal protein L12
332164	2	0.112	81200000	85400000	67300000	75170000	72800000	72410000	77990000	53610000	73030000	75360000	55220000	45730000	840.568	IVVLLQR	420.788	IPI:IPI00124223.3	Tax_Id=10090 Gene_Symbol=Psme1 Proteasome activator complex subunit 1
337700	2	0.515	135800000	161700000	147000000	147500000	179600000	133400000	129700000	158000000	142600000	118200000	144700000	111200000	1280.59	LMIEMDGTENK	640.798	IPI:IPI00462072.3	Tax_Id=10090 Gene_Symbol=Eno1;LOC100044223;Gm5506 Alpha-enolase
336335, 336402	2, 3	0.821	102800000	135600000	111100000	113100000	129000000	96660000	111800000	102800000	106300000	107000000	97880000	93990000	1601.8237, 1601.8318	AVLVDLEPGTMDSVR	534.6154, 801.4155	IPI:IPI00169463.1	Tax_Id=10090 Gene_Symbol=Tubb2c Tubulin beta-2C chain
331660	1, 2	0.32	59150000	87240000	60590000	62060000	77900000	75310000	67960000	70370000	65830000	57960000	56410000	60500000	861.45	GLGDC[160.0307]LVK	431.22882, 861.4504	IPI:IPI00127841.3	Tax_Id=10090 Gene_Symbol=Slc25a5 ADP/ATP translocase 2
344772	2	0.02	99550000	84630000	81780000	75650000	70080000	115900000	110900000	91520000	68990000	102700000	73540000	65170000	1123.6	VEAFQTTISK	562.304	IPI:IPI00649986.2	Tax_Id=10090 Gene_Symbol=Psme2 proteasome activator complex subunit 2 isoform 2
335620	1, 2	0.452	62490000	67940000	68690000	62440000	80960000	73990000	61990000	80760000	71590000	60260000	53000000	67380000	892.48846, 892.48987	LELAQYR	446.74857, 892.48846	IPI:IPI00130280.1	Tax_Id=10090 Gene_Symbol=Atp5a1 ATP synthase subunit alpha, mitochondrial
342761	2	0.536	146800000	162200000	143500000	123600000	144500000	145500000	153600000	144600000	136400000	138200000	118100000	96880000	1196.63	LVQAFQFTDK	598.82	IPI:IPI00121788.1	Tax_Id=10090 Gene_Symbol=Prdx1 Peroxiredoxin-1
333269	2, 3	0.19	202700000	246900000	175300000	189200000	195900000	169700000	206200000	152000000	164800000	181700000	146900000	129400000	2007.8982, 2007.8993	TIGGGDDSFNTFFSETGAGK	669.9709, 1004.45325	IPI:IPI00110753.1	Tax_Id=10090 Gene_Symbol=Tuba1a Tubulin alpha-1A chain
362327	3	0.0003842	4526203	1.5865e+06	3.2772e+06	2.31287e+06	1.94231e+06	2.50257e+06	3.87222e+06	3153401	1.8946e+06	4.43481e+06	3.42288e+06	2223604	1454.77	SSFFVNGLTLGGQK	485.594	IPI:IPI00224740.6	Tax_Id=10090 Gene_Symbol=Pfn1 Profilin-1
326654	2, 3	0.457	139000000	173600000	114600000	116900000	143200000	97630000	119800000	80200000	122900000	123700000	95750000	79860000	1892.8281, 1892.8298	FSVC[160.0307]VLGDQQHC[160.0307]DEAK	631.6148, 946.9177	IPI:IPI00849927.1	Tax_Id=10090 Gene_Symbol=Rpl10a;Rpl10a-ps1 60S ribosomal protein L10a
328992	2, 3	0.965	109800000	136000000	114600000	99440000	128100000	92530000	105000000	107100000	102000000	102100000	105400000	82970000	1860.9736, 1860.9756	LAALNPESNTSGLDIFAK	620.9967, 930.9905	IPI:IPI00130344.3	Tax_Id=10090 Gene_Symbol=Clic1 Chloride intracellular channel protein 1
333380	2	0.203	134000000	189400000	110300000	131900000	135500000	112600000	123900000	97930000	108700000	110700000	95640000	88490000	1561.68	GFGFVDFNSEEDAK	781.345	IPI:IPI00317794.5	Tax_Id=10090 Gene_Symbol=Ncl Nucleolin
326673	2, 3	0.032	486200000	624400000	372300000	460700000	406900000	407700000	548900000	271500000	368400000	505800000	296800000	230300000	1982.0011, 1982.0028	TVTNAVVTVPAYFNDSQR	661.3391, 991.50415	IPI:IPI00323357.3	Tax_Id=10090 Gene_Symbol=Hspa8 Heat shock cognate 71 kDa protein
330594	1, 2	0.048	273900000	157100000	302300000	179900000	214600000	231700000	273100000	360600000	280200000	265400000	447600000	462700000	841.5152, 841.51544	GGVSLPALK	421.26135, 841.5152	IPI:IPI00230133.5	Tax_Id=10090 Gene_Symbol=Hist1h1b Histone H1.5
347067	2	0.06	79640000	103500000	82190000	86100000	78400000	95200000	81810000	93660000	80360000	70640000	75360000	70120000	1420.66	GEATVSFDDPPSAK	710.834	IPI:IPI00117063.1	Tax_Id=10090 Gene_Symbol=Fus RNA-binding protein FUS
347119	2	0.002	28060000	29850000	40070000	26940000	42770000	26090000	26370000	34170000	32690000	27200000	35870000	38490000	1374.72	PEFLEDPSVLTK	687.863	IPI:IPI00828976.1	Tax_Id=10090 Gene_Symbol=Tmpo lamina-associated polypeptide 2, isoforms alpha/zeta isoform epsilon
352019	2	0.499	57550000	62910000	65200000	62260000	78170000	60840000	59180000	59170000	60630000	53650000	61330000	55380000	1334.63	DLMVGDEASELR	667.817	IPI:IPI00177038.1	Tax_Id=10090 Gene_Symbol=Actr2 Actin-related protein 2
331875	2, 3	0.114	245400000	380400000	290500000	321700000	405300000	258400000	242400000	195100000	360600000	265500000	202300000	251100000	1888.0052, 1888.0077	VLDFEHFLPMLQTVAK	630.0074, 944.5063	IPI:IPI00354819.5	Tax_Id=10090 Gene_Symbol=Myl6 Isoform Non-muscle of Myosin light polypeptide 6
327830	2	0.038	112700000	109100000	86950000	101000000	100000000	89480000	121900000	58410000	92490000	113200000	67700000	60340000	1107.62	FVNVVPTFGK	554.314	IPI:IPI00849113.1	Tax_Id=10090 Gene_Symbol=LOC100048445 similar to fau
326752	2	0.359	139200000	161700000	121900000	120400000	132500000	122100000	138200000	118900000	111700000	123700000	115700000	116600000	1218.64	IEVIEIMTDR	609.825	IPI:IPI00553777.2	Tax_Id=10090 Gene_Symbol=Hnrnpa1 Isoform Long of Heterogeneous nuclear ribonucleoprotein A1
345153	2, 3	0.248	121300000	256200000	115800000	130000000	172800000	111100000	66370000	99550000	118500000	85670000	82970000	86960000	2267.2468, 2267.248	DVTEQLNLVTTWLQLQIPR	756.4204, 1134.1277	IPI:IPI00124223.3	Tax_Id=10090 Gene_Symbol=Psme1 Proteasome activator complex subunit 1
325852	1, 2	0.575	81000000	10370000	101700000	97940000	57410000	106600000	96620000	112600000	105600000	81720000	93230000	99250000	873.504, 873.5048	ASIAALEAK	437.25604, 873.504	IPI:IPI00123181.4	Tax_Id=10090 Gene_Symbol=Myh9 Myosin-9
325377	2	0.103	129800000	79120000	123900000	83730000	132200000	120000000	132600000	123500000	102900000	107100000	132200000	113600000	1121.59	EYQDLLNVK	561.297	IPI:IPI00227299.6	Tax_Id=10090 Gene_Symbol=Vim Vimentin
328427	2	0.475	64990000	59850000	65270000	57450000	73330000	68950000	62600000	63530000	65950000	65050000	65960000	63200000	948.543	IVAEEFLK	474.775	IPI:IPI00955134.1	Tax_Id=10090 Gene_Symbol=Arpc4 Putative uncharacterized protein
327449	2	0.006	56260000	62410000	43910000	49430000	46870000	51500000	65250000	39010000	41320000	56860000	39690000	34290000	975.553	YDGIILPGK	488.28	IPI:IPI00340036.2	Tax_Id=10090 Gene_Symbol=Rpl11 60S ribosomal protein L11
325614	2, 3	0.749	175000000	253200000	207700000	150500000	228000000	156800000	130900000	179900000	170000000	159900000	147300000	154000000	2275.28, 2275.282	IAIPGLAGAGNSVLLVSNLNPER	759.0988, 1138.1437	IPI:IPI00475378.4	Tax_Id=10090 Gene_Symbol=Ptbp1 Putative uncharacterized protein
330574	2, 3	0.461	486900000	733900000	534600000	492200000	552600000	457900000	457500000	478200000	434000000	430300000	475900000	348500000	2005.9912, 2005.9935	VNPTVFFDITADDEPLGR	669.336, 1003.49927	IPI:IPI00554989.3	Tax_Id=10090 Gene_Symbol=Ppia Peptidyl-prolyl cis-trans isomerase
331105	2	0.368	96240000	132600000	112400000	100100000	129100000	113200000	96580000	123100000	114400000	88190000	103200000	82700000	1026.47	ENFSC[160.0307]LTR	513.738	IPI:IPI00336324.11	Tax_Id=10090 Gene_Symbol=Mdh1 Malate dehydrogenase, cytoplasmic
326787	3	0.303	372200000	319000000	433500000	335900000	437000000	397000000	416400000	433000000	383500000	400200000	397500000	299000000	3069.37	YDGATIVPGDQGADYQHFIQQC[160.0307]TDDVR	1023.79	IPI:IPI00132575.3	Tax_Id=10090 Gene_Symbol=Cotl1 Coactosin-like protein
356377	2	0.399	74080000	86700000	76320000	76270000	72390000	65790000	75360000	50580000	69200000	67020000	54590000	37300000	1350.73	YLILNATQAESK	675.868	IPI:IPI00230682.6	Tax_Id=10090 Gene_Symbol=Ywhab Isoform Long of 14-3-3 protein beta/alpha
326137	2	0.09	98080000	112000000	73730000	84620000	97870000	82880000	102900000	66640000	74260000	90950000	58980000	54500000	1573.81	GGKPEPPAMPQPVPTA	787.407	IPI:IPI00134599.1	Tax_Id=10090 Gene_Symbol=Rps3 40S ribosomal protein S3
336406	2	0.438	114200000	160500000	111200000	85910000	156400000	91790000	100000000	62930000	119900000	103000000	63720000	74180000	1129.53	MC[160.0307]LFAGFQR	565.269	IPI:IPI00458583.3	Tax_Id=10090 Gene_Symbol=Hnrnpu Heterogeneous nuclear ribonucleoprotein U
325722	3	0.328	285700000	428900000	265400000	326100000	278400000	198100000	242300000	152000000	248400000	265900000	161100000	123600000	2791.34	HTGPGILSMANAGPNTNGSQFFIC[160.0307]TAK	931.116	IPI:IPI00554989.3	Tax_Id=10090 Gene_Symbol=Ppia Peptidyl-prolyl cis-trans isomerase
356613	5	0.455	5.94622e+06	4250302	4875614	4.97677e+06	6.01553e+06	5257257	5232593	4875970	4.03745e+06	5071168	2.12701e+06	3.73077e+06	5796.21	TPTAVIQPIVPQTTFGVQAQPQPQSLLQAQISAASITPLLQTQPQPLLQQPQQK	1160.05	IPI:IPI00135207.3	Tax_Id=10090 Gene_Symbol=Ccar1 Isoform 3 of Cell division cycle and apoptosis regulator protein 1
346434	2	0.246	141700000	48310000	105200000	120500000	80600000	118100000	144400000	93430000	92040000	121300000	98940000	92350000	1123.55	ETLEEVFEK	562.281	IPI:IPI00317794.5	Tax_Id=10090 Gene_Symbol=Ncl Nucleolin
332162	2	0.238	110500000	140800000	90660000	92210000	112500000	85190000	109800000	70580000	83260000	101200000	68710000	60830000	1060.56	IPDWFLNR	530.784	IPI:IPI00474174.1	Tax_Id=10090 Gene_Symbol=Rps18 40S ribosomal protein S18
325306	2	0.765	68190000	88700000	89900000	69480000	96060000	72390000	74120000	74540000	78390000	66710000	73260000	59480000	1392.72	ALAGC[160.0307]DFLTISPK	696.865	IPI:IPI00124692.1	Tax_Id=10090 Gene_Symbol=Taldo1 Transaldolase
326233	3	0.26	360400000	523800000	398200000	426800000	418300000	369100000	350200000	354000000	386700000	369000000	315800000	315400000	2698.5	ISTSLPVLDLIDAIQPGSINYDLLK	900.171	IPI:IPI00118892.6	Tax_Id=10090 Gene_Symbol=Lcp1 Plastin-2
340154	2	0.0002568	60720000	67790000	97690000	56220000	96610000	63480000	68120000	93180000	111300000	66550000	102900000	86290000	1046.6	YPQLLSGIR	523.804	IPI:IPI00230440.6	Tax_Id=10090 Gene_Symbol=Ahcy;Gm9826 Adenosylhomocysteinase
356572	3	0.314	2.75058e+06	5230506	2.89638e+06	3.06407e+06	4.17756e+06	2.67106e+06	2493564	2.07486e+06	3.78421e+06	2.61418e+06	2.59222e+06	2366377	3249.69	NLVLPGIGSFTIIDGNLVSGEDAGNNFFLQK	1083.9	IPI:IPI00848590.1	Tax_Id=10090 Gene_Symbol=Nae1 NEDD8-activating enzyme E1 regulatory subunit
330274	3	0.419	200900000	289000000	186900000	222000000	247200000	186800000	233600000	180500000	191100000	189600000	175400000	157800000	3311.54	EAESC[160.0307]DC[160.0307]LQGFQLTHSLGGGTGSGMGTLLISK	1104.52	IPI:IPI00117352.1	Tax_Id=10090 Gene_Symbol=Tubb5 Tubulin beta-5 chain
325623	2	0.029	67780000	74930000	52200000	57110000	64340000	61510000	86200000	58320000	52660000	74500000	53440000	50670000	881.548	IGPLGLSPK	441.277	IPI:IPI00849793.1	Tax_Id=10090 Gene_Symbol=Rpl12 60S ribosomal protein L12
327222	1, 2	0.283	69750000	82380000	64830000	54480000	73210000	59090000	67040000	45410000	62550000	72250000	43360000	46460000	947.594, 947.5943	IAFAITAIK	474.30075, 947.59393	IPI:IPI00474174.1	Tax_Id=10090 Gene_Symbol=Rps18 40S ribosomal protein S18
341072, 360199	2	0.234	207200000	305200000	175100000	216500000	203900000	180300000	205300000	180100000	188100000	180100000	162500000	146100000	1648.7412, 1648.7461	FGYVDFESAEDLEK	824.87427, 824.87665	IPI:IPI00317794.5	Tax_Id=10090 Gene_Symbol=Ncl Nucleolin
341177	2	0.112	4.33416e+06	3.43921e+06	6371214	4.84893e+06	7.39468e+06	5183727	4.38073e+06	5710098	5827984	4628935	5283550	4724244	2110.95	ELPEPLMTSDLYDDWMR	1055.98	IPI:IPI00828245.2	Tax_Id=10090 Gene_Symbol=Sh3bp1 SH3 domain-binding protein 1
326091	2, 3	0.046	127000000	170300000	85460000	94520000	111800000	115400000	104700000	69160000	68310000	119400000	50670000	75560000	1337.8586, 1337.859	AIIIFVPVPQLK	446.6245, 669.433	IPI:IPI00136984.1	Tax_Id=10090 Gene_Symbol=Rps7 40S ribosomal protein S7
332065	2	0.058	131500000	169900000	113400000	133000000	130700000	132100000	139100000	102900000	102600000	121600000	106200000	84130000	1320.65	EAFQEALAAAGDK	660.827	IPI:IPI00226993.5	Tax_Id=10090 Gene_Symbol=Txn1 Thioredoxin
342166	2	0.352	183300000	54970000	165100000	128900000	149200000	210200000	187800000	218400000	131800000	170800000	191200000	177900000	1115.57	VELQELNDR	558.289	IPI:IPI00227299.6	Tax_Id=10090 Gene_Symbol=Vim Vimentin
332427	2	0.575	198600000	105900000	187700000	170500000	176800000	240400000	219600000	205800000	162100000	184600000	182600000	157300000	1171.63	LDIDSAPITAR	586.321	IPI:IPI00845840.1	Tax_Id=10090 Gene_Symbol=Pkm2 Isoform M1 of Pyruvate kinase isozymes M1/M2
354124	2	0.607	116900000	14590000	143300000	155700000	54650000	95250000	120500000	112900000	174800000	112300000	108200000	104500000	995.59	HVLVTLGEK	498.298	IPI:IPI00354819.5	Tax_Id=10090 Gene_Symbol=Myl6 Isoform Non-muscle of Myosin light polypeptide 6
338770	2, 3	0.828	128700000	154200000	122000000	93810000	135800000	101000000	107400000	100800000	110100000	118600000	86040000	88460000	1354.7717, 1354.7727	LVAIVDVIDQNR	452.2624, 677.88947	IPI:IPI00473728.1	Tax_Id=10090 Gene_Symbol=Rpl14 Putative uncharacterized protein
367530	3	0.383	1.51396e+06	80712.5	950211	796812	77179.9	2.57192e+06	2463572	2510105	670283	2678528	3058033	2.28207e+06	1499.7	HGIVEDWDLMER	500.571	IPI:IPI00115627.4	Tax_Id=10090 Gene_Symbol=Actr3 Actin-related protein 3
339274	2	0.058	147600000	146100000	152900000	134300000	202600000	152800000	148900000	170800000	159700000	132900000	160000000	163700000	1669.76	VAEFTTNLMEEEEK	835.386	IPI:IPI00123181.4	Tax_Id=10090 Gene_Symbol=Myh9 Myosin-9
326241	2	0.003	75010000	51330000	41680000	72870000	34850000	80250000	90710000	59090000	41730000	84260000	47300000	42840000	890.511	FSVSPVVR	445.759	IPI:IPI00466069.3	Tax_Id=10090 Gene_Symbol=Eef2 Elongation factor 2
327277	2	0.291	114600000	164700000	121700000	113000000	119300000	114100000	121900000	100800000	99050000	111000000	103900000	89430000	1630.78	QDLPNAMNAAEITDK	815.892	IPI:IPI00221613.5	Tax_Id=10090 Gene_Symbol=Arf3 ADP-ribosylation factor 3
327193	2	0.251	135400000	202400000	136100000	141400000	164400000	163500000	147800000	136600000	129900000	133400000	105600000	97370000	885.459	VPVDWNR	443.233	IPI:IPI00118892.6	Tax_Id=10090 Gene_Symbol=Lcp1 Plastin-2
325884	2	0.346	113200000	132700000	103400000	97150000	107000000	78780000	111500000	70090000	94870000	112400000	82620000	70640000	1268.76	NIPGITLLNVSK	634.884	IPI:IPI00111412.3	Tax_Id=10090 Gene_Symbol=Rpl4 60S ribosomal protein L4
325762	2	0.0005095	122200000	100000000	69910000	115400000	60300000	110900000	139200000	82720000	83960000	117800000	72990000	62840000	1123.57	STLTDSLVC[160.0307]K	562.287	IPI:IPI00466069.3	Tax_Id=10090 Gene_Symbol=Eef2 Elongation factor 2
333625	2	0.519	119900000	176700000	126000000	110400000	145200000	111600000	126000000	77330000	131900000	118600000	105300000	97740000	1287.63	NWMNSLGVNPR	644.319	IPI:IPI00118892.6	Tax_Id=10090 Gene_Symbol=Lcp1 Plastin-2
334245	2	0.01	120000000	120100000	99960000	97800000	100700000	105700000	128100000	82220000	98140000	124600000	84800000	81010000	1075.62	LNNLVLFDK	538.312	IPI:IPI00137735.1	Tax_Id=10090 Gene_Symbol=Gm4963 Putative uncharacterized protein Gm4963
337237	2	0.024	97290000	136000000	76310000	116400000	103100000	108200000	111700000	82010000	91510000	91540000	67540000	65420000	1291.64	ELISNSSDALDK	646.324	IPI:IPI00330804.4	Tax_Id=10090 Gene_Symbol=Hsp90aa1 Heat shock protein HSP 90-alpha
325400	2	0.701	296900000	270500000	299500000	249800000	363200000	274200000	321800000	278200000	262400000	285700000	291100000	184400000	1439.75	YITPDQLADLYK	720.376	IPI:IPI00462072.3	Tax_Id=10090 Gene_Symbol=Eno1;LOC100044223;Gm5506 Alpha-enolase
325468	2	0.601	78210000	108000000	76600000	74530000	93880000	70240000	72740000	55940000	82250000	69430000	57440000	45290000	1076.58	C[160.0307]VNTTLQIK	538.793	IPI:IPI00869430.1	Tax_Id=10090 Gene_Symbol=Cap1 Adenylyl cyclase-associated protein
325970	2	0.168	86150000	95110000	73080000	72250000	74590000	70570000	80970000	59160000	61900000	73790000	63000000	40540000	1219.66	YSLEPVAAELK	610.333	IPI:IPI00555069.3	Tax_Id=10090 Gene_Symbol=Pgk1 Phosphoglycerate kinase 1
329943	2	0.005	127400000	142700000	94760000	112100000	92680000	106000000	131500000	75150000	82940000	124300000	74610000	64540000	1081.57	LLQDFFNGK	541.289	IPI:IPI00323357.3	Tax_Id=10090 Gene_Symbol=Hspa8 Heat shock cognate 71 kDa protein
325530	2	0.066	197700000	176800000	150900000	156000000	204800000	173700000	226900000	136000000	152900000	200000000	136900000	117300000	1319.7	IMNTFSVVPSPK	660.356	IPI:IPI00117352.1	Tax_Id=10090 Gene_Symbol=Tubb5 Tubulin beta-5 chain
354070	2	0.553	106200000	25540000	113500000	133100000	39940000	141100000	127000000	127200000	73230000	103600000	102000000	97450000	1382.68	SEPIPESNEGPVK	691.844	IPI:IPI00230108.6	Tax_Id=10090 Gene_Symbol=Pdia3 Protein disulfide-isomerase A3
329297	2, 3	0.154	250200000	362000000	213100000	250600000	258500000	216400000	243300000	179600000	215400000	245800000	181200000	168900000	1675.8884, 1675.8885	AAGVSVEPFWPGLFAK	559.301, 838.44794	IPI:IPI00113377.1	Tax_Id=10090 Gene_Symbol=Rplp1 60S acidic ribosomal protein P1
338644, 353567	2	0.029	242300000	331400000	160100000	240100000	198100000	178500000	227900000	109900000	159400000	206600000	120400000	113900000	1453.6786, 1453.6913	C[160.0307]LELFSELAEDK	727.3429, 727.34924	IPI:IPI00229080.7	Tax_Id=10090 Gene_Symbol=Hsp90ab1 Putative uncharacterized protein
325412	1, 2	0.308	82230000	18930000	59660000	42430000	57610000	90670000	80480000	68570000	36180000	83170000	40480000	47990000	856.4997, 856.5002	GNLANVIR	428.75345, 856.5002	IPI:IPI00115564.5	Tax_Id=10090 Gene_Symbol=Slc25a4 ADP/ATP translocase 1
325301	2	0.038	136200000	103600000	83120000	142100000	125200000	139100000	146400000	93470000	105700000	124900000	81670000	72750000	1146.57	SVSLYYTGEK	573.788	IPI:IPI00317794.5	Tax_Id=10090 Gene_Symbol=Ncl Nucleolin
327245	2, 3	0.984	294900000	110200000	66240000	92240000	187900000	52100000	31000000	117000000	59310000	67990000	44650000	29920000	1329.7292, 1329.7296	NLDLDSIIAEVK	443.9146, 665.3684	IPI:IPI00124499.2	Tax_Id=10090 Gene_Symbol=Krt79 Keratin, type II cytoskeletal 79
332707	2	0.625	112600000	162500000	125200000	112800000	132700000	119400000	123800000	107700000	123500000	111400000	109100000	102100000	1218.68	VAQLEQVYIR	609.846	IPI:IPI00119224.1	Tax_Id=10090 Gene_Symbol=Snrpd3 Small nuclear ribonucleoprotein Sm D3
331659	2	0.069	99190000	100100000	83330000	85030000	88580000	81790000	103100000	70960000	81750000	92340000	65360000	62660000	1232.67	LWTLVSEQTR	616.837	IPI:IPI00626628.1	Tax_Id=10090 Gene_Symbol=Rpl27a;Gm7536 60S ribosomal protein L27a
326749	2	0.066	78190000	81430000	71620000	63090000	75460000	72980000	87420000	66520000	63670000	84050000	62790000	61350000	996.611	AVDLQILPK	498.809	IPI:IPI00313222.5	Tax_Id=10090 Gene_Symbol=Gm6136 similar to ribosomal protein L6
330513	1, 2	0.283	105100000	147600000	120600000	122500000	169400000	118700000	115200000	122400000	127900000	100700000	116100000	106900000	1291.5847, 1291.5853	GYFEYIEENK	646.2963, 1291.5848	IPI:IPI00458583.3	Tax_Id=10090 Gene_Symbol=Hnrnpu Heterogeneous nuclear ribonucleoprotein U
337217	2, 3	0.006	561000000	591500000	415700000	411600000	371800000	497200000	571600000	347400000	381300000	533700000	343900000	288900000	2260.1492, 2260.1519	SINPDEAVAYGAAVQAAILSGDK	754.0555, 1130.5782	IPI:IPI00323357.3	Tax_Id=10090 Gene_Symbol=Hspa8 Heat shock cognate 71 kDa protein
332287	2, 3	0.371	171600000	104700000	124700000	62840000	148200000	138800000	118500000	88400000	86100000	138000000	58030000	84690000	1458.8718, 1458.8723	VISGVLQLGNIAFK	486.9623, 729.9395	IPI:IPI00123181.4	Tax_Id=10090 Gene_Symbol=Myh9 Myosin-9
327873	1, 2	0.173	84390000	124700000	74420000	97130000	87290000	96580000	97170000	97750000	95130000	82150000	73020000	72390000	1030.5892, 1030.5906	LIVENLSSR	515.7989, 1030.5894	IPI:IPI00673669.2	Tax_Id=10090 Gene_Symbol=Sfrs5 Splicing factor, arginine/serine-rich 5
342152	2	0.142	71210000	17920000	85130000	52930000	11140000	77650000	64950000	94670000	18540000	65000000	67980000	67730000	1418.7	EIESEEQNLVTK	709.855	IPI:IPI00331173.8	Tax_Id=10090 Gene_Symbol=Lbr Lamin-B receptor
349956	2	0.041	142700000	164800000	195400000	178800000	184700000	180800000	162500000	215200000	194300000	140800000	172100000	157700000	1472.61	LTWHSC[160.0307]PEDEAQ	736.81	IPI:IPI00677454.2	Tax_Id=10090 Gene_Symbol=Cbx3 Putative uncharacterized protein
329697	2	0.299	92380000	143400000	91500000	95670000	114600000	93070000	104500000	77300000	94380000	100600000	78380000	76590000	1261.69	AITGASLADIMAK	631.346	IPI:IPI00323806.4	Tax_Id=10090 Gene_Symbol=Gm9385 similar to ribosomal protein L24
336734	2, 3	0.52	174000000	81190000	188100000	170200000	201900000	178700000	182000000	168600000	165400000	178500000	149300000	153200000	1675.8126, 1675.8137	DLADELALVDVMEDK	559.27606, 838.41	IPI:IPI00751369.1	Tax_Id=10090 Gene_Symbol=Ldha L-lactate dehydrogenase A chain isoform 2
325279	2	0.007	106700000	87510000	67710000	115100000	53730000	118400000	122000000	87080000	72830000	108200000	75780000	77110000	1000.54	NDLAVVDVR	500.776	IPI:IPI00317794.5	Tax_Id=10090 Gene_Symbol=Ncl Nucleolin
330040	2	0.076	155800000	59840000	106500000	70390000	112800000	108500000	118500000	99320000	63780000	136600000	80740000	89700000	1121.58	EQGVLSFWR	561.292	IPI:IPI00127841.3	Tax_Id=10090 Gene_Symbol=Slc25a5 ADP/ATP translocase 2
327140	2	0.201	188700000	123800000	182700000	150400000	170800000	178100000	192900000	174900000	161000000	160700000	172600000	166000000	1208.61	VEVTEFEDIK	604.807	IPI:IPI00111560.3	Tax_Id=10090 Gene_Symbol=Set;Gm9531 Isoform 1 of Protein SET
325338	2	0.021	110100000	100500000	95920000	92220000	96780000	96140000	125000000	83310000	86290000	106100000	82190000	73360000	1049.55	YSVDIPLDK	525.281	IPI:IPI00623893.2	Tax_Id=10090 Gene_Symbol=Rpl27-ps1 hypothetical protein isoform 1
333989	2, 3	0.293	14500000	23260000	13900000	16450000	20630000	12760000	12080000	12260000	15990000	14070000	11090000	12480000	1879.0642, 1879.0656	TGAFSIPVIQIVYETLK	627.02673, 940.03577	IPI:IPI00127172.3	Tax_Id=10090 Gene_Symbol=Ddx1 ATP-dependent RNA helicase DDX1
343961	2	0.438	69980000	19140000	118200000	88010000	49050000	105000000	80620000	126500000	101600000	77190000	105900000	103500000	1568.78	SETAPAETAAPAPVEK	784.895	IPI:IPI00230133.5	Tax_Id=10090 Gene_Symbol=Hist1h1b Histone H1.5
325432	2, 3	0.715	193800000	311100000	212900000	189800000	297500000	174900000	189500000	160500000	228800000	177600000	166800000	145300000	1726.9532, 1726.9541	QLLQANPILEAFGNAK	576.3229, 863.9803	IPI:IPI00123181.4	Tax_Id=10090 Gene_Symbol=Myh9 Myosin-9
338479	2	0.087	112700000	99930000	122900000	81230000	97540000	107800000	119200000	114500000	109300000	105000000	118300000	111700000	1132.61	VDSLLESLEK	566.81	IPI:IPI00130343.2	Tax_Id=10090 Gene_Symbol=Hnrnpc Putative uncharacterized protein
335849	2	0.566	55560000	87450000	55230000	57480000	90210000	60790000	49760000	55240000	58570000	47500000	40550000	34850000	1256.69	VPAINVNDSVTK	628.846	IPI:IPI00230440.6	Tax_Id=10090 Gene_Symbol=Ahcy;Gm9826 Adenosylhomocysteinase
345152	2	0.671	93250000	143000000	123300000	91450000	141100000	97850000	96420000	100700000	116400000	91700000	91040000	87160000	1537.78	FAIQDISVEETSAK	769.392	IPI:IPI00118899.1	Tax_Id=10090 Gene_Symbol=Actn4 Alpha-actinin-4
329249	2	0.135	34620000	215622	8057980	3548495	291539	58090000	52720000	19370000	905232	47140000	9748580	8723513	1202.63	SIQEIQELDK	601.817	IPI:IPI00322312.3	Tax_Id=10090 Gene_Symbol=Arhgdia Rho GDP-dissociation inhibitor 1
325516	2	0.25	83600000	73720000	82610000	54640000	78180000	87390000	81680000	97090000	68180000	82800000	78040000	63460000	1088.58	LVIVGDGAC[160.0307]GK	544.793	IPI:IPI00315100.1	Tax_Id=10090 Gene_Symbol=Rhoa Transforming protein RhoA
325398	2	0.692	99600000	124600000	94360000	71570000	105800000	74620000	84750000	64010000	82970000	98790000	70000000	57670000	1271.75	QVVNIPSFIVR	636.379	IPI:IPI00420726.3	Tax_Id=10090 Gene_Symbol=Rps9 40S ribosomal protein S9
346349	3	0.07	223800000	228800000	144000000	193100000	175600000	155800000	182000000	94650000	155000000	177700000	113000000	89160000	1481.81	SQIHDIVLVGGSTR	494.608	IPI:IPI00323357.3	Tax_Id=10090 Gene_Symbol=Hspa8 Heat shock cognate 71 kDa protein
329065	2	0.114	85830000	65180000	78720000	69410000	72640000	79730000	86540000	66790000	77700000	86720000	58140000	58220000	1144.65	AVPQLQGYLR	572.829	IPI:IPI00313222.5	Tax_Id=10090 Gene_Symbol=Gm6136 similar to ribosomal protein L6
326699	1	0.428	7.14259e+06	14580000	12240000	8003204	13840000	8405487	10810000	9505256	10600000	8584901	11680000	10860000	823.44	ILDMFGK	823.44	IPI:IPI00187462.3	Tax_Id=10090 Gene_Symbol=Gimap4 GTPase IMAP family member 4 isoform a
326127	2	0.146	116400000	150800000	93370000	114400000	129400000	115800000	122500000	100300000	97330000	106600000	82770000	78670000	1301.64	ISVYYNEATGGK	651.323	IPI:IPI00117352.1	Tax_Id=10090 Gene_Symbol=Tubb5 Tubulin beta-5 chain
325390	2, 3	0.328	138400000	225600000	151400000	160900000	198700000	170900000	148600000	155300000	145100000	130800000	127000000	106600000	1657.8346, 1657.8353	ALLATASQC[160.0307]QQPAGNK	553.28326, 829.4209	IPI:IPI00869430.1	Tax_Id=10090 Gene_Symbol=Cap1 Adenylyl cyclase-associated protein
325603	2	0.06	97750000	116100000	74640000	80380000	84450000	76550000	93250000	60260000	64830000	93980000	45590000	52240000	1114.69	VLITTDLLAR	557.847	IPI:IPI00118676.3	Tax_Id=10090 Gene_Symbol=Eif4a1 Eukaryotic initiation factor 4A-I
325983	2, 3	0.307	224000000	362800000	257400000	259200000	349900000	214900000	218400000	240400000	266400000	206100000	222200000	233500000	1988.0365, 1988.0383	AIAELGIYPAVDPLDSTSR	663.35095, 994.52185	IPI:IPI00468481.2	Tax_Id=10090 Gene_Symbol=Atp5b ATP synthase subunit beta, mitochondrial
342859	3	0.028	29980000	249500000	154100000	150200000	161700000	70790000	57540000	102500000	172900000	32510000	78090000	79200000	2915.47	ELVVVDTPGIFDTEVPDADTQREITR	972.494	IPI:IPI00187462.3	Tax_Id=10090 Gene_Symbol=Gimap4 GTPase IMAP family member 4 isoform a
348965	2	0.876	73230000	110400000	86390000	65310000	102300000	67470000	74270000	63120000	91620000	66630000	67800000	56410000	1355.67	MFIGGLSWDTTK	678.338	IPI:IPI00330958.2	Tax_Id=10090 Gene_Symbol=Hnrnpd Isoform 2 of Heterogeneous nuclear ribonucleoprotein D0
325296	2, 3	0.221	143000000	169100000	129100000	136800000	145700000	130600000	157400000	128700000	124700000	136500000	117600000	113600000	2180.1042, 2180.106	AGAIAPC[160.0307]EVTVPAQNTGLGPEK	727.3735, 1090.5558	IPI:IPI00314950.2	Tax_Id=10090 Gene_Symbol=Rplp0 60S acidic ribosomal protein P0
325563	2, 3	0.88	165400000	194200000	166300000	152000000	205900000	129700000	161300000	132700000	170500000	145500000	151600000	132000000	1672.8467, 1672.8479	NFINNPLAQADWAAK	558.2875, 836.92694	IPI:IPI00123181.4	Tax_Id=10090 Gene_Symbol=Myh9 Myosin-9
340438	2, 3	0.826	203900000	321100000	250000000	187900000	298100000	189200000	203200000	175100000	237500000	202200000	181400000	172300000	1780.9948, 1780.9968	RTGAIVDVPVGEELLGR	594.3371, 891.00104	IPI:IPI00130280.1	Tax_Id=10090 Gene_Symbol=Atp5a1 ATP synthase subunit alpha, mitochondrial
326726	2	0.832	131000000	109900000	156700000	151800000	155800000	171300000	160600000	135000000	154300000	147600000	117900000	75640000	1007.5	SC[160.0307]NC[160.0307]LLLK	504.255	IPI:IPI00462072.3	Tax_Id=10090 Gene_Symbol=Eno1;LOC100044223;Gm5506 Alpha-enolase
358531	2	0.17	212500000	356300000	308400000	290800000	301700000	214800000	205900000	247200000	256700000	165900000	233900000	201200000	1340.78	LGGSAVISLEGKPL	670.895	IPI:IPI00890117.1	Tax_Id=10090 Gene_Symbol=Cfl1 Cofilin-1
328642	1, 2	0.012	141600000	145500000	112800000	139800000	136500000	147300000	155100000	117800000	115600000	142400000	88720000	141100000	1143.6729, 1143.6731	VLTVINQTQK	572.3401, 1143.6731	IPI:IPI00263879.4	Tax_Id=10090 Gene_Symbol=Rpl35;Gm2000 60S ribosomal protein L35
325366	1, 2	0.002	100300000	125900000	74680000	96580000	76150000	94920000	113900000	64870000	75090000	97420000	72740000	62670000	844.51465, 844.5152	ALELTGLK	422.76123, 844.51465	IPI:IPI00317794.5	Tax_Id=10090 Gene_Symbol=Ncl Nucleolin
333178	1, 2	0.715	92780000	155400000	88210000	72230000	122400000	90120000	95790000	85420000	92090000	85490000	78720000	90100000	1219.6011, 1219.6019	AAYFGIYDTAK	610.3046, 1219.6011	IPI:IPI00127841.3	Tax_Id=10090 Gene_Symbol=Slc25a5 ADP/ATP translocase 2
326029	2	0.1	113100000	157900000	98350000	116400000	111000000	109600000	124200000	97710000	95260000	102100000	95490000	80190000	1412.74	EPALNEANLSNLK	706.873	IPI:IPI00124223.3	Tax_Id=10090 Gene_Symbol=Psme1 Proteasome activator complex subunit 1
339010	2, 3	0.439	506000000	372600000	527100000	250900000	434900000	377200000	372000000	302400000	477200000	437100000	379500000	345700000	1884.047, 1884.0493	KPAGPSVSELIVQAVSSSK	628.6879, 942.5271	IPI:IPI00228616.5	Tax_Id=10090 Gene_Symbol=Hist1h1a Histone H1.1
337136	2	0.492	121700000	228200000	95020000	98880000	217400000	117500000	107500000	90570000	107300000	97260000	75980000	73380000	1361.71	IQTQPGYANTLR	681.36	IPI:IPI00850430.1	Tax_Id=10090 Gene_Symbol=LOC100046151 similar to Solute carrier family 25 (mitochondrial carrier, phosphate carrier), member 3
329563	2	0.268	76440000	89390000	79010000	73750000	74350000	87790000	79730000	80130000	72380000	72510000	61260000	50570000	871.526	VPTISINK	436.266	IPI:IPI00869430.1	Tax_Id=10090 Gene_Symbol=Cap1 Adenylyl cyclase-associated protein
325521	2	0.045	107000000	110400000	85840000	108600000	77460000	117900000	105500000	108200000	95460000	98180000	74230000	75270000	1117.6	IIDTPQFQR	559.305	IPI:IPI00875198.1	Tax_Id=10090 Gene_Symbol=Samhd1 SAM domain and HD domain-containing protein 1 isoform 1
328027	2	0.405	150600000	236900000	149900000	150300000	187900000	132000000	153200000	88760000	155000000	141400000	107000000	91810000	1154.6	YAFVNWINK	577.805	IPI:IPI00118892.6	Tax_Id=10090 Gene_Symbol=Lcp1 Plastin-2
326650	2	0.001	116700000	128100000	75230000	95670000	85050000	96450000	131000000	75710000	68230000	118200000	74930000	65790000	1091.59	VNFTVDQIR	546.297	IPI:IPI00466069.3	Tax_Id=10090 Gene_Symbol=Eef2 Elongation factor 2
326565	2	0.98	84920000	107900000	93360000	74710000	109900000	79080000	84270000	80760000	87710000	84100000	82730000	72240000	1268.76	ELLLQPVTISR	634.884	IPI:IPI00955134.1	Tax_Id=10090 Gene_Symbol=Arpc4 Putative uncharacterized protein
325987	2	0.219	85940000	95190000	69350000	70430000	84920000	87690000	84140000	74860000	71800000	80760000	58140000	54150000	1041.61	AAIAAAAAAAAAK	521.307	IPI:IPI00473728.1	Tax_Id=10090 Gene_Symbol=Rpl14 Putative uncharacterized protein
326016	2	0.228	82980000	137200000	101500000	97420000	123000000	102400000	84390000	106700000	103900000	78510000	83840000	77450000	1357.61	MYESAEC[160.0307]VIQK	679.311	IPI:IPI00187462.3	Tax_Id=10090 Gene_Symbol=Gimap4 GTPase IMAP family member 4 isoform a
340059	2	0.324	127400000	188300000	150800000	121500000	193300000	132000000	148000000	128200000	170900000	134800000	116000000	141800000	1435.76	FTQAGSEVSALLGR	718.382	IPI:IPI00468481.2	Tax_Id=10090 Gene_Symbol=Atp5b ATP synthase subunit beta, mitochondrial
328995	2	0.009	112100000	109400000	69430000	79450000	82160000	80600000	104900000	57210000	68260000	104100000	51790000	51530000	1093.63	VFSGVVSTGLK	547.317	IPI:IPI00466069.3	Tax_Id=10090 Gene_Symbol=Eef2 Elongation factor 2
326645	2	0.357	77920000	114500000	74540000	63760000	86130000	71240000	80650000	56000000	65260000	79460000	48930000	47830000	1253.76	GLTPSQIGVILR	627.384	IPI:IPI00125901.5	Tax_Id=10090 Gene_Symbol=Gm6573;Rps13;LOC100044992;Gm10159;LOC100048340 40S ribosomal protein S13
325817	2	0.235	156900000	184000000	150800000	154500000	161400000	150700000	159400000	136200000	130500000	142000000	138200000	118200000	1260.72	APLDIPVPDPVK	630.865	IPI:IPI00124223.3	Tax_Id=10090 Gene_Symbol=Psme1 Proteasome activator complex subunit 1
326193	2	0.969	104100000	153500000	126800000	86890000	129900000	94400000	99550000	89640000	108500000	101000000	85290000	79570000	1103.66	ILVATNLFGR	552.334	IPI:IPI00409462.2	Tax_Id=10090 Gene_Symbol=Bat1a Spliceosome RNA helicase Bat1
326723	2	0.686	76360000	80940000	65500000	70220000	82490000	80730000	75830000	82920000	70990000	73420000	64090000	56680000	985.605	LVVLGSGGVGK	493.306	IPI:IPI00138406.1	Tax_Id=10090 Gene_Symbol=Rap1a Ras-related protein Rap-1A
338462	2	0.599	128000000	162000000	172000000	137500000	182200000	133100000	132100000	120800000	160300000	114600000	138300000	113100000	1309.61	NLQEAEEWYK	655.308	IPI:IPI00227299.6	Tax_Id=10090 Gene_Symbol=Vim Vimentin
337505	1, 2	0.007	160500000	223400000	108300000	145600000	139300000	145700000	161000000	82740000	112600000	168700000	76540000	93740000	829.53125, 829.5315	ALLFIPR	415.26935, 829.53125	IPI:IPI00229080.7	Tax_Id=10090 Gene_Symbol=Hsp90ab1 Putative uncharacterized protein
325329	1, 2	0.003	87300000	93880000	68800000	75540000	74730000	84000000	88720000	67050000	75110000	85940000	59940000	70780000	972.5736, 972.5743	AALQELLSK	486.79077, 972.5736	IPI:IPI00137735.1	Tax_Id=10090 Gene_Symbol=Gm4963 Putative uncharacterized protein Gm4963
328043	3	0.195	178400000	189300000	156400000	178600000	191800000	164600000	193300000	149400000	150200000	168800000	149100000	132900000	2696.41	AFLADPSAFAAAAPAAAATTAAPAAAAAPAK	899.475	IPI:IPI00314950.2	Tax_Id=10090 Gene_Symbol=Rplp0 60S acidic ribosomal protein P0
336923	3	0.049	54090000	320100000	188800000	198100000	223200000	97850000	91750000	134300000	213300000	54770000	105400000	112600000	2749.33	DFSALESQLQDTQELLQEENRQK	917.116	IPI:IPI00123181.4	Tax_Id=10090 Gene_Symbol=Myh9 Myosin-9
327681	2	0.026	222300000	104700000	172000000	88570000	112900000	174200000	200000000	153400000	127300000	211600000	170100000	153700000	1182.6	APDFVFYAPR	591.802	IPI:IPI00330862.5	Tax_Id=10090 Gene_Symbol=Ezr;LOC100044177 Ezrin
325541	2, 3	0.06	163000000	205400000	121800000	146800000	161100000	167100000	173900000	120400000	140200000	158000000	97920000	92170000	1247.6758, 1247.6771	TPVEPEVAIHR	416.56345, 624.3422	IPI:IPI00323819.3	Tax_Id=10090 Gene_Symbol=Rps20 40S ribosomal protein S20
325430	1, 2	0.024	147300000	166000000	100200000	123800000	124100000	141600000	162900000	95760000	110100000	148900000	80430000	66000000	1203.6489, 1203.6495	FAAATGATPIAGR	602.3284, 1203.6489	IPI:IPI00123604.4	Tax_Id=10090 Gene_Symbol=Gm9819 Putative uncharacterized protein Gm9819
331681	2	0.139	114200000	149800000	107900000	103600000	113300000	112400000	128000000	89400000	105800000	112500000	89320000	101800000	1207.66	ITVTSEVPFSK	604.333	IPI:IPI00222546.5	Tax_Id=10090 Gene_Symbol=Rpl22;LOC100047372 60S ribosomal protein L22
325669	2	0.38	105000000	156000000	134500000	106600000	152600000	116800000	117100000	120500000	135700000	108100000	114300000	115900000	1205.64	TDLLLEPYNK	603.325	IPI:IPI00123181.4	Tax_Id=10090 Gene_Symbol=Myh9 Myosin-9
328709	2, 3	0.302	459200000	324700000	434700000	352000000	607200000	484000000	484000000	489500000	421300000	453200000	506300000	420500000	1796.8291, 1796.8309	VSQTTWDSGFC[160.0307]AVNPK	599.6152, 898.91815	IPI:IPI00323600.4	Tax_Id=10090 Gene_Symbol=Coro1a Coronin-1A
327014	1, 2	0.24	113200000	141400000	103100000	102300000	119100000	102500000	113100000	77210000	89790000	107300000	78990000	64080000	1055.6278, 1055.629	WASVVVPLGK	528.3182, 1055.6278	IPI:IPI00762414.3	Tax_Id=10090 Gene_Symbol=H2-Q7 40 kDa protein
339941	2	0.179	151700000	272000000	207400000	191500000	241200000	199200000	178500000	227300000	194700000	150700000	180800000	158900000	1168.63	ASAPATPLSPTR	584.82	IPI:IPI00230394.5	Tax_Id=10090 Gene_Symbol=Lmnb1 Lamin-B1
328001	2	0.128	292500000	131300000	191800000	125300000	214100000	206700000	190400000	143600000	114400000	260500000	132200000	135900000	1446.75	YFPTQALNFAFK	723.876	IPI:IPI00115564.5	Tax_Id=10090 Gene_Symbol=Slc25a4 ADP/ATP translocase 1
332768	2	0.03	204300000	288200000	170700000	225000000	196500000	198500000	257200000	130500000	174300000	217800000	146000000	123200000	1303.6	NSLESYAFNMK	652.304	IPI:IPI00323357.3	Tax_Id=10090 Gene_Symbol=Hspa8 Heat shock cognate 71 kDa protein
327227	2	0.246	150000000	150700000	136600000	130000000	136100000	122000000	159900000	108400000	130600000	142800000	125400000	84080000	1214.61	NLQYYDISAK	607.807	IPI:IPI00134621.3	Tax_Id=10090 Gene_Symbol=Ran;LOC100045999 GTP-binding nuclear protein Ran
330134	2	0.09	162400000	152400000	137800000	141800000	147600000	131200000	148000000	131700000	129500000	152600000	119700000	118800000	1085.62	EIIDLVLDR	543.315	IPI:IPI00110753.1	Tax_Id=10090 Gene_Symbol=Tuba1a Tubulin alpha-1A chain
334098	1, 2	0.069	130800000	132000000	103500000	110700000	117800000	141800000	136700000	118400000	101800000	123100000	89930000	87560000	1015.5797, 1015.5807	DVNAAIATIK	508.29398, 1015.5797	IPI:IPI00110753.1	Tax_Id=10090 Gene_Symbol=Tuba1a Tubulin alpha-1A chain
326368	2	0.771	191700000	219200000	200600000	187700000	226300000	194000000	220900000	200700000	189800000	185600000	216000000	147700000	1633.82	VNQIGSVTESIQAC[160.0307]K	817.415	IPI:IPI00462072.3	Tax_Id=10090 Gene_Symbol=Eno1;LOC100044223;Gm5506 Alpha-enolase
328038	2	0.105	108500000	132300000	90210000	107300000	115800000	95530000	124400000	81870000	89230000	107900000	85520000	77650000	1546.85	VLEQLTGQTPVFSK	773.928	IPI:IPI00340036.2	Tax_Id=10090 Gene_Symbol=Rpl11 60S ribosomal protein L11
326634	2	0.206	118500000	147000000	125000000	125500000	146000000	131800000	122000000	103500000	130000000	117200000	94820000	103500000	1262.64	TIAMDGTEGLVR	631.824	IPI:IPI00468481.2	Tax_Id=10090 Gene_Symbol=Atp5b ATP synthase subunit beta, mitochondrial
338176	2	0.164	86690000	98610000	74900000	73870000	89620000	73310000	91970000	66140000	70000000	86370000	65930000	65130000	1217.68	IIQLLDDYPK	609.344	IPI:IPI00314950.2	Tax_Id=10090 Gene_Symbol=Rplp0 60S acidic ribosomal protein P0
327297	2, 3	0.178	225000000	356200000	201500000	196000000	390000000	233700000	189300000	91610000	229000000	225700000	79310000	116400000	2073.2258, 2073.227	YVALTSPGPHALLLVVPLGR	691.7472, 1037.1166	IPI:IPI00187462.3	Tax_Id=10090 Gene_Symbol=Gimap4 GTPase IMAP family member 4 isoform a
336358	2	0.306	146700000	173500000	133200000	140500000	165700000	146500000	154100000	136100000	144600000	135400000	138300000	143300000	1423.68	TGTAEMSSILEER	712.342	IPI:IPI00130280.1	Tax_Id=10090 Gene_Symbol=Atp5a1 ATP synthase subunit alpha, mitochondrial
327167	2, 3	0.874	359800000	396600000	423900000	295300000	466400000	342800000	299300000	355400000	353400000	333100000	299300000	298900000	1557.9034, 1557.9042	ISLPLPTFSSLNLR	519.9729, 779.4554	IPI:IPI00227299.6	Tax_Id=10090 Gene_Symbol=Vim Vimentin
351352	1, 2	0.59	68790000	81510000	69710000	57180000	79690000	65510000	70250000	51840000	69160000	64950000	48040000	47050000	902.48474, 902.4853	GAWSNVLR	451.74628, 902.48474	IPI:IPI00115564.5	Tax_Id=10090 Gene_Symbol=Slc25a4 ADP/ATP translocase 1
334722, 362594	2	0.803	150300000	19260000	64450000	110600000	59070000	88140000	46680000	105000000	54190000	80670000	41180000	43150000	1381.6489, 1381.649	ALEESNYELEGK	691.32806, 691.3282	IPI:IPI00798492.2	Tax_Id=10090 Gene_Symbol=Krt10 keratin, type I cytoskeletal 10
326199	2	0.022	89140000	150800000	137900000	104400000	183900000	118100000	95050000	137600000	149300000	91910000	121600000	119500000	1506.78	SETAPAAPAAPAPVEK	753.894	IPI:IPI00331597.6	Tax_Id=10090 Gene_Symbol=Hist1h1d Histone H1.3
327487	2	0.054	214900000	239200000	173000000	189300000	169800000	167100000	216200000	127900000	174200000	201500000	144200000	122700000	1422.71	NLSFNITEDELK	711.861	IPI:IPI00317794.5	Tax_Id=10090 Gene_Symbol=Ncl Nucleolin
327969	3	0.099	263300000	1078000000	549100000	907700000	816700000	449800000	485200000	546100000	573600000	313600000	466400000	402900000	2995.41	SGDAAIVDMVPGKPMC[160.0307]VESFSDYPPLGR	999.14	IPI:IPI00307837.6	Tax_Id=10090 Gene_Symbol=Eef1a1 Elongation factor 1-alpha 1
326568	1, 2	0.701	174400000	192300000	186600000	189600000	225500000	208000000	207700000	158200000	192200000	177200000	149600000	94880000	899.5564, 899.55695	TIAPALVSK	450.2821, 899.55634	IPI:IPI00462072.3	Tax_Id=10090 Gene_Symbol=Eno1;LOC100044223;Gm5506 Alpha-enolase
325318	2	0.663	122800000	162300000	116700000	124500000	146300000	114900000	127300000	122100000	113500000	116300000	108800000	99610000	1197.58	ITLDNAYMEK	599.296	IPI:IPI00845840.1	Tax_Id=10090 Gene_Symbol=Pkm2 Isoform M1 of Pyruvate kinase isozymes M1/M2
325346	1, 2	0.836	145500000	85890000	145500000	144700000	143300000	159200000	154400000	151400000	160700000	138000000	120000000	111900000	857.5212, 857.52185	LNTLLQR	429.26456, 857.5212	IPI:IPI00458583.3	Tax_Id=10090 Gene_Symbol=Hnrnpu Heterogeneous nuclear ribonucleoprotein U
335651	3	0.007	14630000	4.86732e+06	7030136	4.16718e+06	5.77499e+06	8273470	10280000	7205475	4916003	13730000	7.55703e+06	7235853	2293.32	LAPPLVTLLSAEPELQYVALR	765.113	IPI:IPI00648683.3	Tax_Id=10090 Gene_Symbol=Ap1b1 Putative uncharacterized protein
330244	1, 2	0.473	152500000	192800000	159900000	153500000	194300000	160000000	162500000	157500000	170200000	158300000	143500000	151700000	1088.636, 1088.6373	VVDLLAPYAK	544.82227, 1088.636	IPI:IPI00468481.2	Tax_Id=10090 Gene_Symbol=Atp5b ATP synthase subunit beta, mitochondrial
327316	2, 3	0.931	291800000	428200000	311500000	285000000	365400000	239400000	288000000	255300000	316300000	280700000	273800000	230100000	1714.9155, 1714.9175	SSGPTSLFAVTVAPPGAR	572.31067, 857.96136	IPI:IPI00458583.3	Tax_Id=10090 Gene_Symbol=Hnrnpu Heterogeneous nuclear ribonucleoprotein U
327612	1, 2	0.081	138000000	125100000	99990000	118900000	115500000	152500000	142300000	137400000	106700000	135100000	98260000	98750000	913.5837, 913.58405	LVIITAGAR	457.29565, 913.5837	IPI:IPI00751369.1	Tax_Id=10090 Gene_Symbol=Ldha L-lactate dehydrogenase A chain isoform 2
325971	2	4.238e-05	213200000	228700000	107200000	237100000	127600000	229100000	234500000	111600000	141200000	201300000	102100000	95650000	1160.59	SIYYITGESK	580.796	IPI:IPI00229080.7	Tax_Id=10090 Gene_Symbol=Hsp90ab1 Putative uncharacterized protein
330880	1, 2	0.527	130700000	161000000	140500000	124600000	131500000	130000000	137100000	132800000	127200000	109100000	129600000	113200000	956.47296, 956.47473	EAFSLFDK	478.741, 956.47296	IPI:IPI00467841.6	Tax_Id=10090 Gene_Symbol=Calm3;Calm1;Calm2 Putative uncharacterized protein
333022	2	0.026	172100000	172600000	121200000	131100000	137300000	176700000	169600000	125700000	125700000	159200000	87150000	100900000	1084.64	LITPAVVSER	542.823	IPI:IPI00137735.1	Tax_Id=10090 Gene_Symbol=Gm4963 Putative uncharacterized protein Gm4963
325785	2	0.253	138200000	192900000	109000000	155700000	186500000	145400000	136900000	139900000	125200000	123300000	98820000	101000000	1446.69	EVDEQMLNVQNK	723.85	IPI:IPI00117352.1	Tax_Id=10090 Gene_Symbol=Tubb5 Tubulin beta-5 chain
325655	1, 2	0.585	146500000	167100000	141200000	156700000	191700000	168100000	152800000	160000000	145100000	140400000	123500000	121600000	840.5308, 840.5313	APIIAVTR	420.76904, 840.5313	IPI:IPI00845840.1	Tax_Id=10090 Gene_Symbol=Pkm2 Isoform M1 of Pyruvate kinase isozymes M1/M2
327518	1, 2	0.581	138500000	152100000	130800000	116700000	141300000	116200000	132200000	95340000	120300000	118100000	101400000	75280000	976.5471, 976.5478	QLFDQVVK	488.77753, 976.5471	IPI:IPI00330862.5	Tax_Id=10090 Gene_Symbol=Ezr;LOC100044177 Ezrin
330299	2	0.041	147400000	162900000	119500000	123100000	137500000	129100000	162300000	101900000	127100000	148600000	101700000	98690000	1396.8	LATQLTGPVMPIR	698.904	IPI:IPI00653474.1	Tax_Id=10090 Gene_Symbol=Rpl13;Gm15710;Gm12918 60S ribosomal protein L13
325729	2	0.095	140300000	226300000	195400000	165000000	225300000	188200000	160800000	212600000	188600000	135400000	168300000	161400000	1118.55	LQDEIQNMK	559.78	IPI:IPI00227299.6	Tax_Id=10090 Gene_Symbol=Vim Vimentin
326300	2	0.218	190700000	301200000	175100000	203600000	209500000	177400000	210300000	169500000	170000000	197000000	156200000	157600000	1615.84	AILVDLEPGTMDSVR	808.423	IPI:IPI00117352.1	Tax_Id=10090 Gene_Symbol=Tubb5 Tubulin beta-5 chain
336430	2	0.53	142300000	209800000	140500000	127300000	161800000	128300000	146900000	115900000	113000000	131900000	122800000	87950000	1294.61	FNVWDTAGQEK	647.808	IPI:IPI00134621.3	Tax_Id=10090 Gene_Symbol=Ran;LOC100045999 GTP-binding nuclear protein Ran
326890	2	0.134	104300000	122800000	81560000	93480000	101500000	124400000	123700000	104600000	83290000	110000000	85700000	101200000	1242.68	AGNLGGGVVTIER	621.844	IPI:IPI00222546.5	Tax_Id=10090 Gene_Symbol=Rpl22;LOC100047372 60S ribosomal protein L22
327826	2	0.223	248900000	339400000	227500000	253300000	269800000	225300000	289200000	194700000	226600000	255700000	211800000	181300000	1824.99	VGINYQPPTVVPGGDLAK	912.997	IPI:IPI00110753.1	Tax_Id=10090 Gene_Symbol=Tuba1a Tubulin alpha-1A chain
351054	2	0.476	3.32457e+06	5028010	2928660	3.19268e+06	4.19777e+06	2.69686e+06	3.12254e+06	2.6918e+06	3.44332e+06	3.27828e+06	2418693	2.49247e+06	1352.75	IIDFLSALEGFK	676.879	IPI:IPI00310173.2	Tax_Id=10090 Gene_Symbol=Msh6 DNA mismatch repair protein Msh6
333799	2	0.578	157600000	140900000	128400000	104400000	171400000	150600000	141100000	134800000	120300000	153800000	112800000	101100000	1331.72	TAVVVGTVTDDVR	666.363	IPI:IPI00555113.2	Tax_Id=10090 Gene_Symbol=Rpl18 60S ribosomal protein L18
327614	2, 3	0.035	420400000	505900000	302500000	363900000	336000000	334000000	413600000	248400000	296100000	376400000	250300000	204300000	1616.7911, 1616.7926	SFYPEEVSSMVLTK	539.60236, 808.89923	IPI:IPI00323357.3	Tax_Id=10090 Gene_Symbol=Hspa8 Heat shock cognate 71 kDa protein
325552	2	0.182	121700000	150700000	161000000	120700000	177800000	120700000	135300000	150300000	149500000	112900000	141800000	125100000	1189.62	IQELEDMLAK	595.312	IPI:IPI00230394.5	Tax_Id=10090 Gene_Symbol=Lmnb1 Lamin-B1
329426	2	0.003	141200000	90410000	123000000	116400000	102300000	119400000	158900000	128800000	94420000	139100000	119100000	83390000	1515.77	VC[160.0307]ENIPIVLC[160.0307]GNK	758.388	IPI:IPI00134621.3	Tax_Id=10090 Gene_Symbol=Ran;LOC100045999 GTP-binding nuclear protein Ran
327866	1, 2	0.813	128300000	146600000	143000000	120700000	146200000	128400000	135200000	116500000	150200000	128400000	115500000	113800000	975.5627, 975.564	IGLFGGAGVGK	488.28564, 975.5627	IPI:IPI00468481.2	Tax_Id=10090 Gene_Symbol=Atp5b ATP synthase subunit beta, mitochondrial
347710	2	0.127	146300000	14950000	123600000	82760000	13520000	168800000	156300000	161900000	15440000	139400000	94850000	94380000	1190.57	AQMVQEDLEK	595.79	IPI:IPI00110588.4	Tax_Id=10090 Gene_Symbol=Msn Moesin
338421	1, 2	0.276	147500000	191500000	123700000	151700000	171300000	152300000	158000000	133700000	136000000	138500000	126000000	98150000	1235.594, 1235.5941	NSLDC[160.0307]EIVSAK	618.3006, 1235.5941	IPI:IPI00869430.1	Tax_Id=10090 Gene_Symbol=Cap1 Adenylyl cyclase-associated protein
342367	2	0.677	144300000	122800000	122800000	117300000	147600000	105100000	112300000	104100000	125800000	111400000	104500000	103300000	1316.75	TSIAIDTIINQK	658.876	IPI:IPI00130280.1	Tax_Id=10090 Gene_Symbol=Atp5a1 ATP synthase subunit alpha, mitochondrial
328235	2	0.814	161000000	203300000	158500000	144200000	176700000	131900000	120600000	126900000	153300000	128300000	133900000	107200000	1316.8	VFIGNLNTLVVK	658.902	IPI:IPI00130343.2	Tax_Id=10090 Gene_Symbol=Hnrnpc Putative uncharacterized protein
330219	1, 2	0.009	161300000	203100000	109800000	167100000	143500000	176200000	178500000	107400000	115600000	153800000	91330000	76780000	993.5258, 993.52637	EIAEAYLGK	497.2668, 993.5258	IPI:IPI00323357.3	Tax_Id=10090 Gene_Symbol=Hspa8 Heat shock cognate 71 kDa protein
332554	2	0.985	197800000	128900000	93640000	127300000	237100000	99460000	60660000	228900000	132300000	154600000	48910000	46410000	1383.69	SLNNQFASFIDK	692.35	IPI:IPI00348328.4	Tax_Id=10090 Gene_Symbol=Krt78 keratin Kb40
326017	2	0.891	181400000	220500000	199600000	179800000	233000000	170300000	199900000	159700000	198000000	182800000	162800000	141800000	1382.7	YNILGTNTIMDK	691.854	IPI:IPI00458583.3	Tax_Id=10090 Gene_Symbol=Hnrnpu Heterogeneous nuclear ribonucleoprotein U
329242	2	0.243	245100000	133600000	209100000	128300000	130100000	244200000	233500000	252000000	194100000	215600000	229200000	230100000	1265.58	LGEMWSEQSAK	633.296	IPI:IPI00462291.5	Tax_Id=10090 Gene_Symbol=Hmgb2 High mobility group protein B2
325347	2	0.128	144600000	176100000	133900000	142100000	148200000	142700000	155000000	126900000	118700000	136400000	119700000	106200000	1226.71	APILIATDVASR	613.86	IPI:IPI00653307.1	Tax_Id=10090 Gene_Symbol=Ddx17 probable ATP-dependent RNA helicase DDX17 isoform 1
346970	2, 3	0.465	579200000	456900000	488900000	337500000	472200000	577400000	533000000	542900000	495400000	487100000	515600000	426100000	1279.666, 1279.6661	GEHPGLSIGDVAK	427.22684, 640.33673	IPI:IPI00458851.2	Tax_Id=10090 Gene_Symbol=Hmgb1;Gm15387 High mobility group protein B1
326261	2, 3	0.8	293800000	421700000	310600000	300300000	399500000	280200000	311500000	297400000	307900000	280100000	272600000	253500000	2493.292, 2493.293	EATESFASDPILYRPVAVALDTK	831.76917, 1247.1497	IPI:IPI00845840.1	Tax_Id=10090 Gene_Symbol=Pkm2 Isoform M1 of Pyruvate kinase isozymes M1/M2
344540	2, 3	0.406	214800000	234500000	231700000	219800000	278800000	205600000	223600000	223900000	236500000	192800000	206500000	209700000	1530.7665, 1530.7672	IAQLEEQLDNETK	510.92728, 765.88684	IPI:IPI00123181.4	Tax_Id=10090 Gene_Symbol=Myh9 Myosin-9
329239	2	0.172	130000000	87160000	129700000	117000000	158900000	130400000	120500000	185400000	126600000	126100000	138700000	129700000	1162.65	VTLSNQPYIK	581.828	IPI:IPI00109727.1	Tax_Id=10090 Gene_Symbol=Thy1 Thy-1 membrane glycoprotein
354266	2	0.158	99990000	14710000	79140000	85830000	13160000	110800000	113600000	90340000	15320000	95210000	64320000	69500000	1322.63	GLSEDTTEETLK	661.821	IPI:IPI00317794.5	Tax_Id=10090 Gene_Symbol=Ncl Nucleolin
325517	1, 2	0.535	86580000	114000000	96160000	86440000	109000000	91770000	94440000	92210000	92770000	85000000	89530000	94060000	1026.5956, 1026.5964	AVDSLVPIGR	513.8019, 1026.5956	IPI:IPI00130280.1	Tax_Id=10090 Gene_Symbol=Atp5a1 ATP synthase subunit alpha, mitochondrial
330037	1	0.32	321700000	121300000	251600000	272900000	167500000	390300000	423300000	401400000	238500000	357900000	303600000	271300000	743.467	ADIALIK	743.467	IPI:IPI00128040.1	Tax_Id=10090 Gene_Symbol=Htra1 serine protease HTRA1 precursor
341587	1, 2	0.004	245500000	400100000	154900000	297300000	232500000	281300000	282400000	165200000	172500000	228200000	130900000	132900000	1249.62	EQVANSAFVER	625.3132, 1249.619	IPI:IPI00229080.7	Tax_Id=10090 Gene_Symbol=Hsp90ab1 Putative uncharacterized protein
336451	2	0.631	213300000	213800000	206900000	162500000	270800000	191600000	203100000	166400000	171300000	206700000	128200000	142300000	1689.86	FSLVGIAGQDLNEGNR	845.433	IPI:IPI00118892.6	Tax_Id=10090 Gene_Symbol=Lcp1 Plastin-2
326572	1, 2	0.926	211900000	223400000	197900000	166400000	235900000	157600000	151700000	143800000	179800000	175000000	150500000	131200000	894.5465, 894.547	LFFLQVK	447.77713, 894.5465	IPI:IPI00330862.5	Tax_Id=10090 Gene_Symbol=Ezr;LOC100044177 Ezrin
331719	2	0.102	363100000	64280000	230500000	68700000	67960000	320900000	349200000	259500000	138000000	343800000	258000000	231200000	1464.64	LGEMWNNTAADDK	732.826	IPI:IPI00458851.2	Tax_Id=10090 Gene_Symbol=Hmgb1;Gm15387 High mobility group protein B1
355242	3	0.061	183500000	310800000	231400000	226300000	411600000	248000000	195400000	232200000	319800000	203800000	235900000	224400000	1370.79	ATIAGGGVIPHIHK	457.603	IPI:IPI00555055.3	Tax_Id=10090 Gene_Symbol=H2afz Histone H2A.Z
342791, 358722, 369391	2	0.035	309300000	31550000	80860000	63870000	23200000	344600000	354700000	150800000	26020000	295400000	49630000	64900000	1311.5707, 1311.5718, 1311.5725	EDQTEYLEER	656.28894, 656.2895, 656.28986	IPI:IPI00229080.7	Tax_Id=10090 Gene_Symbol=Hsp90ab1 Putative uncharacterized protein
327280	2	0.574	245400000	4096088	166700000	233300000	15500000	192500000	215900000	186600000	131800000	147400000	179400000	160100000	870.542	QLIVGVNK	435.775	IPI:IPI00307837.6	Tax_Id=10090 Gene_Symbol=Eef1a1 Elongation factor 1-alpha 1
347370	3	0.194	29720000	4020133	23150000	15040000	5.0581e+06	34240000	26170000	36570000	4616946	24800000	22190000	23070000	1548.72	SVTEQGAELSNEER	516.91	IPI:IPI00116498.1	Tax_Id=10090 Gene_Symbol=Ywhaz 14-3-3 protein zeta/delta
326483	2, 3	0.693	193900000	207300000	192600000	158200000	203500000	179400000	203300000	172000000	170900000	182200000	172000000	149700000	1636.8938, 1636.8955	GVNLPGAAVDLPAVSEK	546.30334, 818.9505	IPI:IPI00845840.1	Tax_Id=10090 Gene_Symbol=Pkm2 Isoform M1 of Pyruvate kinase isozymes M1/M2
325289	2	0.723	122700000	152600000	137100000	127400000	151200000	136200000	136100000	122700000	128700000	126700000	116700000	102300000	1353.75	ILLTEPPMNPTK	677.377	IPI:IPI00177038.1	Tax_Id=10090 Gene_Symbol=Actr2 Actin-related protein 2
327478	2	0.039	150600000	165200000	131900000	126800000	128600000	127700000	167300000	107000000	131400000	164600000	109400000	101000000	1139.68	TGVAPIIDVVR	570.343	IPI:IPI00626628.1	Tax_Id=10090 Gene_Symbol=Rpl27a;Gm7536 60S ribosomal protein L27a
336722	1	0.092	254000000	96390000	198000000	175400000	141200000	223800000	273200000	228000000	181500000	243100000	222200000	174200000	637.32	DLDFK	637.32	IPI:IPI00354300.4	Tax_Id=10090 Gene_Symbol=Gm22 similar to KIAA1858 protein
345693	2	0.305	49430000	5.2065e+06	31080000	28030000	18610000	54080000	59090000	40880000	22070000	54300000	33910000	36540000	1568.73	VDNDENEHQLSLR	784.869	IPI:IPI00849626.1	Tax_Id=10090 Gene_Symbol=Npm1 Nucleophosmin
334631	1	0.009	191400000	127500000	218200000	121900000	202200000	185000000	207400000	207800000	206600000	198500000	231600000	202100000	701.456	AVTALVK	701.456	IPI:IPI00130158.3	Tax_Id=10090 Gene_Symbol=Ipo9 importin-9
328953	2, 3	0.391	416000000	71220000	314300000	405000000	127300000	446200000	468200000	299900000	253500000	412000000	257500000	231600000	1691.7264, 1691.7274	STAGDTHLGGEDFDNR	564.5807, 846.3669	IPI:IPI00323357.3	Tax_Id=10090 Gene_Symbol=Hspa8 Heat shock cognate 71 kDa protein
325463	1, 2	0.779	205100000	289700000	215600000	196700000	225000000	187000000	206800000	180800000	207800000	188100000	194200000	173300000	998.52106, 998.5222	ISFDEFIK	499.76474, 998.52106	IPI:IPI00118892.6	Tax_Id=10090 Gene_Symbol=Lcp1 Plastin-2
325474	2	0.138	261000000	344500000	187800000	235400000	223900000	180300000	245600000	131200000	189400000	213000000	151800000	116600000	1277.62	C[160.0307]NEIISWLDK	639.315	IPI:IPI00323357.3	Tax_Id=10090 Gene_Symbol=Hspa8 Heat shock cognate 71 kDa protein
339479	3	0.255	5995449	14500000	6689971	6.75579e+06	11730000	7021800	5.99913e+06	4885343	7404948	6212440	5210818	5.6668e+06	2972.47	ELGGAIDSGAAYVLEQASSHIGNSTQAAVR	991.494	IPI:IPI00458393.3	Tax_Id=10090 Gene_Symbol=Atl3 atlastin-3 isoform 1
358607	3	0.89	15610000	7.29882e+06	10880000	8615751	12690000	12190000	6753301	9530435	9536965	8111811	9071315	10390000	2752.32	FDTLC[160.0307]DLYDTLTITQAVIFC[160.0307]NTK	918.112	IPI:IPI00126716.3	Tax_Id=10090 Gene_Symbol=Eif4a3 Eukaryotic initiation factor 4A-III
361262	2	0.899	1784562	2.2798e+06	2.58611e+06	2.24821e+06	3.21638e+06	1.86502e+06	2.05364e+06	1.8141e+06	2.01174e+06	2.30834e+06	2.06289e+06	1.85916e+06	969.637	LGLLEALLK	485.322	IPI:IPI00664886.2	Tax_Id=10090 Gene_Symbol=Thoc2 THO complex subunit 2
362231	3	0.449	3948584	5325532	5029973	5.76115e+06	6.4159e+06	4.01683e+06	4.70863e+06	5113259	5.41431e+06	3.69849e+06	4.36139e+06	3.89473e+06	2438.22	LQLEYC[160.0307]NLTATSC[160.0307]EPLASVLR	813.411	IPI:IPI00955744.1	Tax_Id=10090 Gene_Symbol=Rnh1 ribonuclease inhibitor isoform b
342563	2	0.266	4.12257e+06	11650000	5148573	5.3188e+06	9863944	4.63617e+06	3.77871e+06	5.60424e+06	5.33458e+06	3.36705e+06	4472899	4141571	1355.69	TIEAEAAHGTVTR	678.35	IPI:IPI00875110.1	Tax_Id=10090 Gene_Symbol=Idh2 52 kDa protein
357226	3	0.159	7.73997e+06	8744669	6780104	7254053	7590906	7948679	6417062	6969236	7.32344e+06	6.34264e+06	6.19306e+06	6.32317e+06	3027.53	LTLSGDVGELASGDLGLDDLDAALNNLEVK	1009.85	IPI:IPI00169731.1	Tax_Id=10090 Gene_Symbol=Fermt3 Fermitin family homolog 3
328106	2	0.552	10970000	22890000	13680000	11320000	19390000	10660000	9507723	11030000	13800000	9897010	10000000	8992775	1903.99	IGVGAMTWSPLAC[160.0307]GIVSGK	952.497	IPI:IPI00315359.1	Tax_Id=10090 Gene_Symbol=Kcnab2 Voltage-gated potassium channel subunit beta-2
358176	3	0.227	1.6663e+06	1.07126e+06	1.42366e+06	1.45041e+06	1.52539e+06	1.19843e+06	1501584	1.36313e+06	1.392e+06	1.44656e+06	1.20824e+06	1.15149e+06	3151.6	TLM[147.0354]VDPTQEVQENYNFLLQLQEELLK	1051.21	IPI:IPI00120344.2	Tax_Id=10090 Gene_Symbol=Supt16h FACT complex subunit SPT16
361768	2	0.829	3.26555e+06	2.52805e+06	3.88985e+06	3.86199e+06	4.17095e+06	3837592	3442608	3.83658e+06	3.46789e+06	3.17081e+06	3.29441e+06	2.99979e+06	1198.56	YSQSDLEQTK	599.785	IPI:IPI00944715.1	Tax_Id=10090 Gene_Symbol=Smc1a structural maintenance of chromosomes protein 1A
363817, 385716	3, 4	0.124	7.51364e+06	38210000	14160000	14430000	3.93379e+06	10800000	1.463e+06	4634126	15680000	3.73422e+06	4.2051e+06	4162919	3650.9187, 3650.9312	KLTPFTIQENLNLALNSASAIGC[160.0307]HVVNIGAEDLK	913.4882, 1217.6444	IPI:IPI00118892.6	Tax_Id=10090 Gene_Symbol=Lcp1 Plastin-2
338933	2	0.004	16410000	5.98792e+06	9739657	5.06552e+06	5279425	9369375	13740000	7.59258e+06	6688589	13600000	7915019	7.61738e+06	2342.18	ETVVEVPQVTWEDIGGLEDVK	1171.59	IPI:IPI00622235.5	Tax_Id=10090 Gene_Symbol=Vcp Transitional endoplasmic reticulum ATPase
335004	2	0.55	3.40214e+06	6.32556e+06	3869009	3.44073e+06	5867069	2.99052e+06	3.09192e+06	2031716	3.77822e+06	2.86411e+06	2.14481e+06	2.00044e+06	1678.92	YQILNNEVFAILNK	839.965	IPI:IPI00405625.9	Tax_Id=10090 Gene_Symbol=Cyfip2 Cytoplasmic FMR1-interacting protein 2
353373	2	0.286	6432645	2.40057e+06	4481126	3680828	6436866	4587979	4.00823e+06	2.29329e+06	3.68366e+06	5.58884e+06	2.74383e+06	2.97053e+06	1225.77	NVLISVLQAIR	613.387	IPI:IPI00405625.9	Tax_Id=10090 Gene_Symbol=Cyfip2 Cytoplasmic FMR1-interacting protein 2
349456	2, 3	0.104	12220000	16830000	10480000	11270000	17270000	11260000	9148411	4366613	12790000	11370000	3.57031e+06	6.85015e+06	1989.0641, 1989.065	MTNTNLAVVFGPNLLWAK	663.6929, 995.03613	IPI:IPI00224070.2	Tax_Id=10090 Gene_Symbol=Arhgap1 Rho GTPase-activating protein 1
327642	3	0.026	1067622	29480000	5943324	21410000	24150000	1.41123e+06	769737	7653354	11040000	460652	5.80969e+06	4877187	2776.49	AQVEIITDGEEPAEMIQVLGPKPALK	926.168	IPI:IPI00277930.6	Tax_Id=10090 Gene_Symbol=Capg Putative uncharacterized protein
328798	2	0.89	12200000	25070000	14750000	11250000	20130000	8903450	11190000	11160000	12600000	11620000	11420000	10860000	2126.02	NMDPLNDNIATLLHQSSDK	1063.51	IPI:IPI00123181.4	Tax_Id=10090 Gene_Symbol=Myh9 Myosin-9
336193	2	0.171	5930943	121527	2.99719e+06	1.04657e+06	82057.3	5.16864e+06	6449896	4643755	391074	4409045	2513597	3.43664e+06	1169.52	YMEENDQLK	585.262	IPI:IPI00828225.1	Tax_Id=10090 Gene_Symbol=Bcap31 Putative uncharacterized protein
333610	2	0.255	3.81188e+06	6548923	2.65907e+06	1896863	7.87748e+06	4510615	3195114	1.07582e+06	3.2205e+06	4.23707e+06	1.06259e+06	1.27752e+06	1420.74	FTLWWSPTINR	710.874	IPI:IPI00121596.4	Tax_Id=10090 Gene_Symbol=Prpf8 Pre-mRNA-processing-splicing factor 8
364753	3	0.128	3.73638e+06	13690000	3.34916e+06	6.01697e+06	10600000	3.00968e+06	1.13327e+06	663955	6681455	2.07522e+06	1.06924e+06	1.75163e+06	2958.47	AAGVC[160.0307]LMLLSTC[160.0307]C[160.0307]EDDIVPHVLPFIK	986.829	IPI:IPI00742334.1	Tax_Id=10090 Gene_Symbol=Kpnb1 importin subunit beta-1
376195	2	0.8	274988	29180000	82049.4	115276	11930000	268320	289898	447447	206823	533040	355694	175266	1897.97	AFYAELYHIISSNLEK	949.49	IPI:IPI00649986.2	Tax_Id=10090 Gene_Symbol=Psme2 proteasome activator complex subunit 2 isoform 2
339069	3	0.896	8815423	12990000	9385907	9655553	11410000	7964749	9306313	8717664	10540000	10110000	9557877	8133106	2619.39	LAYVAAGDLAPINAFIGGLAAQEVM[147.0354]K	873.802	IPI:IPI00123313.1	Tax_Id=10090 Gene_Symbol=Uba1 Ubiquitin-like modifier-activating enzyme 1
337064	2, 3	0.268	14450000	23730000	16020000	15400000	20280000	13670000	11990000	11530000	17770000	12560000	13100000	13460000	2270.1086, 2270.1104	NFESLSEAFSVASAAAALSQNR	757.3744, 1135.5588	IPI:IPI00889811.1	Tax_Id=10090 Gene_Symbol=Rpn2 Dolichyl-diphosphooligosaccharide--protein glycosyltransferase subunit 2
353549, 385590	2, 3	0.361	14520000	25550000	14640000	16160000	21320000	13710000	12380000	10790000	17470000	14920000	11110000	10530000	2541.248, 2541.2617	YC[160.0307]FSEMAPVC[160.0307]AVVGGILAQEIVK	847.7587, 1271.1277	IPI:IPI00129105.2	Tax_Id=10090 Gene_Symbol=Sae1 Isoform 2 of SUMO-activating enzyme subunit 1
332689	2	0.305	4.00041e+06	7768981	5.25757e+06	4.36239e+06	7129868	4.15953e+06	3.16268e+06	4.0975e+06	5370120	3.72878e+06	4.0625e+06	3.77605e+06	1894.05	LQANLAFDPAALLPGASPK	947.527	IPI:IPI00153710.5	Tax_Id=10090 Gene_Symbol=Rcsd1 Isoform 2 of CapZ-interacting protein
333705	3	0.261	11440000	12230000	14500000	13400000	21120000	13270000	12570000	14060000	14390000	11500000	11970000	12260000	3129.43	ELLENPVQPINDMSYFGC[160.0307]LDSVMENSK	1043.81	IPI:IPI00929758.1	Tax_Id=10090 Gene_Symbol=Tln1 talin-1
372266	2	0.904	693042	1.35892e+06	1.37632e+06	1004502	1053418	1.11396e+06	1.49766e+06	1.01764e+06	1.02472e+06	1119788	952257	943625	1682.84	STGGAPTFNVTVTMTAK	841.926	IPI:IPI00224740.6	Tax_Id=10090 Gene_Symbol=Pfn1 Profilin-1
346108	2	0.286	4.25739e+06	2.00125e+06	4.00025e+06	4.01987e+06	2.63858e+06	4.65679e+06	5135246	5.78971e+06	3129579	4.43776e+06	5320656	4687681	1515.71	WDQTADQTPGATPK	758.358	IPI:IPI00623284.4	Tax_Id=10090 Gene_Symbol=Sf3b1 Splicing factor 3B subunit 1
358234	2	0.128	546817	1.94808e+06	4.00094e+06	9330654	3.72771e+06	3.49734e+06	2326159	3.39332e+06	5.82895e+06	1.07897e+06	1.99879e+06	1963566	1648.81	ALSRQEMQEVQSSR	824.906	IPI:IPI00828488.1	Tax_Id=10090 Gene_Symbol=Hnrnpa2b1 Isoform 1 of Heterogeneous nuclear ribonucleoproteins A2/B1
331533	4	0.423	21960000	18190000	23010000	24570000	29360000	26530000	22090000	18250000	26150000	22260000	13420000	17360000	4483.07	TPTMEEITAVAVESGAHDFISGFPQGYDTEVGETGNQLSGGQR	1121.52	IPI:IPI00129803.1	Tax_Id=10090 Gene_Symbol=Tap1 Antigen peptide transporter 1
334742	2	0.004	3.75464e+06	3.95471e+06	2.37289e+06	5138675	3.11096e+06	4.10566e+06	4.49855e+06	1.78785e+06	2588615	4.03718e+06	1.88489e+06	1.55567e+06	1688.82	NLTEDNSQNQDVIAK	844.913	IPI:IPI00123202.1	Tax_Id=10090 Gene_Symbol=Atxn10 Ataxin-10
341263	3	0.074	10200000	9554322	6497702	8810294	10430000	7.62926e+06	8375901	3639230	6784155	9036213	2.72536e+06	3.60084e+06	2904.38	SGGGSGGPLSHFYSGSPTSYFTSGLQAGLK	968.8	IPI:IPI00719915.1	Tax_Id=10090 Gene_Symbol=Raver1 Isoform 1 of Ribonucleoprotein PTB-binding 1
341913	2	0.486	4831675	7.37528e+06	4256822	3.9638e+06	5769648	6.27103e+06	5885005	4.66277e+06	4854791	4.44219e+06	3.98009e+06	3.49211e+06	1524.67	TPSC[160.0307]QDIVAGDM[147.0354]SK	762.838	IPI:IPI00313672.3	Tax_Id=10090 Gene_Symbol=Lsp1 Isoform 1 of Lymphocyte-specific protein 1
350566	2, 3	0.258	6930832	11460000	6.28897e+06	6602960	9396344	6.39176e+06	5.72569e+06	4.76663e+06	6.80877e+06	6503979	4.3469e+06	5099771	2037.146, 2037.1473	IPC[160.0307]VDAGLISPLVQLLNSK	679.72064, 1019.0766	IPI:IPI00653794.2	Tax_Id=10090 Gene_Symbol=Rap1gds1 RAP1, GTP-GDP dissociation stimulator 1 isoform a
362756	3	0.449	12620000	2.08994e+06	4966184	4530181	1.9674e+06	13110000	8676990	9533908	5509080	12200000	13260000	11550000	1849.96	AHLLAQVIENLEC[160.0307]DPK	617.323	IPI:IPI00459280.2	Tax_Id=10090 Gene_Symbol=Dcps Scavenger mRNA-decapping enzyme DcpS
355594	3	0.101	50540000	97720000	62760000	62440000	79030000	45900000	38190000	58690000	66420000	31230000	53540000	54100000	2827.48	EEIVQFFSGLEIVPNGITLPVDPEGK	943.166	IPI:IPI00226073.2	Tax_Id=10090 Gene_Symbol=Hnrnpf Isoform 2 of Heterogeneous nuclear ribonucleoprotein F
336235	2	0.532	5718702	10200000	6.34582e+06	6898242	8517467	7097155	8.05245e+06	7.20956e+06	5577328	7.97433e+06	5786119	5527130	1621.64	IC[160.0307]DEC[160.0307]NYGSYQGR	811.325	IPI:IPI00133491.1	Tax_Id=10090 Gene_Symbol=Phf5a PHD finger-like domain-containing protein 5A
357519, 372911	2, 3	0.065	30150000	37540000	21340000	27350000	24970000	20640000	30580000	15120000	22000000	30750000	18730000	14090000	1629.8674, 1629.8679	HELLQPFNVLYEK	543.9607, 815.43756	IPI:IPI00119305.3	Tax_Id=10090 Gene_Symbol=Pa2g4 Proliferation-associated protein 2G4
341171	2	0.003	3989153	5763329	2.5792e+06	4940055	3.23764e+06	5.26336e+06	6.13076e+06	3644493	2.52462e+06	4478078	2.96044e+06	2.33983e+06	1393.71	SDAAPTPVPQSAPR	697.359	IPI:IPI00119806.6	Tax_Id=10090 Gene_Symbol=Eif2a Isoform 2 of Eukaryotic translation initiation factor 2A
329109	2	0.656	14400000	23470000	14780000	14870000	23030000	13470000	14950000	15240000	17180000	15390000	15920000	14370000	1659.94	IEQLSPFPFDLLLK	830.474	IPI:IPI00845652.1	Tax_Id=10090 Gene_Symbol=Ogdh Isoform 4 of 2-oxoglutarate dehydrogenase, mitochondrial
329014	3	0.059	425990	11000000	4082204	3118098	3680041	1.26191e+06	1.2753e+06	2545050	5.36561e+06	383209	1.72662e+06	1.59185e+06	2866.27	SSSSVTTSEAHPSTPC[160.0307]SSDDSDLERVK	956.094	IPI:IPI00624876.3	Tax_Id=10090 Gene_Symbol=Vasp Vasodilator-stimulated phosphoprotein
338283	2, 3	0.562	9160717	14060000	10860000	8897794	13410000	8441184	8503559	8483164	12410000	9144397	9827923	8557834	1775.9446, 1775.946	SSLISSLEEEVSILNR	592.653, 888.4767	IPI:IPI00263048.2	Tax_Id=10090 Gene_Symbol=Numa1 nuclear mitotic apparatus protein 1
329171	2	0.887	3.86203e+06	3.9757e+06	3.54157e+06	3.27214e+06	5.16847e+06	4.05056e+06	3.53104e+06	3.40931e+06	3.25776e+06	3.82675e+06	3277082	2.88644e+06	1215.71	LSALPFADILR	608.361	IPI:IPI00649102.2	Tax_Id=10090 Gene_Symbol=Stat4 Signal transducer and activator of transcription 4, isoform CRA_a
345870	2, 3	0.367	23580000	36040000	27610000	28410000	36310000	24770000	26280000	22990000	29780000	25270000	24420000	23940000	2135.0676, 2135.0696	NVDMLSELVQEYDEPILK	712.3614, 1068.0375	IPI:IPI00133977.3	Tax_Id=10090 Gene_Symbol=Nap1l4 Nucleosome assembly protein 1-like 4
345298	2	0.216	8395998	2.71259e+06	5.29637e+06	3.15361e+06	3.1558e+06	9927364	8328824	7.10849e+06	2.98237e+06	8344691	5.60163e+06	6642573	1369.66	IEVLYEDEGFR	685.336	IPI:IPI00267295.5	Tax_Id=10090 Gene_Symbol=Psmd1 26S proteasome non-ATPase regulatory subunit 1
348072	2, 3	0.8	26040000	36110000	23990000	30250000	39550000	20660000	27140000	21820000	27120000	25140000	20430000	13090000	1678.8777, 1678.8794	RSGVAYIVAPSGSTADK	560.298, 839.94244	IPI:IPI00330303.7	Tax_Id=10090 Gene_Symbol=LOC100046995;Atic Bifunctional purine biosynthesis protein PURH
352646	3	0.007	4318374	7548016	11390000	4.93805e+06	13880000	5383311	5016716	11200000	9617833	5272100	9257081	6.75647e+06	2956.5	LLEDPMETETQQVAAQLLSNLEQSLR	986.17	IPI:IPI00123957.5	Tax_Id=10090 Gene_Symbol=Cd97 CD97 antigen isoform 4
349225, 378944	3	0.073	51960000	77950000	40210000	47310000	87590000	51240000	38630000	16310000	55930000	47440000	11500000	28020000	2910.4958, 2910.5007	YYALC[160.0307]GFGGVLSC[160.0307]GLTHTAVVPLDLVK	970.8368, 970.83844	IPI:IPI00850430.1	Tax_Id=10090 Gene_Symbol=LOC100046151 similar to Solute carrier family 25 (mitochondrial carrier, phosphate carrier), member 3
336831	3	0.029	24550000	47200000	29310000	35350000	53180000	38910000	22860000	16360000	40770000	29810000	17140000	26980000	2816.28	LDWSHNFTNMLGYTDPQFTELMR	939.433	IPI:IPI00113141.1	Tax_Id=10090 Gene_Symbol=Cs Citrate synthase, mitochondrial
335123	2	0.372	3.57075e+06	5587049	3.51658e+06	4.51294e+06	4394158	3.06914e+06	3.4246e+06	3.04525e+06	2751095	2.98208e+06	3372552	1.85485e+06	1842.98	GILDGNSAPVFPQPFGVK	921.994	IPI:IPI00111149.1	Tax_Id=10090 Gene_Symbol=Adprh [Protein ADP-ribosylarginine] hydrolase
332982	3	0.432	9972079	14200000	8081423	9147957	12460000	8840976	9969406	8492622	8.24317e+06	10480000	6.87089e+06	5370025	2444.37	LLQPPAPIMPLDTNWPLLTVSK	815.461	IPI:IPI00928004.1	Tax_Id=10090 Gene_Symbol=Copa Putative uncharacterized protein
340322	2	0.016	10170000	11020000	6491592	8749642	8675989	9298007	11070000	7216476	6.25021e+06	9170589	5.52268e+06	5056020	1674.62	DPGMGAMGGMGGGMGGGMF	837.816	IPI:IPI00308885.6	Tax_Id=10090 Gene_Symbol=Hspd1 Isoform 1 of 60 kDa heat shock protein, mitochondrial
348047	2	0.486	4.76654e+06	12680000	7101507	5.04658e+06	11880000	4.55436e+06	4.13252e+06	4702956	8490038	4.30021e+06	4.31991e+06	3.90729e+06	1269.72	KPGSVVAAAAAEAK	635.362	IPI:IPI00775806.2	Tax_Id=10090 Gene_Symbol=Mecp2 Isoform B of Methyl-CpG-binding protein 2
328940	2, 3	0.153	179300000	34260000	122900000	89090000	155100000	149200000	167200000	158500000	104000000	171000000	155400000	164000000	2493.1797, 2493.1812	DFSALESQLQDTQELLQEENR	831.73193, 1247.0935	IPI:IPI00123181.4	Tax_Id=10090 Gene_Symbol=Myh9 Myosin-9
331233	2	0.261	4227435	11070000	5.95139e+06	5855327	11040000	4976324	3.91607e+06	4.31145e+06	8210428	6.29463e+06	5572437	5.27598e+06	1591.79	ETLYETIIGYFDK	796.4	IPI:IPI00117274.1	Tax_Id=10090 Gene_Symbol=Dock2 dedicator of cytokinesis protein 2
326672	2	0.611	7.74776e+06	10840000	8.14898e+06	6684047	11320000	6.28906e+06	5496326	7514077	7.37065e+06	5475186	7.29483e+06	5803340	1542.85	GVDEVTIVNILTNR	771.93	IPI:IPI00468203.3	Tax_Id=10090 Gene_Symbol=Anxa2 Annexin A2
348681	3	0.196	13840000	17410000	13640000	12960000	15350000	14960000	13610000	10690000	14760000	15090000	9405779	10550000	2900.52	ISTPLNPGNPVNNQMFIQDYVANLLK	967.51	IPI:IPI00395038.3	Tax_Id=10090 Gene_Symbol=Xpo1 Exportin-1
328717	2	0.783	22660000	36200000	25930000	26460000	33450000	22060000	24650000	24810000	25710000	24050000	23920000	19840000	1954.02	QSATEIPLPMLPLADTEK	977.516	IPI:IPI00309089.6	Tax_Id=10090 Gene_Symbol=Sept1 Putative uncharacterized protein Sept1
376360	3	0.1	4985909	21420000	8113363	14470000	25190000	9052745	5.97294e+06	7.08633e+06	11160000	6450481	5044764	5983836	2237.26	KPLLLILDDATSALDAGNQLR	746.424	IPI:IPI00129803.1	Tax_Id=10090 Gene_Symbol=Tap1 Antigen peptide transporter 1
350013	2, 3	0.077	13030000	14610000	13610000	13140000	24700000	12620000	6.47566e+06	9145087	16210000	9093436	10170000	13030000	1605.8905, 1605.8906	SSELAAALLSVFLER	535.9684, 803.44885	IPI:IPI00128450.1	Tax_Id=10090 Gene_Symbol=Esyt1 Isoform 1 of Extended synaptotagmin-1
352478, 370116	2, 3	0.767	55450000	44870000	76450000	100400000	58640000	72010000	65180000	37150000	93460000	65470000	45750000	39330000	1740.8546, 1740.8575	RSIQFVDWC[160.0307]PTGFK	580.9574, 870.93097	IPI:IPI00117350.1	Tax_Id=10090 Gene_Symbol=Tuba4a Tubulin alpha-4A chain
332672	3	0.385	8337907	20220000	10370000	8658054	14730000	7.70655e+06	7698069	10250000	11370000	6574382	9982882	8493554	3289.61	QAEAFLNNQEYVLAHTEMPTTLEGAEAAIK	1097.21	IPI:IPI00319830.7	Tax_Id=10090 Gene_Symbol=Spnb2 Isoform 1 of Spectrin beta chain, brain 1
328437	2	0.651	4922810	6.87492e+06	5.18272e+06	5394024	5741549	4675721	5.33768e+06	4.61432e+06	5243947	5322517	4.8585e+06	4.14985e+06	1876.97	TTELATADPFALAPFPSK	938.99	IPI:IPI00874995.2	Tax_Id=10090 Gene_Symbol=Aak1 Uncharacterized protein FLJ45252 homolog
354676	3	0.969	11420000	5.39858e+06	12870000	13190000	13470000	12420000	10520000	10320000	9741980	9541169	8391290	9382210	2789.32	SLQENEEEEIGNLELAWDMLDLAK	930.446	IPI:IPI00830976.1	Tax_Id=10090 Gene_Symbol=Nasp nuclear autoantigenic sperm protein isoform 1
340254	2	0.556	4.76517e+06	7.16758e+06	6.06898e+06	5.24182e+06	7.3127e+06	4.55511e+06	4.80118e+06	4.65062e+06	5477595	4.2375e+06	5279639	4.44471e+06	2099.13	IVENSEAVTEILNNAELLK	1050.07	IPI:IPI00457661.5	Tax_Id=10090 Gene_Symbol=Psmd5 26S proteasome non-ATPase regulatory subunit 5
330620	3	0.003	66708.5	10850000	1.1373e+06	8939980	7.94207e+06	348957	20489	1323702	4.04771e+06	28106.7	1.03698e+06	1.38309e+06	1636.92	DVAIKEPLVDVVDPK	546.311	IPI:IPI00120495.1	Tax_Id=10090 Gene_Symbol=Prmt1 Isoform 1 of Protein arginine N-methyltransferase 1
360352	3	0.073	109684	11300000	1.78123e+06	1.58379e+06	7.37659e+06	775289	334319	392911	2182997	205580	479622	522052	2382.19	LIYDFIEDQGGLEAVRQEMR	794.733	IPI:IPI00108084.1	Tax_Id=10090 Gene_Symbol=Was Wiskott-Aldrich syndrome protein homolog
336022	2	0.589	11290000	207780	6416327	11090000	436271	3.51716e+06	8.16476e+06	10280000	4.87245e+06	2.72033e+06	6.64594e+06	9049309	1065.43	NMMAAC[160.0307]DPR	533.219	IPI:IPI00117352.1	Tax_Id=10090 Gene_Symbol=Tubb5 Tubulin beta-5 chain
358583	2, 3	0.09	5800154	1.3543e+06	3.39567e+06	2.37269e+06	2.84811e+06	4481171	4.64789e+06	2.73918e+06	2758308	5402521	1.69933e+06	3.14206e+06	1674.989, 1674.9893	LVLDAFALPLTNLFK	559.0013, 837.9981	IPI:IPI00112414.1	Tax_Id=10090 Gene_Symbol=Cse1l Exportin-2
347184	5	0.063	11520000	37250000	19860000	19350000	28890000	12000000	6657249	13420000	24280000	7748517	14540000	13580000	5518.68	QFTTVVADTGDFNAIDEYKPQDATTNPSLILAAAQMPAYQELVEEAIAYGK	1104.54	IPI:IPI00124692.1	Tax_Id=10090 Gene_Symbol=Taldo1 Transaldolase
345305	3	0.034	10750000	33680000	16520000	18940000	28260000	11430000	4.62501e+06	12070000	22090000	5.51296e+06	12550000	12800000	2601.4	IVVQGEPGDEFFIILEGTAAVLQR	867.806	IPI:IPI00119575.3	Tax_Id=10090 Gene_Symbol=Prkar1a Putative uncharacterized protein
348121	2, 3	0.53	28370000	41830000	21930000	20410000	31200000	22400000	17830000	16820000	20140000	20850000	15270000	12550000	1889.0519, 1889.0541	LYIGLAGLATDVQTVAQR	630.3562, 945.02954	IPI:IPI00314467.3	Tax_Id=10090 Gene_Symbol=Psmb3 Proteasome subunit beta type-3
350221	3	0.131	4.06609e+06	10980000	7830375	8882409	9210280	5238368	5.49359e+06	6.87604e+06	8302263	4528519	5.63526e+06	5436155	2882.52	DQLSVLDNGVDIVVGTPGRLDDLVSTGK	961.512	IPI:IPI00127172.3	Tax_Id=10090 Gene_Symbol=Ddx1 ATP-dependent RNA helicase DDX1
362384	4	0.248	197048	774971	384456	452547	118982	353823	397120	98836.7	455770	356428	245073	132701	2252.98	APKPDGPGGGPGGSHMGGNYGDDR	564	IPI:IPI00117063.1	Tax_Id=10090 Gene_Symbol=Fus RNA-binding protein FUS
329595	2, 3	0.197	69900000	143500000	89430000	83960000	149000000	67320000	54550000	64670000	101200000	56090000	65630000	68900000	2309.1628, 2309.1655	QGQYSPMAIEEQVAVIYAGVR	770.3933, 1155.0851	IPI:IPI00130280.1	Tax_Id=10090 Gene_Symbol=Atp5a1 ATP synthase subunit alpha, mitochondrial
329873	2, 3	0.032	64560000	107100000	47740000	78750000	83860000	65860000	55470000	31870000	60720000	61090000	27090000	37660000	2113.143, 2113.1465	ALMLQGVDLLADAVAVTMGPK	705.05365, 1057.0752	IPI:IPI00308885.6	Tax_Id=10090 Gene_Symbol=Hspd1 Isoform 1 of 60 kDa heat shock protein, mitochondrial
351017	2	0.123	6557098	9580672	3.99666e+06	4.07753e+06	5.70779e+06	6.78314e+06	6.57853e+06	4.70546e+06	3689090	6.23597e+06	3.11738e+06	2.18082e+06	1120.51	DLEGSDIDTR	560.758	IPI:IPI00112414.1	Tax_Id=10090 Gene_Symbol=Cse1l Exportin-2
378420	3	0.133	2.88268e+06	5.64857e+06	3.07037e+06	3.07391e+06	6151021	1.42972e+06	378286	1917601	3.93548e+06	493189	1.53988e+06	2.08491e+06	3296.73	GQVLSVC[160.0307]VEEENIIPYITNVLQNPDLALR	1099.58	IPI:IPI00648173.1	Tax_Id=10090 Gene_Symbol=Cltc Clathrin, heavy polypeptide
332962	2	0.327	3155063	7521655	4481697	3.97645e+06	6861241	3188143	2.94807e+06	3.37881e+06	5.03601e+06	3.32243e+06	3816563	3.37933e+06	1196.64	ESVFALDFLR	598.821	IPI:IPI00137612.1	Tax_Id=10090 Gene_Symbol=Surf6 Surfeit gene 6
333028	2	0.018	7.03442e+06	1.49876e+06	2.3084e+06	2.45222e+06	4654816	3.93256e+06	5983573	2741624	2.5424e+06	7.14836e+06	3612900	2.85815e+06	1705.88	NPELQNLLLDDFFK	853.446	IPI:IPI00894579.1	Tax_Id=10090 Gene_Symbol=Pgd 6-phosphogluconate dehydrogenase, decarboxylating
356770	2	0.493	5.99061e+06	4802393	7070418	6173405	6.55461e+06	6866614	6.82096e+06	7.17948e+06	6198242	6552676	6.12327e+06	5964927	1879.89	ITSAPDMEEILTESESK	940.447	IPI:IPI00848519.1	Tax_Id=10090 Gene_Symbol=LOC100039215 similar to translin associated protein X isoform 1
342755	2	0.105	5.44004e+06	1.15977e+06	2.56026e+06	629287	684053	6.66105e+06	6.96425e+06	6247890	250374	5.88415e+06	3643239	3154887	1719.81	DDPPAMDFVTSAANLR	860.407	IPI:IPI00130173.1	Tax_Id=10090 Gene_Symbol=Uba2 SUMO-activating enzyme subunit 2
359464	2, 3	0.57	5.09726e+06	5517229	4.40492e+06	4656982	5915728	3.8983e+06	4794860	3.55237e+06	5.45409e+06	4.19056e+06	4.09107e+06	3577865	2407.1802, 2407.1824	C[160.0307]TPTEAQLSAIDDLIDSMSLVK	803.0656, 1204.0938	IPI:IPI00321154.4	Tax_Id=10090 Gene_Symbol=Xrcc5 X-ray repair cross-complementing protein 5
333167	2	0.137	3.77546e+06	3.40689e+06	2.82613e+06	1.99514e+06	2.77651e+06	2.58202e+06	3.09209e+06	1.28253e+06	2.03404e+06	3.04351e+06	1.14159e+06	1.23558e+06	1406.72	MLLC[160.0307]EAVAAVMAK	703.865	IPI:IPI00315488.1	Tax_Id=10090 Gene_Symbol=Rars Arginyl-tRNA synthetase, cytoplasmic
345344	2	0.016	7109856	26810000	19410000	12490000	31090000	6995427	1.48763e+06	9734353	23560000	2.17793e+06	12650000	13070000	1685.87	C[160.0307]ELLLLTIYC[160.0307]YPK	843.437	IPI:IPI00404916.1	Tax_Id=10090 Gene_Symbol=Sp100 Sp100 protein
350440	2	0.121	4279633	436776	1.21454e+06	394606	270939	6.19079e+06	6952513	2.35969e+06	10701.9	6.81395e+06	978874	1.93056e+06	2480.16	EEEDVSSEPEASPSADTTILFVK	1240.58	IPI:IPI00110852.4	Tax_Id=10090 Gene_Symbol=Ssr1 Translocon-associated protein alpha, muscle specific isoform
349640	2	0.013	8.18515e+06	1.61068e+06	2.72049e+06	5.28631e+06	677520	7357238	8836026	3422830	659055	7.97064e+06	2166779	2.53283e+06	1321.62	EDTQVADVTTSR	661.316	IPI:IPI00113223.2	Tax_Id=10090 Gene_Symbol=Fasn Fatty acid synthase
339278	2	0.209	5.01919e+06	294969	3.33236e+06	3568595	329869	6.66307e+06	5671790	4.54165e+06	454502	4641380	2.65888e+06	3076846	1151.5	GESPVDYDGGR	576.253	IPI:IPI00222496.3	Tax_Id=10090 Gene_Symbol=Pdia6 Putative uncharacterized protein
340926	2	0.889	1.20213e+06	927574	1.2899e+06	1.44914e+06	1.29638e+06	1.27598e+06	1.11241e+06	1.25116e+06	1210917	967920	1.01149e+06	831216	1500.77	GATQGPSTGTVPQATK	750.889	IPI:IPI00320645.1	Tax_Id=10090 Gene_Symbol=Zfp830 Zinc finger protein 830
331761	2	0.939	5.38607e+06	7.77206e+06	6.42713e+06	4.80735e+06	7654154	4690225	5.27221e+06	5436736	5.47707e+06	5006747	4966222	4600670	1751.87	ELTMASLPFPFDVER	876.441	IPI:IPI00120046.1	Tax_Id=10090 Gene_Symbol=Xrn2 Isoform 2 of 5'-3' exoribonuclease 2
340508	3	0.253	5.17615e+06	107989	3.93947e+06	1.5076e+06	350672	8.33287e+06	7.67909e+06	8974144	610470	6.13146e+06	5197048	5409173	2596.2	GEGAPGEEGKPDVQSVGEQEPTEAAK	866.073	IPI:IPI00673693.1	Tax_Id=10090 Gene_Symbol=Zc3h18 zinc finger CCCH domain-containing protein 18 isoform a
366585, 371767	3	0.367	2.3762e+06	43940000	14830000	12480000	2939106	2586878	2.06838e+06	2.57765e+06	15680000	1983135	2.16303e+06	1.45769e+06	2241.0713, 2241.0718	HEQGSIEMFEHLVNSNELK	747.69525, 747.69543	IPI:IPI00875198.1	Tax_Id=10090 Gene_Symbol=Samhd1 SAM domain and HD domain-containing protein 1 isoform 1
336850	2	0.445	7.54958e+06	1.15373e+06	4529191	5119655	2.8297e+06	7.93864e+06	6.18453e+06	5716929	3.66388e+06	6964965	5.31657e+06	4.96436e+06	1337.55	SAVDNC[160.0307]QDSWR	669.281	IPI:IPI00894579.1	Tax_Id=10090 Gene_Symbol=Pgd 6-phosphogluconate dehydrogenase, decarboxylating
334919	2, 3	0.023	22750000	8190763	19090000	12560000	13360000	16080000	20910000	23180000	13930000	20380000	22880000	19850000	1715.8746, 1715.8756	DAILDALENLSGDELK	572.62976, 858.44147	IPI:IPI00109709.1	Tax_Id=10090 Gene_Symbol=Pycard Apoptosis-associated speck-like protein containing a CARD
332330	2	0.7	7.98043e+06	9409351	9467536	10220000	10980000	6719362	7.62384e+06	7.71453e+06	8685943	5446695	7.81466e+06	5475139	1477.74	SNDPVAVAFADMLK	739.374	IPI:IPI00119478.1	Tax_Id=10090 Gene_Symbol=Tmod3 Tropomodulin-3
344577, 356043	2, 3	0.002	44630000	20720000	24550000	31680000	23210000	35970000	50500000	26040000	19190000	46470000	22310000	22680000	2427.1675, 2427.1726	DIETFYNTSIEEMPLNVADLI	809.729, 1214.0874	IPI:IPI00118676.3	Tax_Id=10090 Gene_Symbol=Eif4a1 Eukaryotic initiation factor 4A-I
330877	2	0.409	5399712	10290000	6.09654e+06	6.44143e+06	8686631	5.10441e+06	5.28874e+06	5.06828e+06	6451475	5.01467e+06	5201461	5.00375e+06	1717.89	EWDLLNENIMLLSK	859.447	IPI:IPI00133066.3	Tax_Id=10090 Gene_Symbol=Psmd12 Putative uncharacterized protein
343856	3	0.084	18150000	35470000	15900000	20830000	28050000	24340000	10510000	2.50603e+06	22220000	18290000	6169145	9198952	2295.21	C[160.0307]MALAQLLVEQNFPAIAIHR	765.741	IPI:IPI00123878.4	Tax_Id=10090 Gene_Symbol=Ddx39 Isoform 1 of ATP-dependent RNA helicase DDX39
357043	2	0.331	1.84272e+06	4.47308e+06	1.57674e+06	1.04336e+06	3726399	1.1134e+06	1.28162e+06	474914	2263750	1.08042e+06	476954	840994	1331.7	NQLTSLPSAIC[160.0307]K	666.355	IPI:IPI00467104.2	Tax_Id=10090 Gene_Symbol=Flii Protein flightless-1 homolog
333508	3	0.106	7.7874e+06	19580000	10990000	12050000	18710000	8229504	5683560	9182731	13410000	5745174	10830000	7689481	2927.28	C[160.0307]AGC[160.0307]DELIFSNEYTQAENQNWHLK	976.432	IPI:IPI00316537.1	Tax_Id=10090 Gene_Symbol=Tes Isoform TES2 of Testin
353700	2	0.136	17860000	26390000	13720000	15080000	18740000	17830000	13790000	10500000	14150000	16040000	7.89952e+06	8670288	1592.96	LLGQFTLIGIPPAPR	796.982	IPI:IPI00133903.1	Tax_Id=10090 Gene_Symbol=Hspa9 stress-70 protein, mitochondrial
363582	2	0.34	235733	8981552	121984	185266	3.32564e+06	116159	60131.9	53805.6	137876	9788.44	9839.57	41858.9	1683.86	RLVQSPNSYFMDVK	842.432	IPI:IPI00848859.1	Tax_Id=10090 Gene_Symbol=Gm4180 similar to ribosomal protein S27
358000	3	0.008	9029371	25330000	19370000	18880000	32290000	14940000	5912726	11760000	23460000	8.37252e+06	13350000	15140000	2952.55	IIGPLEDNELFNQDDFHLLENIILK	984.853	IPI:IPI00762897.2	Tax_Id=10090 Gene_Symbol=Uggt1 UDP-glucose:glycoprotein glucosyltransferase 1
339306	3	0.59	5350014	6.51062e+06	5.78201e+06	6.08463e+06	6823839	6313763	7223444	5525358	6.56401e+06	5561494	4750948	4589720	2676.33	AVENPTATEIQDVC[160.0307]SAVGLNAFLEK	892.781	IPI:IPI00110096.1	Tax_Id=10090 Gene_Symbol=Srp19 signal recognition particle 19 kDa protein
372005	2	0.975	1.28492e+06	1.07195e+06	1.42123e+06	1.37548e+06	1.75132e+06	835300	1.01456e+06	1.01647e+06	716769	1.05944e+06	834018	782211	1715.88	AIFLADGNVFTTGFSR	858.443	IPI:IPI00124820.2	Tax_Id=10090 Gene_Symbol=Coro1c Coronin-1C
332134	2	0.116	7741128	26630000	8.19944e+06	12490000	12810000	10370000	9823246	8976516	8614091	8261682	7369574	7.33864e+06	1455.74	LDPQNHVLYSNR	728.372	IPI:IPI00121514.3	Tax_Id=10090 Gene_Symbol=Stip1 Stress-induced-phosphoprotein 1
372783, 380366	2, 3	0.144	6.27967e+06	1.6801e+06	6028318	6709426	1.8149e+06	8158184	6940424	7.168e+06	1.41108e+06	5963308	5.50539e+06	4.59393e+06	1829.8285, 1829.8369	GGGGGGGGPGGEQETQELASK	610.6171, 915.41785	IPI:IPI00128867.3	Tax_Id=10090 Gene_Symbol=Purb Transcriptional activator protein Pur-beta
329132	2, 3	0.096	54400000	31990000	41200000	34900000	49430000	46360000	49920000	44340000	32970000	51710000	42410000	39330000	1715.926, 1715.9264	AVFVDLEPTVIDEIR	572.647, 858.4667	IPI:IPI00117350.1	Tax_Id=10090 Gene_Symbol=Tuba4a Tubulin alpha-4A chain
329991	2	0.056	17940000	368666	3651138	1.99193e+06	104957	8828384	13710000	4240248	618665	16430000	3.40775e+06	3.73069e+06	1405.58	YLMEEDEDAYK	703.296	IPI:IPI00308706.4	Tax_Id=10090 Gene_Symbol=Gm15500;Rpl5 60S ribosomal protein L5
337210	2	0.608	8631556	10610000	9856438	8761320	11610000	7.64331e+06	8447895	8468447	9235602	7.06797e+06	8979248	7717755	2022.01	LVSQDNFGFDLPAVEAATK	1011.51	IPI:IPI00319830.7	Tax_Id=10090 Gene_Symbol=Spnb2 Isoform 1 of Spectrin beta chain, brain 1
333268, 354968	2	0.207	42260000	57210000	32510000	38730000	40380000	32240000	39090000	28030000	31780000	35100000	29280000	26000000	1100.6526, 1100.6534	LMDVGLIAIR	550.8299, 550.8304	IPI:IPI00121514.3	Tax_Id=10090 Gene_Symbol=Stip1 Stress-induced-phosphoprotein 1
340885	2	0.484	4.46638e+06	5194440	5168551	4.34623e+06	8414939	4.35918e+06	4276912	3.64364e+06	5259804	4.3019e+06	3.95057e+06	3.83332e+06	1178.66	VIFFLPWEK	589.836	IPI:IPI00331182.4	Tax_Id=10090 Gene_Symbol=Gpd2 Glycerol-3-phosphate dehydrogenase, mitochondrial
346587	3	0.344	14260000	2.67293e+06	16050000	8943845	13530000	15070000	12560000	13220000	11770000	14860000	9949616	11350000	3325.59	NITDYLIEEVSAEEEELLGSSGGPPPEEPPK	1109.2	IPI:IPI00266463.5	Tax_Id=10090 Gene_Symbol=Srrt Isoform C of Serrate RNA effector molecule homolog
346862	2	0.427	6636685	15050000	6.41428e+06	6092499	11290000	5799548	4627707	5335362	6583490	4761621	5.73972e+06	5.54605e+06	1939.04	LPDMLNAEIVLGNVQNAK	970.021	IPI:IPI00420329.1	Tax_Id=10090 Gene_Symbol=Snrnp200 Small nuclear ribonucleoprotein 200
352833	3	0.012	10830000	5339602	5666386	5.39779e+06	3.87049e+06	9636155	7.48955e+06	3.48575e+06	4.13699e+06	8.21991e+06	3.40139e+06	4251706	2353.3	NVQQLAILGAGLMGAGIAQVSVDK	785.105	IPI:IPI00223092.5	Tax_Id=10090 Gene_Symbol=Hadha Trifunctional enzyme subunit alpha, mitochondrial
327724	2	0.123	5789046	1.63164e+06	3.30204e+06	1.86857e+06	5.2302e+06	3.76187e+06	3.6668e+06	3.84021e+06	2.27278e+06	5173668	4529524	3.85055e+06	1575.76	AMGNLQIDFADPQR	788.383	IPI:IPI00652902.1	Tax_Id=10090 Gene_Symbol=Gnai2 Putative uncharacterized protein
338132	4	0.344	32470000	11210000	26020000	26720000	24480000	34760000	38940000	35470000	22970000	34630000	31790000	30700000	4748.17	DTDSDGGLGLSSQGPVGSGSSAEALLSDLHAFSGSAAWDDSAGGAGGQGLR	1187.8	IPI:IPI00316976.3	Tax_Id=10090 Gene_Symbol=Ptprcap Protein tyrosine phosphatase receptor type C-associated protein
358252	2	0.104	11910000	2.3049e+06	8.08046e+06	4840416	4.09217e+06	8705314	8972808	6281819	6.25107e+06	11980000	6.47899e+06	6915227	1346.74	NIFNQIIEEVK	673.872	IPI:IPI00153698.1	Tax_Id=10090 Gene_Symbol=Gimap7 GTPase, IMAP family member 7
341671	3	0.636	5.72428e+06	7.68109e+06	5.7009e+06	6341363	10810000	5842519	5.78037e+06	6560637	6.62624e+06	5536835	6.40425e+06	4.99329e+06	3499.95	LLDVPILLTEQYPEGLGPTVPELGAQGIRPVSK	1167.32	IPI:IPI00757372.2	Tax_Id=10090 Gene_Symbol=Isoc2a Isochorismatase domain-containing protein 2A, mitochondrial
326228	2, 3	0.007	3.2099e+06	59680000	49320000	48230000	52170000	18400000	13450000	39540000	62160000	4.88672e+06	26250000	26540000	1640.8988, 1640.9	LEEDVRNLNAIVQK	547.6382, 820.953	IPI:IPI00323600.4	Tax_Id=10090 Gene_Symbol=Coro1a Coronin-1A
331123	2	0.048	8857447	15440000	11330000	11340000	16190000	8941268	5.14593e+06	8575087	14000000	6340443	10460000	9429732	1277.72	IC[160.0307]FELLELLK	639.364	IPI:IPI00623284.4	Tax_Id=10090 Gene_Symbol=Sf3b1 Splicing factor 3B subunit 1
336613	3	0.472	6619771	5.76398e+06	6303963	4826495	8199645	6476382	6107029	5536106	5.22141e+06	8.16123e+06	4851047	5168746	2724.34	LTTPTYGDLNHLVSATM[147.0354]SGVTTC[160.0307]LR	908.785	IPI:IPI00117352.1	Tax_Id=10090 Gene_Symbol=Tubb5 Tubulin beta-5 chain
327558	2, 3	0.681	21050000	33440000	26200000	21760000	35450000	18450000	22380000	16590000	29150000	21110000	21790000	18330000	1964.0182, 1964.0212	NMFLVGEGDSVITQVLNK	655.3453, 982.5127	IPI:IPI00115257.1	Tax_Id=10090 Gene_Symbol=Psip1 Isoform 1 of PC4 and SFRS1-interacting protein
329234	2, 3	0.063	20780000	24270000	14570000	18010000	18750000	15350000	19520000	11620000	12720000	18090000	11240000	10180000	2306.159, 2306.1616	NLPGLVQEGEPFSEEATLFTK	769.392, 1153.5831	IPI:IPI00123129.1	Tax_Id=10090 Gene_Symbol=Snd1 Staphylococcal nuclease domain-containing protein 1
337059	2, 3	0.684	34350000	51930000	37000000	34750000	50250000	32450000	35410000	27700000	40270000	35990000	31720000	27120000	1898.9896, 1898.9945	STLINSLFLTNLYEDR	633.6697, 949.9984	IPI:IPI00309089.6	Tax_Id=10090 Gene_Symbol=Sept1 Putative uncharacterized protein Sept1
330418	3	0.243	15190000	39210000	12780000	15910000	17150000	13770000	13570000	11970000	12970000	14860000	10550000	9705830	2220.15	LVPDMIPEVVSEQVSSYLSK	740.723	IPI:IPI00315879.1	Tax_Id=10090 Gene_Symbol=Cndp2 Cytosolic non-specific dipeptidase
345855	2	0.03	29680000	7104106	2128947	564416	416874	33380000	29510000	6.52558e+06	381068	27550000	2.94255e+06	2.22315e+06	1225.52	VDVDEYDENK	613.265	IPI:IPI00399943.3	Tax_Id=10090 Gene_Symbol=Arpc5 Actin-related protein 2/3 complex subunit 5
335420, 379831	2, 3	0.012	11280000	1717051	2386955	1.46572e+06	710360	10070000	10450000	4.45644e+06	730814	9647037	1554805	1.62473e+06	1795.7883, 1795.7949	TVLESGGETGDGDNDTTK	599.26984, 898.3978	IPI:IPI00113635.7	Tax_Id=10090 Gene_Symbol=Dkc1 h/ACA ribonucleoprotein complex subunit 4
339950	3	0.037	1.3544e+06	8825529	4860013	6.39672e+06	8708894	3.82346e+06	3.50394e+06	5383416	4948626	1.71773e+06	3.6037e+06	3.8274e+06	2794.43	EQPEKEPELQQYVPQLQNNTILR	932.15	IPI:IPI00129276.2	Tax_Id=10090 Gene_Symbol=Eif3a Eukaryotic translation initiation factor 3 subunit A
328880	2	0.821	2972613	3.896e+06	3.55859e+06	2.79893e+06	4.63145e+06	3.24284e+06	2.63402e+06	2.64883e+06	3.35529e+06	2817414	1.86333e+06	1.73632e+06	1657.92	LC[160.0307]LADGILVPGGFGIR	829.462	IPI:IPI00112017.5	Tax_Id=10090 Gene_Symbol=Ctps2 Isoform 1 of CTP synthase 2
337473	2	0.786	2898415	3.75237e+06	3542385	2.72159e+06	5107668	2.36131e+06	3.32792e+06	2.09644e+06	3348046	3.37437e+06	2725413	2.22508e+06	1015.6	MLALALLDR	508.303	IPI:IPI00929832.1	Tax_Id=10090 Gene_Symbol=Nup205 nucleoporin 205
350427	2	0.901	7.6528e+06	6.88384e+06	8889488	7.73779e+06	10300000	8.14421e+06	7660199	7233513	8.20928e+06	7892458	7.84356e+06	6.47073e+06	1634.71	SQLYDDLMDEFMK	817.859	IPI:IPI00115977.1	Tax_Id=10090 Gene_Symbol=Me2 NAD-dependent malic enzyme, mitochondrial
361425	2	0.329	2.22769e+06	2.93267e+06	2056632	1.37922e+06	3270652	1.39473e+06	854376	1.41508e+06	2240850	798396	1.30994e+06	1.57022e+06	1668.82	YAGPEDDAAITLAFSK	834.913	IPI:IPI00135443.2	Tax_Id=10090 Gene_Symbol=Top2b DNA topoisomerase 2-beta
345084	2	0.163	4.52687e+06	5.47594e+06	6.07836e+06	4.09979e+06	7.03731e+06	4.39136e+06	4.13295e+06	5383005	5559422	4603826	5018507	4609123	1340.6	EWLTNFMEDR	670.803	IPI:IPI00135443.2	Tax_Id=10090 Gene_Symbol=Top2b DNA topoisomerase 2-beta
329840	2	0.06	5.53654e+06	4917439	3.29647e+06	4111084	3.6583e+06	3.07169e+06	4661813	1.38453e+06	3304433	4911640	2717082	2.01009e+06	1858.98	C[160.0307]PFGALSIVNLPSNLEK	929.992	IPI:IPI00322869.3	Tax_Id=10090 Gene_Symbol=Abce1 ATP-binding cassette sub-family E member 1
370030, 383088	2	0.07	2.6741e+06	1.81704e+06	999865	1.03487e+06	1.31708e+06	2.76139e+06	1.69281e+06	1.3064e+06	767690	2.05261e+06	1.15238e+06	1.09446e+06	1387.6594, 1387.6628	MVMTVFAC[160.0307]LMGK	694.3333, 694.3351	IPI:IPI00118892.6	Tax_Id=10090 Gene_Symbol=Lcp1 Plastin-2
339963	2	0.01	7352736	1.28043e+06	1611667	2.06645e+06	2.87083e+06	4.52862e+06	4.95217e+06	1.49437e+06	1.38365e+06	6146433	1212895	2.04837e+06	1074.67	ITFLLQAIR	537.838	IPI:IPI00626994.3	Tax_Id=10090 Gene_Symbol=Ipo5 Isoform 1 of Importin-5
342091	2	0.094	6.32591e+06	4503924	4.93124e+06	3.78653e+06	6093217	5419609	5.98581e+06	4.16247e+06	4.32878e+06	6315953	4.58983e+06	3976267	1471.85	ISLPVILMDETLK	736.428	IPI:IPI00338964.3	Tax_Id=10090 Gene_Symbol=Atp2a2 Isoform SERCA2A of Sarcoplasmic/endoplasmic reticulum calcium ATPase 2
353208	3	0.062	17080000	21120000	54800000	68440000	45400000	39560000	29850000	50230000	66420000	21680000	49530000	41420000	1489.76	WKDSDEADLVLAK	497.257	IPI:IPI00677454.2	Tax_Id=10090 Gene_Symbol=Cbx3 Putative uncharacterized protein
329197	3	0.607	8445622	14190000	10900000	9234924	12690000	9535473	10040000	9665322	9537784	7.47661e+06	8755546	7551254	3086.57	DVTLPLEAERPLVTDMTPSLETEMTLGK	1029.53	IPI:IPI00848818.1	Tax_Id=10090 Gene_Symbol=Mtap4 Isoform 1 of Microtubule-associated protein 4
328079	2, 3	0.104	11100000	22000000	9286448	12890000	14530000	12480000	12310000	8609383	9376322	10850000	7394937	6574266	1928.9255, 1928.9265	TPVQSQQPSATTPSGADEK	643.64703, 964.96643	IPI:IPI00123494.3	Tax_Id=10090 Gene_Symbol=Psmd2 26S proteasome non-ATPase regulatory subunit 2
346919	3	0.42	11950000	13800000	12600000	10540000	17740000	11000000	11730000	9858780	13370000	11070000	10010000	10560000	2925.36	NPTGDGQSLEELSSC[160.0307]FYTVIPHNFGR	975.79	IPI:IPI00625263.1	Tax_Id=10090 Gene_Symbol=Parp3 Putative uncharacterized protein
329569, 329752	2, 3	0.613	23950000	39620000	33020000	24410000	38630000	21180000	24780000	27000000	32770000	24740000	27290000	23410000	1733.9376, 1733.9468	EVVDSYLPVILDMIK	578.65375, 867.4725	IPI:IPI00321190.1	Tax_Id=10090 Gene_Symbol=Psap Sulfated glycoprotein 1
351702	2	0.267	10290000	19740000	10610000	11060000	18510000	9372468	6.60471e+06	6070747	12280000	9110855	6.89861e+06	7.7461e+06	1711.91	TPFSLVGNVFELNFK	856.459	IPI:IPI00889811.1	Tax_Id=10090 Gene_Symbol=Rpn2 Dolichyl-diphosphooligosaccharide--protein glycosyltransferase subunit 2
347136	2	0.707	6834176	12480000	4.71065e+06	5.53679e+06	9628703	3.13105e+06	3.42145e+06	3.72537e+06	6392767	3.10995e+06	4451356	3287365	1463.66	C[160.0307]QGQVEIQMENK	732.335	IPI:IPI00120466.1	Tax_Id=10090 Gene_Symbol=Cd5 T-cell surface glycoprotein CD5
333518	3	0.125	13110000	758786	7.36221e+06	1.84661e+06	979298	19260000	20440000	9134998	643966	15040000	3.72125e+06	6377816	3715.63	ARTELESPEESGPPEDEEDAEDFVIDGGPEEAAAK	1239.22	IPI:IPI00316976.3	Tax_Id=10090 Gene_Symbol=Ptprcap Protein tyrosine phosphatase receptor type C-associated protein
341383	2	0.234	7.37366e+06	10490000	6119798	7.20065e+06	7586258	5883503	7456748	4932664	6254627	6.75396e+06	5.41681e+06	4633589	1690.8	TTDFSDFLSIVGC[160.0307]TK	845.905	IPI:IPI00134017.1	Tax_Id=10090 Gene_Symbol=Chordc1 Cysteine and histidine-rich domain-containing protein 1
334352	2	0.625	3.46133e+06	6.63152e+06	4.59485e+06	3.79586e+06	4927945	3693175	3665806	3.33192e+06	3.87326e+06	3.44838e+06	3.38502e+06	2.65279e+06	1476.77	GMVSLSEIEEALAK	738.887	IPI:IPI00848818.1	Tax_Id=10090 Gene_Symbol=Mtap4 Isoform 1 of Microtubule-associated protein 4
340673	2, 3	0.355	9027209	15050000	8.30878e+06	8943742	11530000	7949312	9222660	6.65733e+06	8292942	9294610	6463246	6227779	1845.9835, 1845.9839	ELAPAVSVLQLFC[160.0307]SSPK	615.99945, 923.49536	IPI:IPI00223437.4	Tax_Id=10090 Gene_Symbol=Copg Putative uncharacterized protein
355671	2	0.474	4079104	6317119	3.75845e+06	3.33465e+06	5569213	4.01777e+06	3358271	2.45531e+06	4.13877e+06	4.43499e+06	2.99947e+06	2.57919e+06	924.536	IAFFWLK	462.772	IPI:IPI00225190.3	Tax_Id=10090 Gene_Symbol=Gbp9 guanylate binding protein family, member 9
329477, 335384	2, 3	0.909	10920000	20480000	15920000	11840000	21610000	10970000	13670000	13180000	14240000	11480000	10930000	9008970	2328.1924, 2328.2087	VVQVVAPETGLWQC[160.0307]LLSEGDK	776.73566, 1164.608	IPI:IPI00122806.3	Tax_Id=10090 Gene_Symbol=Cd4 Isoform 1 of T-cell surface glycoprotein CD4
348455	3	0.347	4.68321e+06	9516679	6.6772e+06	6.57812e+06	7122420	5421616	4.91815e+06	4.15899e+06	6415675	4311256	4202956	3.46145e+06	2054.98	VPSTETEALASNLMGMFEK	685.665	IPI:IPI00323179.3	Tax_Id=10090 Gene_Symbol=Gdi1 Rab GDP dissociation inhibitor alpha
336647	2	0.064	6.52069e+06	10310000	6.181e+06	8123498	8397777	6639313	7.73775e+06	3694282	6783744	8.10742e+06	3.18459e+06	4.36926e+06	1822.93	TMLELLNQLDGFEATK	911.969	IPI:IPI00135640.1	Tax_Id=10090 Gene_Symbol=Psmc5 26S protease regulatory subunit 8
347839	2, 3	0.023	12450000	11520000	14990000	11410000	15570000	10890000	12810000	13380000	13930000	12820000	14440000	11890000	2313.1902, 2313.1929	EAQQLFLEPEVLDPESVELK	771.7358, 1157.0989	IPI:IPI00410836.1	Tax_Id=10090 Gene_Symbol=Fen1 Putative uncharacterized protein
335701	3	0.052	4.64783e+06	1.23627e+06	9167282	3.72008e+06	4.47804e+06	4.58817e+06	4046658	7.08646e+06	8030869	3.51561e+06	9442289	4.17612e+06	3179.53	QGQANLEALLC[160.0307]GGTHGPC[160.0307]SQEILAQREEL	1060.52	IPI:IPI00111536.6	Tax_Id=10090 Gene_Symbol=2010001M09Rik Plasma cell-induced resident endoplasmic reticulum protein
352148	2	0.328	5648550	6.29957e+06	4.34054e+06	3485021	6.85068e+06	4623317	4212765	2.48288e+06	4.54922e+06	5.59414e+06	2.18949e+06	2.21723e+06	1208.69	TIAFLLPMFR	604.849	IPI:IPI00468896.7	Tax_Id=10090 Gene_Symbol=Ddx46 Isoform 2 of Probable ATP-dependent RNA helicase DDX46
325824	2, 3	0.837	19970000	19460000	22090000	18230000	25120000	18490000	21120000	19070000	22520000	18990000	19480000	15520000	2086.045, 2086.0474	QLEPGLQGILITC[160.0307]NMNER	696.0206, 1043.5261	IPI:IPI00114862.1	Tax_Id=10090 Gene_Symbol=Thumpd1;LOC100048066 THUMP domain-containing protein 1
329394	2	0.029	10250000	9568414	6481133	4.61941e+06	6019076	7693961	9680354	3812831	6011015	10070000	4465299	4.37971e+06	2128.05	MTLDTLSIYETPSMGLLDK	1064.53	IPI:IPI00229859.1	Tax_Id=10090 Gene_Symbol=Eif3b 109 kDa protein
347780	3	0.313	7.71353e+06	127795	5153879	3.9797e+06	214822	7.84889e+06	8.0438e+06	6.93733e+06	1.26186e+06	6.71413e+06	3.8937e+06	4716955	2205.95	AIEDEGGNPDEIEVTSEC[160.0307]NK	735.988	IPI:IPI00944159.1	Tax_Id=10090 Gene_Symbol=Safb scaffold attachment factor B
336575	2	0.207	5.26969e+06	754747	2.83116e+06	2.71663e+06	4683212	4.55726e+06	5.02856e+06	2.95939e+06	3.27675e+06	5637401	4.12252e+06	3.74798e+06	1527.82	NILLTNEQLENAR	764.411	IPI:IPI00115454.3	Tax_Id=10090 Gene_Symbol=Sfxn1 Sideroflexin-1
352891	2, 3	0.067	15930000	19400000	13090000	17210000	18250000	17060000	11930000	11180000	12200000	17270000	10480000	12220000	2205.0962, 2205.0967	VC[160.0307]FEDPEWEQLITQLLGK	735.7036, 1103.052	IPI:IPI00331361.2	Tax_Id=10090 Gene_Symbol=Mybbp1a Myb-binding protein 1A
351493	2	0.476	16010000	18590000	16240000	13560000	14250000	14090000	15750000	13940000	14860000	18070000	14140000	14800000	1785.94	LGGDLLQALNEITESGR	893.473	IPI:IPI00320605.3	Tax_Id=10090 Gene_Symbol=Itgb2 Integrin beta
332834	2	0.53	1.57708e+06	743527	61900000	67780000	812632	114300000	70980000	112600000	8.22297e+06	8547977	107800000	106700000	1120.6	STTTGHLIYK	560.804	IPI:IPI00307837.6	Tax_Id=10090 Gene_Symbol=Eef1a1 Elongation factor 1-alpha 1
354415	2	0.187	3.31141e+06	4.07378e+06	2.00499e+06	2.11852e+06	4200546	2.47648e+06	2874733	1339293	2.12044e+06	2.15373e+06	551340	1.14297e+06	1373.72	ATVLC[160.0307]ASYTLFK	687.363	IPI:IPI00132128.1	Tax_Id=10090 Gene_Symbol=Rpa3 Replication protein A 14 kDa subunit
342870	2, 3	0.65	4381102	4568857	3.69338e+06	3.92246e+06	6455665	4168873	4318479	3.53985e+06	4.16153e+06	4685501	3.21188e+06	2494238	2042.1034, 2042.1047	QLDPLC[160.0307]DIPLVGFINSLK	681.3731, 1021.5553	IPI:IPI00128256.1	Tax_Id=10090 Gene_Symbol=Rrp9 U3 small nucleolar RNA-interacting protein 2
358503	2	0.568	2539170	6.00003e+06	2814708	3541680	5.27436e+06	2.27546e+06	2530041	2.28584e+06	3.39884e+06	2.50912e+06	2.44557e+06	1.75464e+06	1316.66	NIQVSHQEFSK	658.834	IPI:IPI00923036.1	Tax_Id=10090 Gene_Symbol=Pdcd6ip programmed cell death 6-interacting protein isoform 3
345404	2	0.481	6410734	8793139	8.15313e+06	6155574	11900000	6.60398e+06	6873749	6.87082e+06	7.68824e+06	6115639	5408422	6.49523e+06	1798.9	AFIPAIDSFGFETDLR	899.952	IPI:IPI00649950.3	Tax_Id=10090 Gene_Symbol=Eftud2 116 kDa U5 small nuclear ribonucleoprotein component isoform b
340190	3	0.367	7625461	4552527	6633573	4815164	7.66161e+06	7259713	6.35017e+06	3.96938e+06	6010364	7.06366e+06	4065854	4096559	2728.53	AIVTLAGYNATTQEILRPSELLAGVK	910.182	IPI:IPI00169846.3	Tax_Id=10090 Gene_Symbol=Nckap1l Putative uncharacterized protein
354181	2, 3	0.038	11820000	16090000	8752489	12680000	15190000	11190000	9297439	5113803	12670000	12090000	4.03521e+06	7.15331e+06	1675.9503, 1675.9509	ILLANFLAQTEALMK	559.32184, 838.4788	IPI:IPI00228633.7	Tax_Id=10090 Gene_Symbol=Gpi1 Glucose-6-phosphate isomerase
347092	2	0.681	24530000	8367910	8.30568e+06	11790000	9848195	7.24407e+06	5.83003e+06	4626020	7558310	6054437	6.05696e+06	5.21585e+06	1445.74	VNDTIQIDLETGK	723.376	IPI:IPI00331092.7	Tax_Id=10090 Gene_Symbol=Rps4x 40S ribosomal protein S4, X isoform
331234	2	0.694	3.01801e+06	5.3791e+06	3.37282e+06	3.12577e+06	3.68094e+06	2.92966e+06	4288626	2778434	3.27952e+06	3497044	3.0585e+06	2.79249e+06	1776.91	MSSSDTPLGTVALLQEK	888.958	IPI:IPI00323674.6	Tax_Id=10090 Gene_Symbol=Sart1 U4/U6.U5 tri-snRNP-associated protein 1
327924	3	0.719	35090000	32040000	33330000	28490000	32120000	27100000	30720000	26970000	31770000	30230000	27920000	22300000	2151.04	TTAQEGGQALTVIC[160.0307]SDFQPK	717.686	IPI:IPI00120466.1	Tax_Id=10090 Gene_Symbol=Cd5 T-cell surface glycoprotein CD5
329910	2	0.05	7829811	10040000	5767119	7972648	7.50197e+06	6359868	7.84933e+06	4577708	5.78824e+06	7.59834e+06	4826974	4119033	1577.83	YEISSVPTFLFFK	789.419	IPI:IPI00315550.3	Tax_Id=10090 Gene_Symbol=Glrx3 Glutaredoxin-3
346941	2, 3	0.13	9424794	11910000	5.70599e+06	6206672	17130000	7070074	5.71387e+06	3.74857e+06	6900559	7703410	2280427	5.50262e+06	1483.8619, 1483.8629	SANLVAATLGAILNR	495.2925, 742.43463	IPI:IPI00283611.1	Tax_Id=10090 Gene_Symbol=Hk1 Isoform HK1-SA of Hexokinase-1
329877	2	0.447	3350089	6712509	4.10392e+06	4.07898e+06	5676977	4.32376e+06	3.92489e+06	4.42737e+06	4.26834e+06	3.74097e+06	3.59183e+06	3.11604e+06	1670.79	YSNSEVVTGSGLDSQK	835.898	IPI:IPI00405625.9	Tax_Id=10090 Gene_Symbol=Cyfip2 Cytoplasmic FMR1-interacting protein 2
348085	2, 3	0.661	20090000	26030000	17970000	17920000	18170000	17910000	17230000	17680000	21290000	14950000	18800000	14420000	2416.115, 2416.119	VSC[160.0307]LGVTDDGMAVATGSWDSFLK	806.04315, 1208.5631	IPI:IPI00120716.3	Tax_Id=10090 Gene_Symbol=Gnb1 Guanine nucleotide-binding protein G(I)/G(S)/G(T) subunit beta-1
359355, 382787	2	0.363	6.53889e+06	10890000	5200280	4073984	13230000	4805850	1.77885e+06	2.16045e+06	5.0861e+06	2.6059e+06	1.92931e+06	2943849	1249.7594, 1249.7603	LFVLFGAEILK	625.3833, 625.3838	IPI:IPI00124692.1	Tax_Id=10090 Gene_Symbol=Taldo1 Transaldolase
329493	2	0.132	7.28547e+06	13990000	9969349	8818872	15180000	8321612	7873017	9941817	10450000	7514984	9904330	9418053	2241.06	LGDGLFLQC[160.0307]C[160.0307]EEVAELYPK	1121.03	IPI:IPI00126635.1	Tax_Id=10090 Gene_Symbol=Idh3b isocitrate dehydrogenase 3, beta subunit
341870	2	0.414	10390000	16580000	12280000	12280000	14440000	9554978	10080000	10140000	12820000	10390000	12170000	11130000	2329.12	NNLSFIETSALDSTNVEEAFK	1165.07	IPI:IPI00135869.3	Tax_Id=10090 Gene_Symbol=Rab11b Ras-related protein Rab-11B
347522	2	0.678	6671158	11160000	7.50751e+06	5.20988e+06	10150000	6.17754e+06	4.34016e+06	5260499	6366149	5410879	4.71524e+06	4833250	2149.2	FTLGSVAGAVGATAVYPIDLVK	1075.1	IPI:IPI00308162.3	Tax_Id=10090 Gene_Symbol=Slc25a12 Calcium-binding mitochondrial carrier protein Aralar1
342688	2, 3	0.496	8639794	15740000	10430000	9702830	12940000	9192522	8601133	9714787	9570624	8001349	9325261	6906329	1783.8624, 1783.8646	YGIVDYMIEQSGPPSK	595.2923, 892.436	IPI:IPI00271951.5	Tax_Id=10090 Gene_Symbol=Pdia4 protein disulfide-isomerase A4
329544	3	0.087	17610000	15700000	19470000	16390000	21800000	17080000	15890000	21130000	18090000	15470000	19130000	15780000	2052.1	VIIEDEQLVLGASQEPVGR	684.705	IPI:IPI00129299.3	Tax_Id=10090 Gene_Symbol=Twf2 Isoform 2 of Twinfilin-2
350608	2	0.23	5290815	7.13811e+06	5423034	4.77603e+06	8.23611e+06	4.74592e+06	4.91121e+06	2704502	6.92641e+06	5.6448e+06	2.55818e+06	3.51791e+06	1830.96	NIANPTAMLLSATNMLR	915.982	IPI:IPI00126635.1	Tax_Id=10090 Gene_Symbol=Idh3b isocitrate dehydrogenase 3, beta subunit
351802	3	0.299	12220000	20650000	11080000	12200000	16500000	11240000	11790000	7.10546e+06	10940000	11410000	8.29236e+06	7073036	2520.18	TVLSANADHMAQIEGLMDDVDFK	840.732	IPI:IPI00123342.4	Tax_Id=10090 Gene_Symbol=Hyou1 Hypoxia up-regulated protein 1
343157, 354936	2, 3	0.756	15740000	44650000	6.73605e+06	6627955	44760000	8796596	7.75612e+06	10510000	7437014	7.05936e+06	9910076	11050000	1329.6489, 1329.649	DVGAETLLHSC[160.0307]K	443.88788, 665.3281	IPI:IPI00315879.1	Tax_Id=10090 Gene_Symbol=Cndp2 Cytosolic non-specific dipeptidase
340227	3	0.061	8461478	5.71612e+06	5030849	5917811	6.50907e+06	6.76562e+06	6.44574e+06	5896404	4.3781e+06	7.302e+06	4.12406e+06	5230152	2962.48	ASFITPVPGGVGPMTVAMLMQSTVESAQR	988.166	IPI:IPI00122862.4	Tax_Id=10090 Gene_Symbol=Mthfd1 C-1-tetrahydrofolate synthase, cytoplasmic
326871	2	0.658	9689732	703173	8708263	11790000	2347988	8532733	9242222	11950000	8458758	5527486	9077644	9212327	1381.67	AMSTTSVTSSQPGK	691.337	IPI:IPI00378015.1	Tax_Id=10090 Gene_Symbol=Dbnl Isoform 2 of Drebrin-like protein
360395	3	0.191	11320000	1.01822e+06	5.30428e+06	3.34584e+06	2535566	8.34868e+06	6.7744e+06	1.66071e+06	7.26683e+06	11050000	2.5644e+06	4238274	1379.84	SVISVIHLITAAR	460.618	IPI:IPI00162949.1	Tax_Id=10090 Gene_Symbol=Cdipt CDP-diacylglycerol--inositol 3-phosphatidyltransferase
331967	2	0.35	5274553	10040000	7.07912e+06	6.26933e+06	9748878	5.38106e+06	5410231	5.24805e+06	7440339	6.14406e+06	6.28971e+06	6278679	2096.09	LNPGGYFIGTTPNSFELIR	1048.55	IPI:IPI00453849.3	Tax_Id=10090 Gene_Symbol=Rnmt Isoform 2 of mRNA cap guanine-N7 methyltransferase
346111	2, 3	0.076	23600000	29300000	19860000	21310000	21450000	19010000	24380000	16740000	18370000	23970000	16170000	15730000	2053.021, 2053.0237	DMIILPEMVGSMVGVYNGK	685.01276, 1027.0142	IPI:IPI00319231.4	Tax_Id=10090 Gene_Symbol=Rps15 Putative uncharacterized protein
349177	3	0.515	4.59117e+06	2.44273e+06	5.00041e+06	5836131	5689751	5.72142e+06	4408330	6504820	4.30017e+06	3.41531e+06	5476806	5644094	3252.45	ATEAAPQPHEASGEAEATEQAPDVSEQADTSK	1084.82	IPI:IPI00123624.8	Tax_Id=10090 Gene_Symbol=2610301G19Rik Protein KIAA1967 homolog
366778	3	0.403	3.84303e+06	757673	2469479	2.94044e+06	3.55031e+06	3126008	3.82258e+06	2522680	3.13162e+06	3188595	2401756	1.9227e+06	1393.82	LVHPGVAEVVFVK	465.279	IPI:IPI00229721.3	Tax_Id=10090 Gene_Symbol=Poldip3 Putative uncharacterized protein
331053	2	0.82	4.68701e+06	7579508	5678088	4481280	6.6435e+06	4.07309e+06	4.2283e+06	4.48718e+06	5.22266e+06	4461789	5233969	3.90061e+06	1912.19	LAAIIPDPVVAPSIVPVLK	956.6	IPI:IPI00116929.1	Tax_Id=10090 Gene_Symbol=Cstf3 Cleavage stimulation factor subunit 3
353335	3	0.218	6289946	53970000	13730000	28430000	31700000	4613616	1.66966e+06	23140000	35150000	5.52044e+06	3119213	7.95148e+06	1730.96	VRFLEQQNQVLQTK	577.659	IPI:IPI00625729.2	Tax_Id=10090 Gene_Symbol=Krt1 Keratin, type II cytoskeletal 1
347293, 369070	2, 3	0.74	156700000	47040000	158000000	157000000	134500000	158000000	143100000	109600000	147500000	149400000	119700000	91490000	1871.916, 1871.9188	QLVHELDEAEYQEIR	624.64355, 936.463	IPI:IPI00124223.3	Tax_Id=10090 Gene_Symbol=Psme1 Proteasome activator complex subunit 1
352810	2	0.25	3.05227e+06	5654862	2.61748e+06	3.01184e+06	4.09797e+06	2863151	2.53258e+06	1.87427e+06	2.85991e+06	2.57079e+06	2.02928e+06	1.87327e+06	1582.78	QLNAQSYGVTSSTAR	791.896	IPI:IPI00330624.2	Tax_Id=10090 Gene_Symbol=Nup153 nucleoporin 153
359275	3	0.404	32170000	58660000	28290000	24000000	30550000	15540000	2.32466e+06	3.25223e+06	15110000	5.72295e+06	6.08988e+06	6994706	2909.45	NMITGTSQADC[160.0307]AVLIVAAGVGEFEAGISK	970.488	IPI:IPI00307837.6	Tax_Id=10090 Gene_Symbol=Eef1a1 Elongation factor 1-alpha 1
330270	2	0.135	2.22805e+06	5547986	3.78196e+06	3395639	5.10089e+06	2.3511e+06	2.24553e+06	3.04966e+06	3.20632e+06	1.98e+06	2.88083e+06	3.02305e+06	1880.91	LSNTSPEFQEMSLLER	940.959	IPI:IPI00109221.3	Tax_Id=10090 Gene_Symbol=Sacm1l Phosphatidylinositide phosphatase SAC1
330869	2	0.594	30630000	47290000	31080000	33260000	38650000	26240000	32410000	25100000	29500000	28550000	25620000	22280000	1605.89	LAATNALLNSLEFTK	803.447	IPI:IPI00742334.1	Tax_Id=10090 Gene_Symbol=Kpnb1 importin subunit beta-1
348706	3	0.216	16080000	28310000	22620000	20860000	25750000	17460000	13680000	18020000	22050000	17910000	19080000	16850000	3060.67	LDQEAENLVATVVPTHLAAAVPEVAVYLK	1020.89	IPI:IPI00118723.3	Tax_Id=10090 Gene_Symbol=Ppp2r4 Serine/threonine-protein phosphatase 2A activator
333520	3	0.57	14510000	18800000	15000000	17480000	18240000	12850000	15360000	10000000	17420000	15220000	11560000	8431477	3563.74	C[160.0307]LGELIC[160.0307]TLNAANVPAGTEVVC[160.0307]APPTAYIDFAR	1188.59	IPI:IPI00467833.6	Tax_Id=10090 Gene_Symbol=Tpi1 triosephosphate isomerase
354113	2, 3	0.025	35530000	50390000	23240000	33710000	31280000	28660000	34310000	18820000	23600000	37480000	17060000	16060000	2316.2666, 2316.2686	TAAFLLPILSQIYADGPGEALR	772.761, 1158.637	IPI:IPI00230035.7	Tax_Id=10090 Gene_Symbol=Ddx3x ATP-dependent RNA helicase DDX3X
337804	3	0.016	5.05438e+06	8339832	4.15472e+06	8.16989e+06	7339805	6.59938e+06	6557639	4.49845e+06	5049212	5602237	4601296	4634785	2791.38	DNVPFHGLVFPC[160.0307]SVLGAEDNYTLVK	931.132	IPI:IPI00955167.1	Tax_Id=10090 Gene_Symbol=Mars methionyl-tRNA synthetase, cytoplasmic isoform 1
341087	3	0.397	9051934	9263522	9545494	8784578	11310000	8612505	7.52853e+06	10340000	9618430	7487613	7956353	7.94108e+06	3273.7	VGTETVQAPGSLVISAYAVC[160.0307]PDITATVTPDLK	1091.9	IPI:IPI00265406.3	Tax_Id=10090 Gene_Symbol=Pfas Phosphoribosylformylglycinamidine synthase
328928	2	0.025	7067353	3.64525e+06	3.48686e+06	3.62485e+06	6211068	5065937	5633497	3.66351e+06	3.52626e+06	6700051	3.08743e+06	3.62573e+06	1108.55	APFDLFENR	554.777	IPI:IPI00330804.4	Tax_Id=10090 Gene_Symbol=Hsp90aa1 Heat shock protein HSP 90-alpha
329224	3	0.066	9936952	9964918	9969492	8502293	14260000	9789231	9047039	11020000	10560000	10360000	10170000	11520000	2431.39	LQNPDLDSEALLALPLLQLVQK	811.134	IPI:IPI00404474.1	Tax_Id=10090 Gene_Symbol=Faah Putative uncharacterized protein
375552	3	3.928e-05	1.45539e+06	3102135	3104231	2835050	3.79857e+06	3.0915e+06	1.02593e+06	2.919e+06	3256488	1.01265e+06	2.63615e+06	2.8234e+06	3401.69	GGEEPLPEGLFWLLVTGQM[147.0354]PTEEQVSWLSR	1134.57	IPI:IPI00113141.1	Tax_Id=10090 Gene_Symbol=Cs Citrate synthase, mitochondrial
326811	3	0.585	26840000	35320000	24630000	23920000	34680000	25130000	25480000	20370000	22460000	21710000	17960000	15050000	2521.25	GNVQVVIPFLTESYSSSQDPPEK	841.089	IPI:IPI00123313.1	Tax_Id=10090 Gene_Symbol=Uba1 Ubiquitin-like modifier-activating enzyme 1
327071	2	0.103	14200000	1.17637e+06	6.73883e+06	2.24615e+06	4.01509e+06	13360000	13560000	7159958	2965354	16090000	6522582	6.81059e+06	1616.73	SDFDMVDYLNELR	808.868	IPI:IPI00742334.1	Tax_Id=10090 Gene_Symbol=Kpnb1 importin subunit beta-1
351485	2	0.372	3.41295e+06	11690000	3.56583e+06	3.5459e+06	6280093	3.0672e+06	2.69991e+06	2.40758e+06	4.23661e+06	3.17411e+06	2.73061e+06	3.02275e+06	1523.79	SNLMDAISFVLGEK	762.397	IPI:IPI00944715.1	Tax_Id=10090 Gene_Symbol=Smc1a structural maintenance of chromosomes protein 1A
345363	2, 3	0.04	10270000	15310000	15490000	13970000	18920000	10560000	9616301	12270000	16370000	9518641	12350000	12440000	2419.23, 2419.2327	QEAFLLNEDLGDSLDSVEALLK	807.0824, 1210.1187	IPI:IPI00798592.1	Tax_Id=10090 Gene_Symbol=Spna2 Isoform 2 of Spectrin alpha chain, brain
361490, 363422	2, 3	0.288	8040636	11800000	7139848	6861280	11760000	6857952	5.92042e+06	5003110	6.22781e+06	7.12543e+06	3.34547e+06	5997503	2262.1863, 2262.2026	NPDVLLGSVQPMFLLTNTFR	754.739, 1131.5968	IPI:IPI00894972.1	Tax_Id=10090 Gene_Symbol=Itgal Integrin alpha-L
347762	3	0.765	6.29712e+06	6630343	6585714	6251638	6989139	5.95838e+06	5880119	5482819	6.18513e+06	5.37597e+06	5087862	5.01402e+06	2374.12	LC[160.0307]DFGVSGQLIDSMANSFVGTR	792.046	IPI:IPI00135708.1	Tax_Id=10090 Gene_Symbol=Map2k2 Dual specificity mitogen-activated protein kinase kinase 2
334031	2	0.032	4.28975e+06	5703139	4.37371e+06	5508386	4.91486e+06	5318316	5.04559e+06	5072448	4497533	4574937	4.63034e+06	4.20132e+06	1275.61	AQDIQC[160.0307]GLQSR	638.31	IPI:IPI00461281.2	Tax_Id=10090 Gene_Symbol=Nudcd2 NudC domain-containing protein 2
329473	2	0.004	12300000	4.8252e+06	3985007	5767331	4852980	5.81806e+06	11330000	4449400	4.00853e+06	10640000	6.20958e+06	7651832	1598.77	TIQFVDWC[160.0307]PTGFK	799.889	IPI:IPI00110753.1	Tax_Id=10090 Gene_Symbol=Tuba1a Tubulin alpha-1A chain
333307	2, 3	0.268	9074466	16380000	9464692	9016769	15070000	9692663	7712334	7784714	10570000	8446186	5.36255e+06	7.66142e+06	2158.154, 2158.1548	ILMAAPGMAIPPFIMNTLEK	720.0562, 1079.581	IPI:IPI00115454.3	Tax_Id=10090 Gene_Symbol=Sfxn1 Sideroflexin-1
337965, 339308	2, 3	0.459	20620000	33760000	19280000	17260000	30610000	19010000	14790000	18530000	21640000	19100000	14970000	18220000	2093.132, 2093.143	LIGLSATLPNYEDVATFLR	698.38586, 1047.0697	IPI:IPI00420329.1	Tax_Id=10090 Gene_Symbol=Snrnp200 Small nuclear ribonucleoprotein 200
362742	2	0.058	4.09815e+06	2.18072e+06	2194542	1.37721e+06	2.8181e+06	2.25452e+06	2855979	1.69141e+06	2483490	3.06106e+06	1.86071e+06	1.61906e+06	1643.89	GGGNQVSLLNVVMDLK	822.447	IPI:IPI00857771.1	Tax_Id=10090 Gene_Symbol=Chd4 Chromodomain-helicase-DNA-binding protein 4
345374	3	0.145	10510000	7.17797e+06	9772884	5.24262e+06	7083294	12350000	11560000	7.80452e+06	7237679	11270000	8226627	6.35837e+06	2657.3	IMRPTDVPDTGLLC[160.0307]DLLWSDPDK	886.437	IPI:IPI00311873.5	Tax_Id=10090 Gene_Symbol=Ppp1cb Serine/threonine-protein phosphatase PP1-beta catalytic subunit
364390	4	0.102	3124737	7866703	5025873	4.37668e+06	6.26771e+06	3722462	2951209	4.6184e+06	5138648	3.1415e+06	3.58347e+06	4113588	4264.25	SAINEVEILQSLVSGSLGGTLGQSISSPVEQEVMAAPISLPR	1066.82	IPI:IPI00126181.9	Tax_Id=10090 Gene_Symbol=Akap13 A kinase (PRKA) anchor protein 13
361207	3	0.214	6374929	10450000	8.0307e+06	10290000	10410000	9493059	8882155	7.44886e+06	7.96037e+06	6346729	6.04039e+06	5313266	3301.6	EPFTLEAYYSSPQDLPYPDPAIAQFSVQK	1101.2	IPI:IPI00331556.5	Tax_Id=10090 Gene_Symbol=Hspa4 Heat shock 70 kDa protein 4
331415	2	0.69	3.88501e+06	5.53821e+06	3.67545e+06	3.1452e+06	4.65634e+06	3.38447e+06	4365588	3.13907e+06	3365967	4.01399e+06	3.40435e+06	2.93482e+06	1337.78	IDPLALVQAIER	669.395	IPI:IPI00623570.3	Tax_Id=10090 Gene_Symbol=Trip12 thyroid hormone receptor interactor 12
374001	2	0.098	612814	1.00644e+06	821768	1.56275e+06	1.57833e+06	1.39675e+06	791652	1.12817e+06	1.42548e+06	951300	1.05541e+06	862735	2503.25	TDLLIVLSDVEGLFDSPPGSDDAK	1252.13	IPI:IPI00129350.1	Tax_Id=10090 Gene_Symbol=Aldh18a1 Isoform Long of Delta-1-pyrroline-5-carboxylate synthase
363575	2	0.192	3833199	5.62044e+06	3015565	3.72872e+06	3591483	3091290	3.54309e+06	2.33337e+06	3.41433e+06	3.78773e+06	2809934	2.0072e+06	1793.94	NEFIPTNFEILSLEK	897.473	IPI:IPI00828796.1	Tax_Id=10090 Gene_Symbol=Ide insulin-degrading enzyme
387569, 393314	2, 3	0.03	678466	4.05523e+06	733371	2.12742e+06	2009576	1.31217e+06	285574	83294.7	1.57897e+06	471680	199390	429053	1906.042, 1906.0437	LQPSIIFIDEIDSFLR	636.0194, 953.5246	IPI:IPI00108410.1	Tax_Id=10090 Gene_Symbol=Atad1 ATPase family AAA domain-containing protein 1
353059	3	0.111	9485635	2.54024e+06	4883155	1422788	3.21682e+06	8739456	9153981	7.06458e+06	3.19766e+06	8404421	5660955	5009777	2487.13	TEEDC[160.0307]LQNSPKPPPTSPSSSSNK	829.716	IPI:IPI00954604.2	Tax_Id=10090 Gene_Symbol=Mndal Myeloid cell nuclear differentiation antigen-like protein
335519	2	0.684	4.48996e+06	9115715	5.20576e+06	4578110	9163348	4056052	3982834	4.06791e+06	5.93619e+06	5.90742e+06	4530369	4.09509e+06	1836.11	EQLIIPQVPLFNILAK	918.556	IPI:IPI00457815.3	Tax_Id=10090 Gene_Symbol=Usp39 U4/U6.U5 tri-snRNP-associated protein 2
342508	3	0.668	6.43052e+06	3.89357e+06	5.83834e+06	4.24782e+06	5463511	6050412	4.39861e+06	4.94158e+06	4775480	5.16674e+06	5.52235e+06	4641666	2293.17	IQVPNC[160.0307]DEIFYAGTGNLLLR	765.062	IPI:IPI00928004.1	Tax_Id=10090 Gene_Symbol=Copa Putative uncharacterized protein
336032	2, 3	0.001	20590000	27160000	10460000	20390000	13740000	15620000	22960000	8.36278e+06	11640000	20590000	8804463	8659045	2466.2722, 2466.2725	QGLSGVPILSEEELSLLDEFYK	822.7622, 1233.6399	IPI:IPI00757359.1	Tax_Id=10090 Gene_Symbol=Caprin1 caprin-1 isoform c
329876	2, 3	0.465	37460000	49320000	31420000	37840000	36560000	30360000	34260000	33810000	32350000	30560000	32310000	25790000	2544.3462, 2544.3472	VATAQDDITGDGTTSNVLIIGELLK	848.7873, 1272.6768	IPI:IPI00116281.3	Tax_Id=10090 Gene_Symbol=Cct6a T-complex protein 1 subunit zeta
378817	2	0.245	1.73746e+06	41625	1335341	1.87979e+06	18425.4	1.98675e+06	2.09097e+06	1.51472e+06	194454	1.51458e+06	1.35555e+06	969805	1822.78	SGSDC[160.0307]LETQESGGPPSSK	911.894	IPI:IPI00756696.2	Tax_Id=10090 Gene_Symbol=LOC627908 hypothetical protein isoform 1
362219	2	0.208	4432496	2366541	2.54195e+06	2238011	7088412	3.17772e+06	2.37814e+06	2463932	3.20856e+06	3.39515e+06	2.57281e+06	3.13383e+06	1619.94	LTTAASLLDVFVLTR	810.474	IPI:IPI00460291.2	Tax_Id=10090 Gene_Symbol=Sun2 Putative uncharacterized protein
343127, 361896	2, 3	0.021	22470000	26010000	27150000	23720000	27330000	20720000	22730000	34400000	24430000	22900000	30590000	22390000	2182.1243, 2182.135	VSQMAQYFEPLTLAAVGAASK	728.04987, 1091.5658	IPI:IPI00929758.1	Tax_Id=10090 Gene_Symbol=Tln1 talin-1
340772, 347444	3, 4	0.257	20880000	30070000	26240000	23770000	31460000	22770000	21780000	23390000	25800000	19420000	18750000	22080000	3827.8467, 3827.8733	IISLDPSDC[160.0307]LQPLSMQALPAQPESLC[160.0307]IVEMGGTEK	957.72375, 1276.6204	IPI:IPI00122011.2	Tax_Id=10090 Gene_Symbol=Sf3b3 Isoform 2 of Splicing factor 3B subunit 3
342278	3, 4	0.255	17610000	38990000	16420000	21900000	27260000	16280000	18920000	10970000	19800000	18360000	10450000	9585033	3378.8926, 3378.897	QVIQQNPALLPALLQQLGQENPQLLQQISR	845.4797, 1126.969	IPI:IPI00307988.1	Tax_Id=10090 Gene_Symbol=Rad23a UV excision repair protein RAD23 homolog A
330328	2, 3	0.908	26420000	40230000	30980000	23630000	37100000	22070000	25310000	22170000	29100000	25740000	26400000	22860000	2296.1387, 2296.1416	NNQFQALLQYADPVNAQYAK	766.052, 1148.573	IPI:IPI00267224.5	Tax_Id=10090 Gene_Symbol=Rod1 regulator of differentiation 1 isoform 1
342696	3	0.025	7.21036e+06	2.41807e+06	5.34859e+06	5.27559e+06	3600323	5.59306e+06	9529335	4508530	4013108	7900372	4943922	4.03363e+06	3599.67	IGYNPDTVAFVPISGWNGDNM[147.0354]LEPSANM[147.0354]PWFK	1200.56	IPI:IPI00307837.6	Tax_Id=10090 Gene_Symbol=Eef1a1 Elongation factor 1-alpha 1
370894	2	0.031	3.35747e+06	1.03663e+06	759446	525927	526462	3.74099e+06	3.37483e+06	2.21294e+06	376421	2.94238e+06	503003	447115	1346.62	SLQEQADAAEER	673.813	IPI:IPI00830333.1	Tax_Id=10090 Gene_Symbol=Tpm1 tropomyosin alpha-1 chain isoform 10
338032	3	0.858	17220000	34390000	20850000	16080000	27100000	12020000	14090000	12970000	16750000	13800000	16630000	13140000	3651.71	AIVDC[160.0307]GFEHPSEVQHEC[160.0307]IPQAILGMDVLC[160.0307]QAK	1217.91	IPI:IPI00409462.2	Tax_Id=10090 Gene_Symbol=Bat1a Spliceosome RNA helicase Bat1
345258	3	0.118	3.38294e+06	4.55461e+06	4.31303e+06	3.7495e+06	5.64318e+06	3.66348e+06	2862096	3.95668e+06	4734837	3682954	4.08126e+06	3591250	2179.25	NAQVAQSPVLLLGGAASTLLQK	727.088	IPI:IPI00225209.1	Tax_Id=10090 Gene_Symbol=Ilvbl Isoform 1 of Acetolactate synthase-like protein
345600	2	0.456	10200000	11030000	12230000	10580000	18730000	11220000	11770000	8791101	12490000	12250000	9513993	9655332	1399.75	NIVEEIEDLVAR	700.377	IPI:IPI00889811.1	Tax_Id=10090 Gene_Symbol=Rpn2 Dolichyl-diphosphooligosaccharide--protein glycosyltransferase subunit 2
339949	3	0.302	7.25096e+06	18370000	10440000	11230000	13340000	8338293	7808703	7.16653e+06	10160000	6250287	8.00536e+06	5652869	3576.7	C[160.0307]GDGAFLLTTTPRPVIVEPMEQFDDEDGLPEK	1192.9	IPI:IPI00321266.5	Tax_Id=10090 Gene_Symbol=Pspc1 Isoform 2 of Paraspeckle component 1
343170	2	0.049	13690000	1.84639e+06	3.53114e+06	3.50307e+06	4.12003e+06	8792049	9854511	6.21594e+06	2.63693e+06	10730000	5114933	4.46583e+06	1273.67	LNEQASEEILK	637.337	IPI:IPI00111560.3	Tax_Id=10090 Gene_Symbol=Set;Gm9531 Isoform 1 of Protein SET
329173	2	0.44	5882880	22351.8	3.80348e+06	3.67648e+06	279822	4578169	5127353	5683389	1.40372e+06	3748833	4500006	4445979	1373.66	GGDSIGETPTPGASK	687.332	IPI:IPI00623284.4	Tax_Id=10090 Gene_Symbol=Sf3b1 Splicing factor 3B subunit 1
330602	3	0.004	13660000	9287874	9125129	6.62299e+06	8397720	9425766	12350000	10830000	6.86305e+06	13320000	8640404	7385355	2265.29	LAPPLVTLLSGEPEVQYVALR	755.769	IPI:IPI00378063.1	Tax_Id=10090 Gene_Symbol=Ap2b1 Isoform 2 of AP-2 complex subunit beta
357639	2	0.545	2406415	3.42541e+06	4.0246e+06	2492920	4.61605e+06	3037083	2226158	2.51036e+06	2.64107e+06	2.52776e+06	2559889	2.45927e+06	1406.81	VLSEIFSPVLFR	703.907	IPI:IPI00322466.5	Tax_Id=10090 Gene_Symbol=Pik3r1 phosphatidylinositol 3-kinase regulatory subunit alpha isoform 2
354669	2	0.806	29090000	26230000	20650000	12600000	23730000	16520000	11900000	11660000	14840000	13970000	8979085	11190000	1137.67	VAVFFGGLSIK	569.339	IPI:IPI00409462.2	Tax_Id=10090 Gene_Symbol=Bat1a Spliceosome RNA helicase Bat1
355967	2	0.068	3.05582e+06	2.12837e+06	4232550	2.24116e+06	3.54894e+06	3719619	3.0955e+06	5162865	3.36854e+06	3451683	3558535	3.12372e+06	1395.64	TENSLASGEASAMK	698.325	IPI:IPI00458854.2	Tax_Id=10090 Gene_Symbol=Sart3 Isoform 1 of Squamous cell carcinoma antigen recognized by T-cells 3
337671	3	0.761	15140000	19990000	16830000	15550000	20280000	14550000	15380000	15920000	16980000	15380000	14610000	14160000	2334.25	LVPLLLEDGGDAPAALEAALEEK	778.755	IPI:IPI00119876.1	Tax_Id=10090 Gene_Symbol=Dync1h1 Cytoplasmic dynein 1 heavy chain 1
347412	3	0.505	14910000	27770000	15070000	15770000	20120000	12420000	11470000	15490000	15650000	11940000	14970000	12040000	3237.48	FNVGEDC[160.0307]PVFDGLFEFC[160.0307]QLSTGGSVASAVK	1079.83	IPI:IPI00114232.1	Tax_Id=10090 Gene_Symbol=Hdac1 Histone deacetylase 1
359553	3	0.34	16640000	33390000	17270000	16950000	26020000	13420000	6691966	10700000	19810000	8.3456e+06	10850000	8498774	3018.59	TVLLSIQALLSAPNPDDPLANDVAEQWK	1006.87	IPI:IPI00850217.1	Tax_Id=10090 Gene_Symbol=LOC100046119 similar to ubiquitin-conjugating enzyme E2 UbcH-ben
346289, 381333	2, 3	0.067	10590000	15930000	10490000	11610000	28940000	12880000	6085684	5.55856e+06	14610000	9935000	2370971	11320000	1850.0394, 1850.0472, 1850.0488	VSALNVLQDLGLFGLYK	617.3545, 925.5233, 925.5273	IPI:IPI00308162.3	Tax_Id=10090 Gene_Symbol=Slc25a12 Calcium-binding mitochondrial carrier protein Aralar1
358465	3	0.441	13880000	24640000	16010000	16000000	20270000	15020000	16620000	14010000	16880000	14240000	13070000	13350000	2844.43	SNDPQMVAENFVPPLLDAVLIDYQR	948.814	IPI:IPI00395038.3	Tax_Id=10090 Gene_Symbol=Xpo1 Exportin-1
346184	3	0.135	11470000	19370000	14610000	12990000	19320000	10000000	9205773	10800000	18810000	10020000	12380000	12730000	1849.91	TEFLSFMNTELAAFTK	617.308	IPI:IPI00474051.1	Tax_Id=10090 Gene_Symbol=Gm7665 similar to endothelial monocyte-activating polypeptide
331654	2	0.446	2.04186e+06	4389518	2173710	2.16906e+06	3.88398e+06	2.56119e+06	2.06864e+06	2.34155e+06	2.0618e+06	2.1938e+06	1679477	1.90615e+06	1289.67	LITAADTTAEQR	645.34	IPI:IPI00317722.3	Tax_Id=10090 Gene_Symbol=Dmap1 Isoform 1 of DNA methyltransferase 1-associated protein 1
362229	3	0.005	5742390	13500000	10740000	15180000	11520000	9339550	7352645	11830000	12840000	7220605	9182652	13560000	2829.47	DTPLYTDNTANGIALLWAPRPFNLR	943.827	IPI:IPI00121596.4	Tax_Id=10090 Gene_Symbol=Prpf8 Pre-mRNA-processing-splicing factor 8
349786	2	0.055	3.80067e+06	4352833	4.31252e+06	3.89329e+06	4.43668e+06	3.11853e+06	3.70286e+06	3.73257e+06	5.08947e+06	3.50782e+06	4356359	4.76243e+06	1466.78	LNTDPMLLQFFK	733.892	IPI:IPI00463367.2	Tax_Id=10090 Gene_Symbol=Usp7 Isoform 2 of Ubiquitin carboxyl-terminal hydrolase 7
351639	2, 3	0.009	44090000	25270000	25650000	14450000	22310000	23710000	33710000	18730000	16410000	38270000	22510000	16020000	2576.3213, 2576.3271	LTLVC[160.0307]STAPGPLELDLTGDLESFK	859.4472, 1288.6643	IPI:IPI00322312.3	Tax_Id=10090 Gene_Symbol=Arhgdia Rho GDP-dissociation inhibitor 1
376397	2	0.095	3.97639e+06	716995	3.36547e+06	1.72931e+06	422779	4830739	4.64449e+06	3.925e+06	337781	4108811	2.00988e+06	2.69446e+06	1602.76	LQGQLEQGDDTAAEK	801.884	IPI:IPI00396671.1	Tax_Id=10090 Gene_Symbol=Abcf1 ATP-binding cassette, sub-family F (GCN20), member 1
334057	2	0.242	1.53421e+06	3897083	2.19923e+06	2.20101e+06	3.1138e+06	2.37187e+06	2.02004e+06	2325415	2.64063e+06	1.89737e+06	1.86462e+06	1.7318e+06	1576.82	SSTTTTPVQSGANVVK	788.913	IPI:IPI00469258.6	Tax_Id=10090 Gene_Symbol=Sp2 Isoform 1 of Transcription factor Sp2
346697	2	0.201	3.81374e+06	7591931	4.38835e+06	4.66475e+06	5.6158e+06	4706631	4.17847e+06	5011037	4122551	3847619	4.60202e+06	4.22009e+06	1394.77	VQTTPPPTIQGQK	697.887	IPI:IPI00458612.5	Tax_Id=10090 Gene_Symbol=Aak1 Isoform 1 of AP2-associated protein kinase 1
330581	4, 5	0.314	36650000	55080000	45300000	47360000	53010000	41030000	40300000	39950000	47260000	34870000	37210000	33570000	4186.8228, 4186.823	LLPC[160.0307]LHSAC[160.0307]SAC[160.0307]LGPATPAAANNSGDGGSAGDGAMVDC[160.0307]PVC[160.0307]K	838.17035, 1047.4613	IPI:IPI00312128.3	Tax_Id=10090 Gene_Symbol=Trim28 Isoform 1 of Transcription intermediary factor 1-beta
354054	3	0.03	9000577	22380000	15480000	13460000	18750000	10520000	7695106	13060000	14600000	7217998	12560000	12310000	2803.34	EALMDVMPYVDILFGNETEAATFAR	935.118	IPI:IPI00126940.1	Tax_Id=10090 Gene_Symbol=Adk Isoform Short of Adenosine kinase
353346	3, 4	0.303	205500000	245400000	140100000	134200000	176000000	145400000	94570000	88750000	166900000	149200000	93260000	126100000	3522.8384, 3522.8398	LTPFTIQENLNLALNSASAIGC[160.0307]HVVNIGAEDLK	881.4654, 1174.9509	IPI:IPI00118892.6	Tax_Id=10090 Gene_Symbol=Lcp1 Plastin-2
354536	3	0.073	5.05209e+06	9756433	4910056	7022795	8990888	4639372	2534202	3.34115e+06	6.7548e+06	2.85853e+06	4.01581e+06	4424595	2472.29	LEQLNQYPDFNNYLIFVLTK	824.768	IPI:IPI00221523.4	Tax_Id=10090 Gene_Symbol=Tnpo1 Isoform 2 of Transportin-1
330451	2	0.113	3.88827e+06	5614867	3102489	4364328	4.28789e+06	3124443	4.06181e+06	2.29727e+06	3.25353e+06	3813932	2313073	2.16279e+06	1884.99	LAQEGIYTLYPFINSR	942.997	IPI:IPI00894870.1	Tax_Id=10090 Gene_Symbol=Nsun2 Isoform 2 of tRNA (cytosine-5-)-methyltransferase NSUN2
331528, 372023	2, 3	0.067	52780000	41850000	28300000	28210000	47300000	43460000	38780000	16040000	28240000	47820000	12310000	15490000	1651.7982, 1651.7998, 1651.8026	TVPFC[160.0307]STFAAFFTR	551.27094, 826.4035, 826.40497	IPI:IPI00137409.3	Tax_Id=10090 Gene_Symbol=Tkt Transketolase
352829	2	0.309	4.95338e+06	9757410	8761370	12340000	9040318	4.90426e+06	5399841	5.25478e+06	17270000	5.19573e+06	4.64631e+06	5445718	1612.76	VLDILEDYC[160.0307]MWR	806.884	IPI:IPI00396739.1	Tax_Id=10090 Gene_Symbol=Smarca5 SWI/SNF-related matrix-associated actin-dependent regulator of chromatin subfamily A member 5
350987	3	0.048	7444493	8770627	5539654	8670676	5.50675e+06	5.83256e+06	8766821	6258006	6.66207e+06	7504323	4.84981e+06	4.65528e+06	2508.26	LFQSFSDALIDGDPQAALEELTK	836.759	IPI:IPI00408957.3	Tax_Id=10090 Gene_Symbol=Sugt1 Suppressor of G2 allele of SKP1 homolog
334769	3	0.109	207300000	240300000	128700000	172600000	167300000	149300000	153100000	95760000	134000000	138500000	102200000	81590000	2774.33	QTQTFTTYSDNQPGVLIQVYEGER	925.449	IPI:IPI00323357.3	Tax_Id=10090 Gene_Symbol=Hspa8 Heat shock cognate 71 kDa protein
344346	2, 3	0.357	17770000	19340000	15990000	17200000	19180000	16820000	19980000	16490000	18540000	17540000	14680000	13960000	2158.1318, 2158.1355	MITSAAGIISLLDEEEPQLK	720.05, 1079.5696	IPI:IPI00267295.5	Tax_Id=10090 Gene_Symbol=Psmd1 26S proteasome non-ATPase regulatory subunit 1
326944	2	0.034	15460000	11350000	10180000	9211545	13600000	11680000	14350000	11250000	9915769	15920000	13140000	11640000	2018.08	AVLPLLDAQEPC[160.0307]YLLFR	1009.54	IPI:IPI00129299.3	Tax_Id=10090 Gene_Symbol=Twf2 Isoform 2 of Twinfilin-2
352518	2	0.176	2904853	2.49562e+06	2589264	3.54346e+06	3.03497e+06	3.42265e+06	3.58286e+06	2.77859e+06	2.33174e+06	3.02257e+06	2147219	1853836	1554.73	YASETLQAQSEEAK	777.868	IPI:IPI00469994.2	Tax_Id=10090 Gene_Symbol=Isy1 Pre-mRNA-splicing factor ISY1 homolog
330937, 344038	3, 4	0.286	10290000	22210000	13560000	15030000	19940000	13230000	11750000	8939409	15180000	10740000	8806471	7873648	3882.886, 3882.8918	QTRPVQSWLC[160.0307]DPDAMEQGDTPLTMLQSQVPNIVK	971.4769, 1294.9688	IPI:IPI00896727.1	Tax_Id=10090 Gene_Symbol=Cand1 Cullin-associated NEDD8-dissociated protein 1
360017	2	0.015	4907393	3.89693e+06	4976229	3.90269e+06	7004236	4332738	4.343e+06	4.18141e+06	4888265	4987746	4.65921e+06	6.56341e+06	1431.84	ILQAVEFPFLVR	716.423	IPI:IPI00742329.1	Tax_Id=10090 Gene_Symbol=Prkacb Isoform 4 of cAMP-dependent protein kinase catalytic subunit beta
343292	2	0.707	9451816	8427102	8017388	7.05218e+06	13040000	7569604	7.99717e+06	8.24563e+06	7073532	9180392	10710000	7916337	1612.83	DSIFSNLIGQLDYK	806.918	IPI:IPI00223092.5	Tax_Id=10090 Gene_Symbol=Hadha Trifunctional enzyme subunit alpha, mitochondrial
334280	2	0.104	11050000	5.74996e+06	8733114	6401086	12500000	9227949	10240000	8.29642e+06	8415927	11080000	12590000	9574496	2034.06	IIGLDQVAGM[147.0354]SETALPGAFK	1017.53	IPI:IPI00123181.4	Tax_Id=10090 Gene_Symbol=Myh9 Myosin-9
375426	3	0.052	1.67742e+06	4733861	2.41995e+06	2932287	4.2493e+06	2.07669e+06	1.70159e+06	2.59095e+06	3153261	1.7352e+06	2.3979e+06	2.44595e+06	2214.09	ASDQLGEQQGRPFSSTHAAVK	738.703	IPI:IPI00263048.2	Tax_Id=10090 Gene_Symbol=Numa1 nuclear mitotic apparatus protein 1
338299	2, 3	0.722	36500000	52160000	40210000	39490000	43900000	32370000	37120000	33200000	34650000	35870000	33370000	27960000	1731.8878, 1731.8888	ELETVC[160.0307]NDVLALLDK	577.9678, 866.4475	IPI:IPI00227392.5	Tax_Id=10090 Gene_Symbol=Ywhah 14-3-3 protein eta
367659	3	0.7	4.5173e+06	267033	5.8868e+06	5071093	4529889	6.23184e+06	5094396	4102974	2959624	4.88783e+06	2579715	2.74273e+06	2797.23	RIIEPDDFLDDLDDEDYEEDTPK	933.08	IPI:IPI00882020.1	Tax_Id=10090 Gene_Symbol=Dpf2 Zinc finger protein ubi-d4
341764	2	0.253	40660000	96360000	47900000	38230000	59660000	33820000	16850000	26290000	46540000	23590000	28930000	34330000	1398.75	TTPDVIFVFGFR	699.876	IPI:IPI00465568.5	Tax_Id=10090 Gene_Symbol=Rps24 Isoform 2 of 40S ribosomal protein S24
331872	2	0.231	2798021	5971792	2.92357e+06	3362096	4.88797e+06	3518407	3037441	2.72663e+06	2.73207e+06	2.69512e+06	2.38849e+06	2451261	1217.61	LAQQISDEASR	609.31	IPI:IPI00798468.1	Tax_Id=10090 Gene_Symbol=Usp9x Ubiquitin carboxyl-terminal hydrolase
346270	3	0.364	19690000	34940000	18260000	16110000	30350000	21970000	16620000	16860000	15900000	21700000	9648408	18320000	2065.23	IDLRPVLGEGVPILASFLR	689.08	IPI:IPI00896727.1	Tax_Id=10090 Gene_Symbol=Cand1 Cullin-associated NEDD8-dissociated protein 1
331031	2, 3	0.048	37540000	19750000	27060000	13810000	15680000	31200000	33150000	26110000	18270000	33140000	26910000	23760000	2147.14, 2147.143	YLEVVLNTLQQASQAQVDK	716.38586, 1074.0736	IPI:IPI00742334.1	Tax_Id=10090 Gene_Symbol=Kpnb1 importin subunit beta-1
354911	2	0.115	9467645	12410000	7868185	10980000	11700000	10330000	10730000	7698025	9497542	9565120	7.32957e+06	6.22009e+06	1426.66	RFDDAVVQSDM[147.0354]K	713.835	IPI:IPI00323357.3	Tax_Id=10090 Gene_Symbol=Hspa8 Heat shock cognate 71 kDa protein
359164	3	0.187	7569185	14120000	10200000	10670000	17030000	8.29242e+06	5.88902e+06	4258770	12070000	7225963	4.60013e+06	6.20163e+06	2188.1	LAWTGIQEHLVSTGFNQMR	730.04	IPI:IPI00135390.2	Tax_Id=10090 Gene_Symbol=Coro7 Coronin-7
339309	3	0.034	9069169	18100000	12500000	13470000	19740000	10450000	7.33565e+06	10490000	16170000	7.75122e+06	9636799	10810000	2410.19	WFSAPLLLEASEFLAEDSQEK	804.068	IPI:IPI00762897.2	Tax_Id=10090 Gene_Symbol=Uggt1 UDP-glucose:glycoprotein glucosyltransferase 1
334806	3	0.126	10990000	10430000	16540000	15490000	16930000	13490000	13800000	18230000	15550000	12440000	15350000	12480000	2349.09	EGNPEEDITADQTNAQAAALYK	783.7	IPI:IPI00277930.6	Tax_Id=10090 Gene_Symbol=Capg Putative uncharacterized protein
335816	2	0.602	13780000	2190256	5.5066e+06	9102775	507219	3.45813e+06	5.12551e+06	11910000	4.01564e+06	2.21341e+06	12080000	12840000	1163.58	INSITVDNC[160.0307]K	582.292	IPI:IPI00869430.1	Tax_Id=10090 Gene_Symbol=Cap1 Adenylyl cyclase-associated protein
334053	2	0.04	3743373	5806813	2.038e+06	3678638	3.18948e+06	3175324	2.82184e+06	1.36182e+06	1.94196e+06	3.51345e+06	1.08393e+06	845287	1275.78	VVYVLPMLTIK	638.393	IPI:IPI00453819.2	Tax_Id=10090 Gene_Symbol=Lars Leucyl-tRNA synthetase, cytoplasmic
392650	2	0.92	24339.2	2.85694e+06	31358.8	25884.8	859624	1203.31	31331.4	46920.3	73495.2	7310.53	53725.9	0.0003943	2027.08	SNIDALLGRLEQIAEEQK	1014.04	IPI:IPI00828741.1	Tax_Id=10090 Gene_Symbol=Raly Isoform 2 of RNA-binding protein Raly
371463	5	0.54	3.96554e+06	10720000	5537189	3.95471e+06	10030000	2842069	4.2459e+06	6.02322e+06	7.48957e+06	2.98121e+06	5509837	3.34288e+06	4829.12	VGQNPDTASQGHPEVQAPSQTGSPEAENGC[160.0307]GSPREETTPGEHTDTGK	966.63	IPI:IPI00153710.5	Tax_Id=10090 Gene_Symbol=Rcsd1 Isoform 2 of CapZ-interacting protein
349673	3	0.04	4313985	7.54991e+06	3.35578e+06	4.57972e+06	3507531	4105438	4.05324e+06	2172832	2.68361e+06	3.62883e+06	2.55001e+06	1.52979e+06	2717.28	YAALANLDNIFSAGQGGDQGSGFGTTGK	906.431	IPI:IPI00420172.1	Tax_Id=10090 Gene_Symbol=Agfg1 Isoform 1 of Arf-GAP domain and FG repeats-containing protein 1
343038	2	0.099	3.54477e+06	5288440	4742658	3.64022e+06	9072726	3.37107e+06	2.41225e+06	2.93135e+06	5.033e+06	2633009	4.1882e+06	4043691	1363.73	DWVDQISFLLK	682.369	IPI:IPI00648144.4	Tax_Id=10090 Gene_Symbol=Skap1 Isoform 1 of Src kinase-associated phosphoprotein 1
332662	2	0.468	3.4972e+06	3.40428e+06	3.27181e+06	2.35029e+06	4.54595e+06	3.34645e+06	2.85082e+06	1.89983e+06	2.25314e+06	3.15188e+06	1.49208e+06	1961667	1583.95	LALLLSQLVGSQSVR	792.48	IPI:IPI00474558.7	Tax_Id=10090 Gene_Symbol=Nup98 Nup98 protein
342831, 344575	2, 3	0.045	212800000	161200000	138000000	142400000	196800000	182900000	194500000	125300000	122700000	214800000	135900000	112700000	2414.3179, 2414.322	IISLSQLLQEDSLNVADLSSLR	805.4455, 1207.6626	IPI:IPI00649986.2	Tax_Id=10090 Gene_Symbol=Psme2 proteasome activator complex subunit 2 isoform 2
335422	2	0.113	4335925	5440249	2750537	3321764	7.22708e+06	4.77375e+06	3.98554e+06	647726	3.99796e+06	4.43867e+06	486962	793332	1826.93	SFNLPMLMLGGGGYTIR	913.969	IPI:IPI00114232.1	Tax_Id=10090 Gene_Symbol=Hdac1 Histone deacetylase 1
330473	2	0.359	5.42669e+06	13620000	7487788	6749855	11360000	8.09738e+06	7.51294e+06	7.61412e+06	7.96613e+06	5835947	7096458	6159411	1980.98	IGQQPQQPGAPPQQDYTK	990.993	IPI:IPI00462934.2	Tax_Id=10090 Gene_Symbol=Khsrp Far upstream element-binding protein 2
356931	2	0.015	4.70272e+06	1.28647e+06	1.13611e+06	755574	729948	3147389	4.03412e+06	2.33909e+06	338630	2.95986e+06	757499	762897	1074.55	LQELSAEER	537.776	IPI:IPI00111981.1	Tax_Id=10090 Gene_Symbol=Ola1 Isoform 1 of Obg-like ATPase 1
332322	3	0.105	8793886	11370000	6.61921e+06	7079362	8084531	7042646	7.71672e+06	3.90365e+06	8.1434e+06	7.62763e+06	4.00403e+06	4.50041e+06	2170.07	TQGNVFATDAILATLMSC[160.0307]TR	724.028	IPI:IPI00762774.2	Tax_Id=10090 Gene_Symbol=Eif3d Putative uncharacterized protein Eif3d
363180	2	0.187	10190000	11160000	8772519	9466200	8861157	8270507	11170000	7552313	8749567	10250000	10070000	5484619	1915.99	MLGADAVGMSTVPEVIVAR	958.498	IPI:IPI00315452.5	Tax_Id=10090 Gene_Symbol=Pnp Purine nucleoside phosphorylase
345943	3	0.104	1146005	28010000	3.76687e+06	40680000	50240000	1.11137e+06	785621	3.7859e+06	11010000	1.19583e+06	2.76075e+06	3.67506e+06	3494.64	AEGSDVANAVLDGADC[160.0307]IMLSGETAKGDYPLEAVR	1165.55	IPI:IPI00845840.1	Tax_Id=10090 Gene_Symbol=Pkm2 Isoform M1 of Pyruvate kinase isozymes M1/M2
343217	3, 4	0.173	58280000	110800000	84100000	77190000	107700000	70730000	60280000	76190000	83300000	57920000	63590000	62170000	3225.5447, 3225.5479	VIITEIDPINALQAAMEGYEVTTMDEAC[160.0307]K	807.1424, 1075.853	IPI:IPI00230440.6	Tax_Id=10090 Gene_Symbol=Ahcy;Gm9826 Adenosylhomocysteinase
328018	2	0.061	18650000	18270000	14170000	15310000	14930000	13490000	18790000	10420000	11550000	17590000	12220000	7125200	1335.71	FFPLEAWQIGK	668.36	IPI:IPI00230034.5	Tax_Id=10090 Gene_Symbol=Ddt D-dopachrome decarboxylase
340392	2	0.327	975367	2.43278e+06	955005	1.20004e+06	1.81667e+06	1.27648e+06	1.26946e+06	1.02346e+06	1.0576e+06	1.05358e+06	896964	753214	1906.86	QNQPTSC[160.0307]VSAPASSETSR	953.934	IPI:IPI00337844.4	Tax_Id=10090 Gene_Symbol=Ranbp2 E3 SUMO-protein ligase RanBP2
351183	4	0.413	13230000	6.17928e+06	12170000	11380000	14320000	13010000	11410000	13380000	11880000	10990000	13220000	11530000	4206.88	DYGPRPDADSESDNSDNNTIFVQGLGEGVSTDQVGEFFK	1052.47	IPI:IPI00876056.1	Tax_Id=10090 Gene_Symbol=Taf15 TAF15 RNA polymerase II, TATA box binding protein (TBP)-associated factor
352945	3	0.217	487428	980306	751744	557416	330749	6498824	3786518	562281	583748	1.8307e+06	310054	408485	3765.07	IISLSQLLQEDSLNVADLSSLRAPLDIPIPDPPPK	1255.69	IPI:IPI00649986.2	Tax_Id=10090 Gene_Symbol=Psme2 proteasome activator complex subunit 2 isoform 2
371593	3	0.376	4010047	6.95765e+06	2.67186e+06	579245	6861791	4614151	2.06398e+06	332908	732936	3.66766e+06	239687	415134	3593.94	LAATAFITQGVPVYLFSDITPTPFVPYTVSHLK	1198.65	IPI:IPI00338302.1	Tax_Id=10090 Gene_Symbol=Pgm2;Pgm1 Phosphoglucomutase-2
340927, 347653	3, 4	0.564	25170000	39090000	28550000	25520000	36550000	22990000	19300000	26450000	24580000	22160000	23840000	20760000	3202.71, 3202.7205	AAQYQVNQAAAAQAAATAAAMGIPQAVLPPLPK	801.43555, 1068.2415	IPI:IPI00876197.1	Tax_Id=10090 Gene_Symbol=Mbnl1 muscleblind-like protein 1
360703	2, 3	0.311	6920230	15080000	7.65484e+06	9090608	11830000	7.16089e+06	7237724	6145530	9040154	7689246	5.5579e+06	5694786	1811.0328, 1811.0349	DAQVVQVVLDGLSNILK	604.34985, 906.0201	IPI:IPI00129792.1	Tax_Id=10090 Gene_Symbol=Kpna4 Importin subunit alpha-4
366327	3	0.09	4.02505e+06	80870.7	1897858	416321	43207.4	4696619	4.93483e+06	3010534	118057	3.55999e+06	881903	1.10143e+06	2302.94	DC[160.0307]ELENQETHDQDGNEELK	768.317	IPI:IPI00229571.1	Tax_Id=10090 Gene_Symbol=Sltm Isoform 2 of SAFB-like transcription modulator
335998	2	0.162	4402198	2.74087e+06	3.26681e+06	7.02013e+06	3.17276e+06	6491629	4.91535e+06	3.77193e+06	2.83514e+06	4431200	3.11684e+06	3.27146e+06	1650.78	LTPTTPESSSTGTEDK	825.892	IPI:IPI00133374.5	Tax_Id=10090 Gene_Symbol=Sqstm1 Isoform 1 of Sequestosome-1
348175	2	0.923	5.28171e+06	7.21615e+06	6728286	5.083e+06	8782073	6259430	6.56041e+06	5645112	6242667	5601272	5.49403e+06	4798085	1797.85	YIQPWESEFIDSQR	899.426	IPI:IPI00121596.4	Tax_Id=10090 Gene_Symbol=Prpf8 Pre-mRNA-processing-splicing factor 8
345930	2	0.014	4.28673e+06	230330	886814	358689	121016	686121	1.38663e+06	2.47719e+06	237562	2.36683e+06	605724	620982	1576.76	IEEVDKEDEITEK	788.886	IPI:IPI00463468.3	Tax_Id=10090 Gene_Symbol=Nop58 Nucleolar protein 58
347869	2	0.019	8.31173e+06	4.26911e+06	1.81513e+06	1.28489e+06	1.05062e+06	10890000	9002106	3711411	879405	8.35741e+06	1.42777e+06	1.56239e+06	1849.76	AAPEESEAQAEGC[160.0307]SEER	925.382	IPI:IPI00133550.1	Tax_Id=10090 Gene_Symbol=Nhp2 H/ACA ribonucleoprotein complex subunit 2
332014	2	0.12	7782527	10880000	6.51307e+06	8240629	8.23561e+06	6860812	7.94145e+06	5.25981e+06	5368178	7155608	5.76524e+06	4.44939e+06	2353.08	LQTTDNLLPMSPEEFDEMSR	1177.04	IPI:IPI00467004.5	Tax_Id=10090 Gene_Symbol=Stat1 Putative uncharacterized protein
340580	2	0.799	4858719	5.54998e+06	5809379	4.54723e+06	6.23995e+06	4420383	4.02482e+06	4452977	4627239	4.94208e+06	5.14956e+06	4.39787e+06	1552.74	NDVMNLLESAGFSR	776.876	IPI:IPI00132122.3	Tax_Id=10090 Gene_Symbol=Smc3 Structural maintenance of chromosomes protein 3
332516	2	0.019	9718217	3548795	6.12748e+06	3.00873e+06	4658580	7542455	8845683	4.81108e+06	4785795	10010000	5.08466e+06	4.15886e+06	1509.93	SILLSVPLLVVDNK	755.468	IPI:IPI00928004.1	Tax_Id=10090 Gene_Symbol=Copa Putative uncharacterized protein
353670	3	0.338	2.76857e+06	4353807	1.79796e+06	1.8638e+06	3.99756e+06	1.85879e+06	2301767	1.68082e+06	1.74301e+06	2.39112e+06	767881	1324904	2082.23	TPIIIIPAATTSLITMLNAK	694.748	IPI:IPI00170345.1	Tax_Id=10090 Gene_Symbol=Cdc73 Parafibromin
356263	2	0.451	1.98169e+06	3.40603e+06	2.03008e+06	2.68303e+06	3.58662e+06	2.08751e+06	2096547	2242293	2361084	2.1443e+06	2.48249e+06	1.96282e+06	1668.8	EMAC[160.0307]PYSVLVSGDIK	834.903	IPI:IPI00465946.1	Tax_Id=10090 Gene_Symbol=Fam98b Protein FAM98B
346015	3	0.366	4597227	7669007	5.37799e+06	5.24758e+06	7.00165e+06	5586916	4705926	5729484	5830609	5.30024e+06	5351571	4656191	3025.53	EELPETLSVLNFDSPSSFFESLISPIK	1009.18	IPI:IPI00131778.6	Tax_Id=10090 Gene_Symbol=Mina Myc-induced nuclear antigen
335071	3	0.672	6630188	9906730	5.08066e+06	7434244	9008463	5295515	5580775	6.8154e+06	5.8992e+06	4.81216e+06	5.88696e+06	4127811	1998.09	AAELIANSLATAGDGLIELR	666.703	IPI:IPI00133440.1	Tax_Id=10090 Gene_Symbol=Phb Prohibitin
353571	2, 3	0.706	11120000	17080000	16630000	17240000	15160000	16060000	16300000	14120000	19310000	15220000	12570000	9983178	1575.8438, 1575.8469	RGNNTTSLLSQSVAK	525.95386, 788.42554	IPI:IPI00119138.1	Tax_Id=10090 Gene_Symbol=Uqcrc2 Cytochrome b-c1 complex subunit 2, mitochondrial
333493	3	0.455	5.83258e+06	12580000	8703188	7.33179e+06	11460000	7.46906e+06	6.83776e+06	18600000	8738422	6889606	6.84128e+06	6.33261e+06	3313.54	IASSSSENNFLSGSPSSPMGDILQTPQFQMR	1105.18	IPI:IPI00263048.2	Tax_Id=10090 Gene_Symbol=Numa1 nuclear mitotic apparatus protein 1
333439	3	0.234	7.84658e+06	12400000	11990000	10210000	14070000	9647736	9725015	11700000	11400000	9818449	9501711	9967276	2998.68	IVQEIPQLLDAAASPLIAEQEVLEALPK	1000.23	IPI:IPI00403586.3	Tax_Id=10090 Gene_Symbol=Nceh1 Neutral cholesterol ester hydrolase 1
345460	2, 3	0.234	59230000	5.29705e+06	46240000	39350000	46340000	43010000	51500000	61670000	39070000	51490000	60070000	71210000	2047.967, 2047.9702	ELETQISELQEDLESER	683.32825, 1024.4872	IPI:IPI00123181.4	Tax_Id=10090 Gene_Symbol=Myh9 Myosin-9
348680	2, 3	0.358	60160000	56280000	39590000	44310000	84030000	47680000	29950000	32830000	47680000	32960000	41070000	40900000	1859.9039, 1859.9059	FGVEQDVDMVFASFIR	620.64014, 930.45557	IPI:IPI00845840.1	Tax_Id=10090 Gene_Symbol=Pkm2 Isoform M1 of Pyruvate kinase isozymes M1/M2
331694	2	0.034	36160000	5568942	10330000	11630000	14600000	22300000	28500000	12320000	7.91226e+06	32840000	14970000	13770000	1943.89	FDQLFDDESDPFEVLK	972.451	IPI:IPI00471476.1	Tax_Id=10090 Gene_Symbol=Serbp1 Isoform 3 of Plasminogen activator inhibitor 1 RNA-binding protein
353980	2	0.466	4813097	7984774	6.51929e+06	4.62738e+06	6706578	3.89988e+06	4347780	5.45572e+06	5.00722e+06	3.85307e+06	5.35864e+06	4.77961e+06	1689.84	AEC[160.0307]EILMMVGLPAAGK	845.424	IPI:IPI00123501.3	Tax_Id=10090 Gene_Symbol=Hnrnpul1 Isoform 1 of Heterogeneous nuclear ribonucleoprotein U-like protein 1
330772	2	0.466	7.42105e+06	6.98837e+06	5503576	7534540	4692842	6482784	7056936	12880000	4.15061e+06	6.19129e+06	9031921	9237920	1748.94	FTLVLLDTEGLGDVEK	874.973	IPI:IPI00454028.3	Tax_Id=10090 Gene_Symbol=Gbp7 guanylate binding protein 7
329437	2	0.113	4.61424e+06	4.62149e+06	3.76337e+06	4.38871e+06	4.34283e+06	3423531	5.52143e+06	3.32691e+06	3.76535e+06	4725689	3.29643e+06	2.43261e+06	1840.06	TVVGILGEPVTLPLEFR	920.533	IPI:IPI00129646.4	Tax_Id=10090 Gene_Symbol=Ly9 T-lymphocyte surface antigen Ly-9
352566	2, 3	0.028	16960000	19830000	14610000	14660000	13090000	16150000	18070000	16740000	12150000	16370000	16330000	13870000	2181.0183, 2181.0217	IGGDAATTVNNNTPDFGFGGQK	727.6788, 1091.0128	IPI:IPI00462934.2	Tax_Id=10090 Gene_Symbol=Khsrp Far upstream element-binding protein 2
365484	2	0.952	5783315	6.66995e+06	4.89407e+06	3324002	5946109	3.29016e+06	2.664e+06	2.87423e+06	3292129	2.88292e+06	3.34006e+06	2.64945e+06	1890.93	IAQDLEMYGVNYFSIK	945.971	IPI:IPI00110588.4	Tax_Id=10090 Gene_Symbol=Msn Moesin
353011	2, 3	0.31	10460000	26940000	11370000	12380000	19210000	10540000	10720000	7023639	12760000	11240000	7813018	8.06559e+06	2372.1846, 2372.186	FLVLDEADGLLSQGYSDFINR	791.4002, 1186.596	IPI:IPI00127172.3	Tax_Id=10090 Gene_Symbol=Ddx1 ATP-dependent RNA helicase DDX1
347269	2, 3	1.921e-06	65320000	47810000	14070000	64310000	14740000	44290000	69130000	10270000	11450000	67990000	11020000	9180857	1992.9514, 1992.953	C[160.0307]SDLLEDIFGPLEEEVK	664.98865, 996.9801	IPI:IPI00323251.3	Tax_Id=10090 Gene_Symbol=Gbp2 Interferon-induced guanylate-binding protein 2
347037	2	0.206	3.57637e+06	80654.4	2.1572e+06	787208	177866	4.12315e+06	3.39071e+06	4.03617e+06	433747	3.31395e+06	1.36024e+06	1.72831e+06	1148.58	ITESEEVVSR	574.795	IPI:IPI00620256.3	Tax_Id=10090 Gene_Symbol=Lmna Isoform A of Lamin-A/C
345587	2	0.014	14850000	11230000	12480000	10440000	13080000	10910000	15490000	11020000	10320000	14000000	13640000	12200000	1835.85	M[147.0354]TDQEAIQDLWQWR	918.427	IPI:IPI00849626.1	Tax_Id=10090 Gene_Symbol=Npm1 Nucleophosmin
341716	2	0.061	6.31461e+06	2170877	3.60048e+06	1.35982e+06	2.05907e+06	4.78793e+06	5.28058e+06	4.09582e+06	2.50159e+06	5.88165e+06	3.84418e+06	3.73245e+06	1228.63	MAFDLIDYLK	614.818	IPI:IPI00223987.1	Tax_Id=10090 Gene_Symbol=Lnpep Leucyl-cystinyl aminopeptidase
337533	1	0.014	2.50197e+06	4359341	3.81512e+06	4.4617e+06	6362748	3.93828e+06	2950440	4.2135e+06	5779445	2.56542e+06	3.88939e+06	3409000	686.446	LVVDLK	686.446	IPI:IPI00798439.1	Tax_Id=10090 Gene_Symbol=Lta4h leukotriene A-4 hydrolase
382389	2	0.179	2.28337e+06	0.0003943	126370	224813	0.0003943	298321	1.22873e+06	376102	74211.6	491155	190505	252538	1062.5	DLEESVQDK	531.752	IPI:IPI00928043.1	Tax_Id=10090 Gene_Symbol=Satb1 DNA-binding protein SATB1
337736	2	0.626	6029670	8581716	13010000	13870000	4.03557e+06	10650000	11610000	10380000	12870000	11400000	9506689	8375234	923.542	HSVGVVIGR	462.275	IPI:IPI00462934.2	Tax_Id=10090 Gene_Symbol=Khsrp Far upstream element-binding protein 2
343531	2	0.5	5185946	10430000	5.46462e+06	4.58517e+06	10430000	4.57619e+06	3.94422e+06	4551239	6.31723e+06	3.9611e+06	3.20787e+06	3.74701e+06	1188.61	AQLGLGHSYSR	594.811	IPI:IPI00318048.5	Tax_Id=10090 Gene_Symbol=Nop56 Nucleolar protein 56
345455	2, 3	0.456	8907307	10740000	9787476	7.88595e+06	13440000	7932115	7.30984e+06	4.7305e+06	10870000	7.48992e+06	6.41295e+06	6340280	1741.9681, 1741.9712	QIVLTGILEQVVNC[160.0307]R	581.3276, 871.4892	IPI:IPI00111181.1	Tax_Id=10090 Gene_Symbol=Vps35 Vacuolar protein sorting-associated protein 35
334750	2	0.823	4.11822e+06	6407233	4.70414e+06	3.97181e+06	6048868	3.38712e+06	3.60897e+06	3.66133e+06	3951702	3.39863e+06	3434245	3.16796e+06	1969	VVVPIYC[160.0307]TSFLAVEEDK	985.005	IPI:IPI00229604.4	Tax_Id=10090 Gene_Symbol=Cherp calcium homeostasis endoplasmic reticulum protein
342626, 352213	2, 3	0.291	12050000	17520000	9666392	10450000	13310000	10240000	8647884	7827817	8746579	9621679	6586226	6.81431e+06	2095.1165, 2095.1213	VLQLINDNTATALSYGVFR	699.0453, 1048.0619	IPI:IPI00123342.4	Tax_Id=10090 Gene_Symbol=Hyou1 Hypoxia up-regulated protein 1
349031	3	0.427	2.27715e+06	20360000	6780764	8023900	9270479	2952108	3.66625e+06	1.82026e+06	6.052e+06	2552413	2.02007e+06	1.2435e+06	3703.71	EILGTAQSVGC[160.0307]NVDGRHPHDIIDDINSGAVEC[160.0307]PAS	1235.24	IPI:IPI00849793.1	Tax_Id=10090 Gene_Symbol=Rpl12 60S ribosomal protein L12
351947	2	0.076	3.49133e+06	704116	2.9292e+06	1.14826e+06	223756	3592299	2873221	3.90721e+06	266292	2528400	2.48172e+06	2.31377e+06	1623.71	VSEEAESQQWDTSK	812.361	IPI:IPI00319830.7	Tax_Id=10090 Gene_Symbol=Spnb2 Isoform 1 of Spectrin beta chain, brain 1
345329	2, 3	0.112	11480000	36400000	13200000	17710000	22370000	13720000	11290000	9490288	17600000	13450000	8282667	11310000	2283.1746, 2283.177	ETLAQTVLAEVPTQMVSYFR	761.73047, 1142.091	IPI:IPI00224075.1	Tax_Id=10090 Gene_Symbol=Rbm12 Copine I
342569	2, 3	0.068	29730000	24720000	13600000	12690000	31130000	27420000	26370000	7266525	7.93978e+06	26570000	4196819	9031740	1759.0417, 1759.0427	GALQYLVPILTQTLTK	587.0191, 880.02454	IPI:IPI00742334.1	Tax_Id=10090 Gene_Symbol=Kpnb1 importin subunit beta-1
333897	2	0.287	5642056	5299946	5.89762e+06	3633451	4199650	4648812	5768850	3.72414e+06	4873609	5550157	5726732	4.05481e+06	2139.07	C[160.0307]SVTLLNETDILNQYLDK	1070.04	IPI:IPI00128230.1	Tax_Id=10090 Gene_Symbol=Mta2 Metastasis-associated protein MTA2
353324	2	0.147	3.92885e+06	1.47189e+06	3.98296e+06	4325163	642920	4364374	3756991	4.00942e+06	1.81892e+06	3.54308e+06	3.2519e+06	2.78142e+06	1386.7	QVTQEEGQQLAR	693.855	IPI:IPI00323822.1	Tax_Id=10090 Gene_Symbol=Rras2 Ras-related protein R-Ras2
348278	2, 3	0.478	22170000	6441486	19490000	21500000	10590000	28670000	29380000	23250000	15030000	18550000	14780000	13950000	1409.6792, 1409.6816	YKPESDELTAEK	470.56543, 705.3432	IPI:IPI00133522.1	Tax_Id=10090 Gene_Symbol=P4hb Protein disulfide-isomerase
328544	2	0.297	3749774	5.97293e+06	5.15147e+06	4.34821e+06	7088456	4115361	4.21371e+06	3.60788e+06	5.08861e+06	4.41004e+06	4.45634e+06	4.60715e+06	1611.78	NFDFEDVFVNIPR	806.396	IPI:IPI00944067.1	Tax_Id=10090 Gene_Symbol=Ndufa9 NADH dehydrogenase [ubiquinone] 1 alpha subcomplex subunit 9, mitochondrial precursor
333812	2, 3	0.672	18090000	25510000	20940000	18900000	38000000	18880000	18660000	19450000	21990000	17090000	20570000	14960000	2280.1238, 2280.1272	DMDLIDVNEAFAPQFLSVQK	760.71387, 1140.5656	IPI:IPI00226430.2	Tax_Id=10090 Gene_Symbol=Acaa2 Putative uncharacterized protein
351378	2	0.0001343	10710000	5444645	3.29364e+06	5.06831e+06	5.28737e+06	7021850	10280000	2933232	3.23345e+06	9619357	3.49278e+06	3.49806e+06	1567.91	TIAIIAEGIPEALTR	784.457	IPI:IPI00126248.3	Tax_Id=10090 Gene_Symbol=Acly ATP-citrate synthase
369743	3	0.013	2.28609e+06	6140554	3.05483e+06	3.57416e+06	5694243	2.84856e+06	1.19236e+06	3.01147e+06	4.50912e+06	1.35736e+06	3.29457e+06	3.04335e+06	2467.25	EEIFGPVMSILTFGTEAEVLER	823.088	IPI:IPI00124372.3	Tax_Id=10090 Gene_Symbol=Aldh9a1 4-trimethylaminobutyraldehyde dehydrogenase
328257	2, 3	0.186	36180000	72580000	43730000	44720000	64120000	35930000	35290000	44800000	49340000	31500000	40430000	41530000	2329.2197, 2329.221	VVELLADIVQNSSLEDSQIEK	777.0785, 1165.1135	IPI:IPI00653598.2	Tax_Id=10090 Gene_Symbol=Uqcrc1 cytochrome b-c1 complex subunit 1, mitochondrial precursor
326875	2	0.012	327732	18630000	4430293	9750301	13390000	3.1616e+06	1.60217e+06	5831177	6.61798e+06	900473	3.53876e+06	3.54737e+06	1593.85	EATNPPIIQEEKPK	797.429	IPI:IPI00230108.6	Tax_Id=10090 Gene_Symbol=Pdia3 Protein disulfide-isomerase A3
333095	3	0.385	12500000	16510000	13230000	16250000	18570000	15240000	18950000	11880000	15620000	14960000	11760000	10400000	3671.86	IQDEIPALSVSRPQTGLSFLGPEPEDLEDLYSR	1224.62	IPI:IPI00828513.1	Tax_Id=10090 Gene_Symbol=Psmc4 26S protease regulatory subunit 6B
335703	3	0.101	26630000	12430000	16520000	13840000	24340000	21030000	23430000	21220000	16740000	22880000	22140000	19080000	2675.42	VASVYESPGFFLNLEPIPGALDALR	892.478	IPI:IPI00124639.1	Tax_Id=10090 Gene_Symbol=Nt5c 5',3'-nucleotidase, cytosolic
340386	2, 3	0.033	27360000	13420000	12950000	18730000	21880000	21000000	21500000	13240000	11250000	27150000	12620000	11480000	1811.9023, 1811.905	FWQDLMNIAGTTLSSK	604.6399, 906.45483	IPI:IPI00320217.9	Tax_Id=10090 Gene_Symbol=Cct2 T-complex protein 1 subunit beta
328996	2, 3	0.474	22640000	37720000	20310000	20920000	30530000	19450000	19540000	16960000	18630000	17980000	17280000	18550000	2225.1465, 2225.1477	IYLTADNLVLNLQDESFTR	742.387, 1113.0775	IPI:IPI00321718.4	Tax_Id=10090 Gene_Symbol=Phb2 Prohibitin-2
367121	3	0.136	1606154	6329261	2.15589e+06	2.51871e+06	4091659	2.07566e+06	615637	272115	2.17061e+06	596649	286102	629456	1778.98	TVMDLAVVLFETATLR	593.664	IPI:IPI00129526.1	Tax_Id=10090 Gene_Symbol=Hsp90b1 Endoplasmin
336990	2, 3	0.083	15730000	5803974	10490000	8589890	14940000	12150000	14210000	14160000	9869253	14800000	14920000	12440000	2154.1086, 2154.1091	ALINADELANDVAGAEALLDR	718.7079, 1077.558	IPI:IPI00798592.1	Tax_Id=10090 Gene_Symbol=Spna2 Isoform 2 of Spectrin alpha chain, brain
349236	2, 3	0.033	8792888	18710000	11610000	13670000	16250000	10010000	5.92094e+06	9994460	14070000	7627491	9583113	10210000	2290.2244, 2290.2258	ISLTQAGLEALFESNLLDDLK	764.07965, 1145.6166	IPI:IPI00457661.5	Tax_Id=10090 Gene_Symbol=Psmd5 26S proteasome non-ATPase regulatory subunit 5
355254, 356323	2, 3	0.155	13300000	16460000	11570000	12720000	18600000	12610000	12750000	8528355	11090000	15120000	8133971	9846035	1954.0072, 1954.0206	LLSPFMPFVTEELFQR	652.0117, 977.5072	IPI:IPI00130353.5	Tax_Id=10090 Gene_Symbol=Vars Valyl-tRNA synthetase
337007, 337977	2, 3	0.504	49720000	75280000	68940000	41340000	69120000	56270000	56610000	58760000	66970000	60020000	58030000	64000000	1888.9984, 1889.0071	VDTMIVQAISLLDDLDK	630.3405, 945.00287	IPI:IPI00463468.3	Tax_Id=10090 Gene_Symbol=Nop58 Nucleolar protein 58
349840	2, 3	0.661	28110000	37060000	34110000	27780000	33890000	29680000	29020000	25160000	33360000	25430000	23640000	24330000	1398.833, 1398.8335	IAATILTSPDLRK	466.94934, 699.9201	IPI:IPI00117312.1	Tax_Id=10090 Gene_Symbol=Got2 Aspartate aminotransferase, mitochondrial
353758	2, 3	0.295	49400000	81410000	51840000	59850000	73260000	50740000	46480000	47410000	52490000	45000000	41050000	40530000	1476.6571, 1476.6573	HEQNIDC[160.0307]GGGYVK	492.89066, 738.83215	IPI:IPI00123639.1	Tax_Id=10090 Gene_Symbol=Calr Calreticulin
338342	3	0.574	7.8567e+06	8843295	10370000	10230000	10790000	9722510	9274221	9530671	10750000	8910035	10400000	7223330	3040.45	KLELEEPDSANSSFYSTQSAPASQANLR	1014.16	IPI:IPI00263048.2	Tax_Id=10090 Gene_Symbol=Numa1 nuclear mitotic apparatus protein 1
328111	2, 3	0.11	83600000	20100000	59820000	39840000	73020000	64630000	64140000	71550000	47910000	82030000	83440000	71380000	2080.9897, 2080.9912	DQMQQQLSDYEQLLDVK	694.33527, 1040.9985	IPI:IPI00230394.5	Tax_Id=10090 Gene_Symbol=Lmnb1 Lamin-B1
333531	2	0.002	23640000	8737830	8.13829e+06	11690000	11830000	16460000	23150000	8339542	6493695	21560000	9315818	8331196	1045.51	GFGFVSFER	523.26	IPI:IPI00331552.4	Tax_Id=10090 Gene_Symbol=Pabpc1 polyadenylate-binding protein 1
336477	3	0.355	14130000	20040000	11230000	13310000	18210000	13390000	11870000	10390000	14110000	10650000	9142042	7993269	2250.98	TYFSC[160.0307]TSAHTSTGDGTAMVTR	750.998	IPI:IPI00230351.1	Tax_Id=10090 Gene_Symbol=Sdha Succinate dehydrogenase [ubiquinone] flavoprotein subunit, mitochondrial
354842	2	0.449	5474486	4.57e+06	4.98463e+06	3.03826e+06	3.98934e+06	4205524	4.30244e+06	3136265	4507048	4652096	3484923	3357263	969.506	LGEFFQTK	485.256	IPI:IPI00649950.3	Tax_Id=10090 Gene_Symbol=Eftud2 116 kDa U5 small nuclear ribonucleoprotein component isoform b
332692	2	0.366	9422951	11050000	11160000	7.49461e+06	11240000	8359061	9483862	9788232	10030000	8976952	10120000	9327298	1709.88	VESLESLYFTPTPAR	855.443	IPI:IPI00263048.2	Tax_Id=10090 Gene_Symbol=Numa1 nuclear mitotic apparatus protein 1
328207	2	0.428	10490000	14860000	8782031	9220478	11190000	7544618	8.2212e+06	5518366	8783137	9453601	6172999	4.56223e+06	1707.97	QILLYSATFPLSVQK	854.489	IPI:IPI00109932.1	Tax_Id=10090 Gene_Symbol=Ddx6 Probable ATP-dependent RNA helicase DDX6
355050	3	0.366	23410000	39360000	29470000	27430000	33430000	26260000	28120000	27630000	31080000	25530000	26380000	27470000	3047.53	LGGTALAQC[160.0307]FSQLGEHPPDLDLPENLVR	1016.51	IPI:IPI00265406.3	Tax_Id=10090 Gene_Symbol=Pfas Phosphoribosylformylglycinamidine synthase
329322	2, 3	0.048	34950000	42780000	23140000	29670000	27780000	28780000	30790000	24240000	20970000	27890000	24840000	23990000	1942.0438, 1942.0472	LNIISNLDC[160.0307]VNEVIGIR	648.0206, 971.5256	IPI:IPI00310091.8	Tax_Id=10090 Gene_Symbol=Ppp2r1a Serine/threonine-protein phosphatase 2A 65 kDa regulatory subunit A alpha isoform
333996	2	0.136	22680000	6196243	16420000	11230000	19310000	20210000	21160000	19690000	13690000	21990000	19960000	18500000	1595.77	SGLELEPEEPPGWR	798.389	IPI:IPI00652900.1	Tax_Id=10090 Gene_Symbol=Arhgef1 Isoform 1 of Rho guanine nucleotide exchange factor 1
337570	2	0.47	10370000	19290000	10630000	10670000	9890186	11060000	12580000	11040000	10900000	11340000	11020000	10870000	1832.95	VFLDPNTLSDDGTVALR	916.977	IPI:IPI00132089.2	Tax_Id=10090 Gene_Symbol=Prep Putative uncharacterized protein
388372	3	0.359	2.36345e+06	18524.4	468770	704149	1.18455e+06	2.28348e+06	1.1216e+06	537726	1.1639e+06	2.75138e+06	393530	756494	1650.98	SALSGHLETVILGLLK	550.999	IPI:IPI00468203.3	Tax_Id=10090 Gene_Symbol=Anxa2 Annexin A2
336323	2	0.127	12710000	14300000	9122083	10180000	14550000	9694133	8042251	4.40822e+06	11000000	9855677	4.05742e+06	6.09788e+06	1244.79	SIATLAITTLLK	622.897	IPI:IPI00223437.4	Tax_Id=10090 Gene_Symbol=Copg Putative uncharacterized protein
327347	1	0.838	12090000	3.85713e+06	12950000	17630000	8.27912e+06	15760000	17040000	10160000	16250000	13500000	9857397	8647694	783.44	FINYVK	783.44	IPI:IPI00849626.1	Tax_Id=10090 Gene_Symbol=Npm1 Nucleophosmin
326609	2	0.769	8173036	12310000	9368713	8402184	11160000	8510198	8652662	8.33268e+06	9742602	7770330	8622848	6529120	1835	LLGPDAAINLADPDGALAK	918.001	IPI:IPI00116112.3	Tax_Id=10090 Gene_Symbol=Dctn2 Dynactin subunit 2
345652	2	0.01	5034124	3.27887e+06	3372330	3.72714e+06	3313198	4497269	5196475	3.29311e+06	4.05954e+06	5376201	3.62081e+06	2.78376e+06	899.489	TYDLLFK	450.248	IPI:IPI00130118.1	Tax_Id=10090 Gene_Symbol=Rab10 Ras-related protein Rab-10
331096	2	0.097	8.16423e+06	15930000	7.39207e+06	10650000	11470000	9257611	9102107	7.51153e+06	7.82526e+06	7.43138e+06	5539300	6440601	1062.63	LLDVVHPAAK	531.82	IPI:IPI00331174.5	Tax_Id=10090 Gene_Symbol=Cct7 T-complex protein 1 subunit eta
327589	3	0.786	10210000	13950000	11650000	11230000	13160000	10540000	13130000	10800000	11270000	10930000	8946849	7809221	3301.52	TNDGGLAAGSPAMHVASFAPEPC[160.0307]TDNSDSLIAK	1101.18	IPI:IPI00321739.1	Tax_Id=10090 Gene_Symbol=Akap8 A-kinase anchor protein 8
342177	2	0.28	8859297	19790000	10310000	10970000	18140000	8770067	7.64412e+06	10030000	10910000	7557016	9388782	8838176	1582.79	EVEERPAPTPWGSK	791.897	IPI:IPI00125143.2	Tax_Id=10090 Gene_Symbol=Arpc1b actin-related protein 2/3 complex subunit 1B
340737	2	0.714	10830000	16840000	10090000	10500000	16050000	8967682	8919058	7.91802e+06	9662215	11080000	8069054	5750420	1568.95	IPAFLNVVDIAGLVK	784.977	IPI:IPI00111981.1	Tax_Id=10090 Gene_Symbol=Ola1 Isoform 1 of Obg-like ATPase 1
336294	3	0.479	2.36613e+06	5.48352e+06	2.84471e+06	3.1905e+06	5.11802e+06	2.46096e+06	2.4806e+06	3.15445e+06	3071367	2.69144e+06	2431239	2.44995e+06	2627.41	EISQETAVNPVDIVSTLQALQMLK	876.474	IPI:IPI00515403.1	Tax_Id=10090 Gene_Symbol=Myst2 Isoform 2 of Histone acetyltransferase MYST2
344050	2	0.326	6.02304e+06	9325181	7023696	5910850	9672526	6194585	6537133	7.26919e+06	6910086	5.42501e+06	7.41888e+06	7002238	1266.59	MWEEAISLC[160.0307]K	633.798	IPI:IPI00117274.1	Tax_Id=10090 Gene_Symbol=Dock2 dedicator of cytokinesis protein 2
369006	3	0.031	10450000	2.15431e+06	1.52846e+06	697167	1.59406e+06	5.95134e+06	4171032	365292	627733	4.92021e+06	276450	251214	2585.4	VLVTGAAGQIAYSLLYSIGNGSVFGK	862.471	IPI:IPI00336324.11	Tax_Id=10090 Gene_Symbol=Mdh1 Malate dehydrogenase, cytoplasmic
338959	2	0.225	14110000	20290000	9452970	11670000	11970000	10530000	11840000	9523518	9952540	10350000	9489310	8.10771e+06	1446.77	SDIGEVILVGGMTR	723.887	IPI:IPI00133903.1	Tax_Id=10090 Gene_Symbol=Hspa9 stress-70 protein, mitochondrial
335079	2	0.43	3.19725e+06	2541746	16300000	23450000	3.25912e+06	9800173	6674752	11070000	17670000	3.24551e+06	8893059	9480596	1242.61	YFSERGDAVAK	621.81	IPI:IPI00649986.2	Tax_Id=10090 Gene_Symbol=Psme2 proteasome activator complex subunit 2 isoform 2
330921	2	0.241	7964020	10720000	9140595	8461397	8515395	10090000	10090000	9471294	7832430	8929198	7.39729e+06	7.34114e+06	1633.76	SYLGGGAGAAGGGGADPGNK	817.382	IPI:IPI00311892.1	Tax_Id=10090 Gene_Symbol=Yy1 Putative uncharacterized protein
334617	3	0.351	98480000	180400000	108800000	98840000	153200000	89320000	70860000	87280000	112300000	73640000	83450000	82260000	2602.25	GNFTLPEVAEC[160.0307]FDEITYVELQK	868.087	IPI:IPI00458583.3	Tax_Id=10090 Gene_Symbol=Hnrnpu Heterogeneous nuclear ribonucleoprotein U
353108	3	0.109	1.42901e+06	27360000	3.23184e+06	17370000	29430000	553180	294373	1.88688e+06	11340000	226140	2.34673e+06	1.93713e+06	2395.29	GSALDPEPQVKLEDVLPLAFTR	799.102	IPI:IPI00342766.9	Tax_Id=10090 Gene_Symbol=Hp1bp3 Isoform 1 of Heterochromatin protein 1-binding protein 3
342715	3	0.039	1.78464e+06	17430000	7.20681e+06	9114628	9649706	3964393	3.58783e+06	4.83755e+06	8364813	1.6186e+06	4.0201e+06	4636685	2583.27	IFEYLDRTPC[160.0307]SPLSGSLAPSNMK	861.76	IPI:IPI00129803.1	Tax_Id=10090 Gene_Symbol=Tap1 Antigen peptide transporter 1
340781	2	0.002	8318425	8746396	4288053	7.9668e+06	5889915	6892877	8821522	4.5255e+06	3.78136e+06	7297936	4174393	3081761	1784.84	MSASDPNSSIFLTDTAK	892.924	IPI:IPI00113738.2	Tax_Id=10090 Gene_Symbol=Wars Isoform 2 of Tryptophanyl-tRNA synthetase, cytoplasmic
332148	2	0.0001084	9803118	12200000	5276846	9897916	6273074	10590000	10910000	6001055	4694338	9425145	4434419	5.52802e+06	1479.71	AGGIETIANEFSDR	740.358	IPI:IPI00123802.5	Tax_Id=10090 Gene_Symbol=Hsph1 Isoform HSP105-alpha of Heat shock protein 105 kDa
328273	2	0.038	7335482	7.77087e+06	5991832	6.63862e+06	7159121	5867738	9154837	3.8878e+06	4963675	8382208	4.90452e+06	4288274	1658.86	NTVANSPQTLLAGMNK	829.931	IPI:IPI00322869.3	Tax_Id=10090 Gene_Symbol=Abce1 ATP-binding cassette sub-family E member 1
341626	2	0.047	6.38371e+06	3.27749e+06	7652204	5.80293e+06	469563	10370000	10380000	7.49759e+06	787946	9217022	5.55612e+06	5.58562e+06	1259.61	SSVEGLEPAENK	630.31	IPI:IPI00132418.1	Tax_Id=10090 Gene_Symbol=Srp14 Signal recognition particle 14
331080	3	0.764	10540000	14860000	10790000	7558743	7610340	8.04697e+06	11100000	8117114	9927771	8769297	7.59166e+06	8063840	2126.19	AAELIANSLATAGDGLIELRK	709.401	IPI:IPI00133440.1	Tax_Id=10090 Gene_Symbol=Phb Prohibitin
336157	2	0.824	8653892	8223143	11340000	8245489	10420000	8885588	11620000	8946046	10050000	8162271	8186724	7.44507e+06	1792.84	DNFTLIPEGTNGTEER	896.924	IPI:IPI00114375.2	Tax_Id=10090 Gene_Symbol=Dpysl2 Dihydropyrimidinase-related protein 2
343741	2	0.552	3.46881e+06	6269771	4.16651e+06	3.28334e+06	6560740	3.21589e+06	2.75592e+06	2.3763e+06	4.72895e+06	4280916	2173214	2.43105e+06	1494.91	MVILQDLLPALIR	747.96	IPI:IPI00223793.2	Tax_Id=10090 Gene_Symbol=Traf3ip3 TRAF3-interacting JNK-activating modulator
326608	2	0.832	8605926	13550000	9466371	7.97813e+06	10020000	6.61178e+06	7.25491e+06	6809813	7.50777e+06	7.01496e+06	7083443	6.39823e+06	1122.56	YDWDLLAAR	561.784	IPI:IPI00649950.3	Tax_Id=10090 Gene_Symbol=Eftud2 116 kDa U5 small nuclear ribonucleoprotein component isoform b
329462	2	0.083	7421888	5129553	4.64969e+06	4.57745e+06	6178585	5433326	7.34192e+06	5705289	4.46858e+06	6.00781e+06	3.64665e+06	3865486	1184.63	IQETQAELPR	592.818	IPI:IPI00123881.1	Tax_Id=10090 Gene_Symbol=Mcm6 DNA replication licensing factor MCM6
340180	2	0.206	10890000	13740000	7.40652e+06	5.92331e+06	15430000	10970000	8.26266e+06	6212046	8474258	10540000	4.91385e+06	8.37332e+06	1431.69	MPLGFTFSFPC[160.0307]K	716.347	IPI:IPI00283611.1	Tax_Id=10090 Gene_Symbol=Hk1 Isoform HK1-SA of Hexokinase-1
366962	3	0.011	993481	9684307	3.73073e+06	4490947	7.95791e+06	3.26854e+06	303234	1.24654e+06	5284238	370383	1.19161e+06	1.54575e+06	2904.53	IPTAKPELFAYPLDWSIVDSILMER	968.848	IPI:IPI00421119.5	Tax_Id=10090 Gene_Symbol=Rbm25 Isoform 2 of RNA-binding protein 25
332061	2	0.84	8499552	10600000	9819461	8521368	13890000	7768703	8831147	7.82934e+06	10920000	8513340	8621087	6.49644e+06	1835.78	TMQFEPSTMVYDAC[160.0307]R	918.393	IPI:IPI00929758.1	Tax_Id=10090 Gene_Symbol=Tln1 talin-1
342419	3	0.109	27700000	14920000	30160000	14360000	19310000	33430000	33920000	26660000	21050000	34080000	25070000	19580000	2684.31	IMRPTDVPDQGLLC[160.0307]DLLWSDPDK	895.441	IPI:IPI00130185.1	Tax_Id=10090 Gene_Symbol=Ppp1ca Serine/threonine-protein phosphatase PP1-alpha catalytic subunit
328082	2	0.008	4317770	5.58969e+06	3.30899e+06	3.69988e+06	3.30124e+06	4.32214e+06	4.80568e+06	3.49462e+06	2.73967e+06	4625645	2.63846e+06	2879133	1085.62	GDLVGGLDIVK	543.316	IPI:IPI00315550.3	Tax_Id=10090 Gene_Symbol=Glrx3 Glutaredoxin-3
331157	2, 3	0.342	93990000	147900000	80390000	88320000	100100000	76450000	94990000	61300000	89010000	91430000	73910000	61080000	1811.0011, 1811.0016	NAPAIIFIDELDAIAPK	604.3387, 906.00415	IPI:IPI00622235.5	Tax_Id=10090 Gene_Symbol=Vcp Transitional endoplasmic reticulum ATPase
328205	2	0.26	6772026	12120000	9245758	7686620	11790000	7452516	7.2992e+06	7785156	10770000	6360836	7803043	7051804	1848.99	LLYLLESTDDPVITEK	924.997	IPI:IPI00137460.3	Tax_Id=10090 Gene_Symbol=Armc10 Isoform 2 of Armadillo repeat-containing protein 10
328643	2	0.167	5940557	13120000	5.81522e+06	7.72743e+06	11370000	7423198	6572353	5564602	6.17733e+06	6144718	4404249	5.11516e+06	1557.78	LQMEQQQQLQQR	779.394	IPI:IPI00315135.3	Tax_Id=10090 Gene_Symbol=Tomm22 Mitochondrial import receptor subunit TOM22 homolog
337615	2	0.177	6196311	5.43846e+06	4842028	7379111	7.0077e+06	7.95306e+06	6.89422e+06	5.81668e+06	5393800	6373442	5.12628e+06	5.21689e+06	1394.63	EIYENMAPGENK	697.817	IPI:IPI00123494.3	Tax_Id=10090 Gene_Symbol=Psmd2 26S proteasome non-ATPase regulatory subunit 2
345277	3	0.704	14320000	26000000	19610000	16900000	21670000	17460000	18780000	17680000	18670000	17320000	14750000	14960000	2756.39	IC[160.0307]EDSAEILDSDVLDRPLNIMIPK	919.467	IPI:IPI00221523.4	Tax_Id=10090 Gene_Symbol=Tnpo1 Isoform 2 of Transportin-1
341304	2	0.094	11060000	14400000	11450000	13480000	12160000	13270000	12570000	11300000	10280000	11950000	7951106	8324939	1316.67	QASQGMVGQLAAR	658.837	IPI:IPI00123557.3	Tax_Id=10090 Gene_Symbol=Ruvbl2 RuvB-like 2
331615	2	0.316	7794453	15060000	8269702	9021157	12520000	9888082	9105060	9623276	12840000	9383767	9053013	8471704	1973	STSSSPAPTQTLPNSITQR	987.001	IPI:IPI00115660.1	Tax_Id=10090 Gene_Symbol=Tcof1 Treacle protein
341070	2	0.039	4352650	1.06926e+06	1.6482e+06	515033	48705.7	4560130	4389405	3412319	8050.43	3.69266e+06	357628	885724	1159.56	DGALEEQIER	580.284	IPI:IPI00458056.3	Tax_Id=10090 Gene_Symbol=Ncbp1 Nuclear cap-binding protein subunit 1
328361	2	0.305	20120000	21630000	18860000	17520000	18960000	16520000	19010000	17550000	15830000	19600000	15200000	8839247	874.509	IC[160.0307]LDILK	437.758	IPI:IPI00850217.1	Tax_Id=10090 Gene_Symbol=LOC100046119 similar to ubiquitin-conjugating enzyme E2 UbcH-ben
326485	1	0.33	6.74337e+06	6723954	5.7793e+06	3.53167e+06	6305127	5438648	7305784	4.5173e+06	4443097	6.0229e+06	5.31939e+06	4142755	786.473	DLINLAK	786.473	IPI:IPI00119581.2	Tax_Id=10090 Gene_Symbol=LOC100044829 similar to Fibrillarin isoform 2
329499	2	0.083	13130000	10480000	10450000	10120000	13340000	10610000	12560000	9085883	10830000	12650000	9330128	8633969	1444.84	LAALPNIYELISK	722.925	IPI:IPI00309398.6	Tax_Id=10090 Gene_Symbol=Mcm5 DNA replication licensing factor MCM5
369609	3	0.988	9937379	2.69319e+06	9429570	9441533	2.88529e+06	6139792	3.71789e+06	2992599	8976601	5741880	6005930	5058691	1685.86	HSGNITFDEIVNIAR	562.626	IPI:IPI00849793.1	Tax_Id=10090 Gene_Symbol=Rpl12 60S ribosomal protein L12
339847	1	0.364	8468576	14890000	7.5409e+06	7.35674e+06	8535892	6295034	9230361	4956185	7.10156e+06	8800004	6424772	5146495	748.437	NIGLGFK	748.437	IPI:IPI00117569.3	Tax_Id=10090 Gene_Symbol=Rps11 40S ribosomal protein S11
[truncated: 5,436 more rows]

## Sheet: 600ng Peptide Level.xls
Charge Group ID	Charge State	Factor 1 P-value	Intensity [1 - SW_1D]	Intensity [11 - SW_2F]	Intensity [13 - SW_3F]	Intensity [25 - SW_3E]	Intensity [29 - SW_2D]	Intensity [3 - SW_2E]	Intensity [35 - SW_4F]	Intensity [41 - SW_1F]	Intensity [47 - SW_3D]	Intensity [5 - SW_1E]	Intensity [7 - SW_4E]	Intensity [9 - SW_4D]	M + H (Feature)	Modified Peptide Sequence	Monoisotopic m/z	Primary Protein Name	Protein Description		std dev1	avg1	%CV1	std dev2	avg2	%CV2	std dev3	avg3	%CV3	std dev4	avg4	%CV4
[truncated: 7,807 more rows]

[truncated: 1 more sheets: 700ng peptide list]
