# Supplementary material for: Proteomics and Network Analyses Reveal Inhibition of Akt‐mTOR Signaling in CD4+ T Cells by Mycobacterium tuberculosis Mannose‐Capped Lipoarabinomannan
Source: Proteomics. 2017 Nov 21;17(22):1700233. doi: 10.1002/pmic.201700233 (PMC5725663; doi:10.1002/pmic.201700233)
Supplement: Supplementary file 2 — Supporting Information [file PMIC-17-na-s002.xlsx]

## Sheet: Group1_Resting vs Activate
Differentially expressed Peptides	Protein Names	RateRatio (Group 1)	Pvalue (Group 1)	IPI Identifier	Uniprot Accession	Distinct Peptides	Coverage
LPNVTIWDLPGIGTTNFTPQNYLTEMK	Tgtp1;Gm12185;Tgtp2 T-cell specific GTPase 2	0.3814	0.0045	IPI:IPI00453608.4	Q60711	1	0.07
LDRDLSTSTFPEPQLLQSIQR	Igtp interferon gamma induced GTPase	0.4322	0.0056	IPI:IPI00457501.2	Q9DCE9	1	0.05
LEEDVRNLNAIVQK	Coro1a Coronin-1A	2.5696	0.0089	IPI:IPI00323600.4	O89053	1	0.03
SGLLAGDRLVEVNGENVEK	Slc9a3r1 Isoform 1 of Na(+)/H(+) exchange regulatory cofactor NHE-RF1	1.764	0.0099	IPI:IPI00109311.3	P70441	1	0.05
LTMQVSSLQREPFTVTQGK	Dek Protein DEK	2.4472	0.0104	IPI:IPI00227720.3	Q7TNV0	1	0.05
ILRGPGDVVSIEILPGAAATPSGDDAQAPR	Fmnl1 formin-like protein 1 isoform 1	1.8561	0.0124	IPI:IPI00123377.1	Q9JL26	1	0.03
LSSEMNTSTVNSAREELMESR	Lmnb1 Lamin-B1	1.4077	0.0144	IPI:IPI00230394.5	P14733	1	0.04
LGEM[147.0354]WNNTAADDKQPYEK	Hmgb1;Gm15387 High mobility group protein B1	2.7239	0.0157	IPI:IPI00458851.2		1	0.08
SVQPTSEERIPK	Sept9 Isoform 1 of Septin-9	1.7587	0.018	IPI:IPI00457611.2	Q80UG5	1	0.02
FQTELGNLLVAK	Gbp2 Interferon-induced guanylate-binding protein 2	0.2633	0.0185	IPI:IPI00323251.3	Q9Z0E6	1	0.02
DGILSDEIYC[160.0307]PPETAVLLGSYAVQAK	Ezr;LOC100044177 Ezrin	1.5604	0.0192	IPI:IPI00330862.5	P26040	1	0.04
VISIINAALTDIEK	Gm12250 Interferon-gamma-inducible p47 GTPase	0.2992	0.0198	IPI:IPI00662918.3	Q0GUM3	1	0.03
AADPPAENSSAPEAEQGGAE	LOC100045189 similar to transcription factor EF1	0.257	0.0199	IPI:IPI00849786.1		1	0.06
SELVANNVTLPAGEQRK	Tmpo lamina-associated polypeptide 2, isoforms alpha/zeta isoform epsilon	1.9671	0.02	IPI:IPI00828976.1		1	0.04
AM[147.0354]GIM[147.0354]NSFVNDIFER	Hist1h2bn;Hist1h2bf;Hist1h2bj;Hist1h2bl;LOC100046213 Putative uncharacterized protein Hist1h2bl	1.4223	0.0205	IPI:IPI00761713.2	Q8CGP2	1	0.11
VVDLMAYMASKE	Gapdh;Gm2574;LOC100042025;Gm3272;Gm10481;Gm12033;Gm10359 Glyceraldehyde-3-phosphate dehydrogenase	2.2336	0.0208	IPI:IPI00874964.3	Q4VBD1	1	0.04
FDDPKFEVIDKPQS	Atp5j;LOC674583 ATP synthase-coupling factor 6, mitochondrial	2.4086	0.021	IPI:IPI00125460.1	P97450	1	0.13
VEKPVVEMDGDEMTR	Idh2 52 kDa protein	1.6799	0.0214	IPI:IPI00875110.1		1	0.03
LLVSSEDYGRDLTGVQNLR	Spna2 Isoform 2 of Spectrin alpha chain, brain	1.5069	0.0236	IPI:IPI00798592.1	E9Q447	1	0.01
LLALLALVKPEVWTLK	Psme2 proteasome activator complex subunit 2 isoform 2	0.408	0.024	IPI:IPI00649986.2		1	0.06
LDEDDEDDDEDDEDDEDDDDDDFDEEETEEK	Npm1 Nucleophosmin	0.2042	0.0243	IPI:IPI00849626.1		1	0.11
TEESAEAC[160.0307]EEPEDDVK	Ddx18 ATP-dependent RNA helicase DDX18	0.242	0.0245	IPI:IPI00459381.2	Q8K363	1	0.02
EFGIDPQNMFEFWDWVGGR	Gpi1 Glucose-6-phosphate isomerase	1.7413	0.0252	IPI:IPI00228633.7	P06745	1	0.03
AWEIASFIFNQFMKD	Gimap4 GTPase IMAP family member 4 isoform a	2.3405	0.0257	IPI:IPI00187462.3	D6RGS2	1	0.05
IPREENADFGGAELPVVC[160.0307]GNAQGFLDK	Sp100 Sp100 protein	1.5093	0.0262	IPI:IPI00404916.1	Q8C405	1	0.05
ALDLFSDNAPPPELLEIINEDIAK	Pdia6 Putative uncharacterized protein	0.5454	0.0265	IPI:IPI00222496.3	Q922R8	1	0.05
IIGPLEDNELFNQDDFHLLENIILK	Uggt1 UDP-glucose:glycoprotein glucosyltransferase 1	1.4896	0.0268	IPI:IPI00762897.2	Q6P5E4	1	0.02
EDLNC[160.0307]QEEEDPMNK	Eif3g Eukaryotic translation initiation factor 3 subunit G	0.358	0.0269	IPI:IPI00622371.3	Q9Z1D1	1	0.04
DFKPGDLIFAK	Psip1 Isoform 1 of PC4 and SFRS1-interacting protein	1.5693	0.0281	IPI:IPI00115257.1	Q99JF8	1	0.02
GNIQLTNSAISDALK	Iigp1 Interferon-inducible GTPase 1	0.1752	0.0307	IPI:IPI00323496.5	Q9QZ85	1	0.04
LAEQAERYDDMAAAMK	Ywhab Isoform Long of 14-3-3 protein beta/alpha	1.3791	0.0315	IPI:IPI00230682.6	Q9CQV8	1	0.07
YIDQEELNK	Hsp90ab1 Putative uncharacterized protein	0.5731	0.032	IPI:IPI00229080.7		1	0.01
AGVIFPVGR	H2afy core histone macro-H2A.1 isoform 2	1.3327	0.0326	IPI:IPI00378480.1	Q9QZQ8	1	0.02
SILEGSDEYLVC[160.0307]K	Igh-6 Ig mu chain C region secreted form	1.8398	0.0329	IPI:IPI00177214.2	P01872	1	0.03
TPLPNLHPGLVSTPISPQLVNQQLVMAQLLNQQYAVNR	Satb1 DNA-binding protein SATB1	0.4369	0.0332	IPI:IPI00928043.1	E9PVB7	1	0.05
ISGSILNELIGLVR	Cand1 Cullin-associated NEDD8-dissociated protein 1	0.5946	0.0348	IPI:IPI00896727.1	Q6ZQ38	1	0.01
LASVPAGGAVAVSAAPGSAAPAAGSAPAAAEEK	Rplp2 60S acidic ribosomal protein P2	0.79	0.0365	IPI:IPI00139795.2	P99027	1	0.29
SWPISISDTEVGLDTSSGDLK	Hmha1 Isoform 1 of Minor histocompatibility protein HA-1	1.4084	0.038	IPI:IPI00830876.2	Q3TBD2	1	0.02
DAGEGLLAVQITDPEGKPK	Flna Isoform 1 of Filamin-A	1.3849	0.039	IPI:IPI00921658.1		1	0.01
DC[160.0307]ELENQETHDQDGNEELK	Sltm Isoform 2 of SAFB-like transcription modulator	0.5608	0.0401	IPI:IPI00229571.1	Q8CH25	1	0.02
AMGNLQIDFADPQRADDAR	Gnai2 Putative uncharacterized protein	1.4976	0.0405	IPI:IPI00652902.1		1	0.05
ALIVEPSRELAEQTLNNVK	Ddx1 ATP-dependent RNA helicase DDX1	1.3168	0.0411	IPI:IPI00127172.3	Q91VR5	1	0.03
ELFEPYGAVYQINVLR	Celf2 Isoform 5 of CUGBP Elav-like family member 2	1.5187	0.0425	IPI:IPI00751703.1	Q9Z0H4	1	0.03
DELTDLDQSNVTEETPEGEEHPVADTENK	Serbp1 Isoform 3 of Plasminogen activator inhibitor 1 RNA-binding protein	0.5852	0.0438	IPI:IPI00471476.1	Q9CY58	1	0.07
IMEFFSLR	Hsd11b1 Putative uncharacterized protein	1.4883	0.0441	IPI:IPI00115599.6	P50172	1	0.03
TIPAWATLSASQLAR	Hp1bp3 Isoform 1 of Heterochromatin protein 1-binding protein 3	1.4542	0.0443	IPI:IPI00342766.9	Q3TEA8	1	0.03
ALYEALDLQSAFFK	Fdps Farnesyl pyrophosphate synthase	0.2392	0.0444	IPI:IPI00120457.1	Q920E5	1	0.04
ISFPAVQAAPSFSNSFPK	Wars Isoform 2 of Tryptophanyl-tRNA synthetase, cytoplasmic	0.7563	0.0456	IPI:IPI00113738.2	P32921	1	0.04
GDVTAEEAAGASPAK	Marcksl1 MARCKS-related protein	0.2892	0.0457	IPI:IPI00281011.7	P28667	1	0.07
ALDTVLFGPPLLTR	Stim1;LOC100045432 Stromal interaction molecule 1, isoform CRA_a	1.533	0.0475	IPI:IPI00108041.1	P70302	1	0.02
ESVFALDFLR	Surf6 Surfeit gene 6	1.5699	0.0485	IPI:IPI00137612.1	P70279	1	0.03
VLQLYPSNK	Fkbp4 Peptidyl-prolyl cis-trans isomerase FKBP4	0.6193	0.0488	IPI:IPI00230139.5	P30416	1	0.02
EDTQVADVTTSR	Fasn Fatty acid synthase	0.341	0.0491	IPI:IPI00113223.2	P19096	1	0
IDEPLEGSEDR	Hnrnpk Isoform 2 of Heterogeneous nuclear ribonucleoprotein K	0.167	0.0497	IPI:IPI00224575.1	P61979	1	0.02
VGEIEFEGLMR	Add3 Isoform 2 of Gamma-adducin	1.7197	0.0501	IPI:IPI00387580.1	Q9QYB5	1	0.02
QGQANLEALLC[160.0307]GGTHGPC[160.0307]SQEILAQREEL	2010001M09Rik Plasma cell-induced resident endoplasmic reticulum protein	1.7626	0.0508	IPI:IPI00111536.6	Q9D8I1	1	0.15
AVGDGILC[160.0307]NTYIDSYK	Pdcd4 Programmed cell death protein 4	2.1159	0.0516	IPI:IPI00323064.3	Q61823	1	0.03
LLDSWFTSTQEK	Jagn1 Protein jagunal homolog 1	1.3355	0.0525	IPI:IPI00762616.2	Q5XKN4	1	0.07
SLQEQADAAEER	Tpm1 tropomyosin alpha-1 chain isoform 10	0.5075	0.0526	IPI:IPI00830333.1	E9Q455	1	0.05
HAIPIIK	Ddx3x ATP-dependent RNA helicase DDX3X	0.5912	0.0531	IPI:IPI00230035.7	Q62167	1	0.01
LAEQAERYDDMAAC[160.0307]MK	Ywhaz 14-3-3 protein zeta/delta	1.3644	0.0537	IPI:IPI00116498.1	P63101	1	0.07
GSESSKPWPDATTYGAGSASR	Thrap3 Thyroid hormone receptor associated protein 3	1.6612	0.055	IPI:IPI00556768.1	Q569Z6	1	0.02
EWLTNFMEDR	Top2b DNA topoisomerase 2-beta	1.5088	0.0555	IPI:IPI00135443.2	Q64511	1	0.01
APLATGEDDDDEVPDLVENFDEASK	Btf3 Isoform 1 of Transcription factor BTF3	0.6272	0.056	IPI:IPI00515257.1	Q64152	1	0.12
VLIIGGGDGGVLR	Srm Spermidine synthase	0.5493	0.0569	IPI:IPI00136912.1	Q64674	1	0.04
IEFDDFEEC[160.0307]LLR	Ndufs5 NADH dehydrogenase (Ubiquinone) Fe-S protein 5	1.4062	0.0586	IPI:IPI00117300.3	Q99LY9	1	0.11
LISQIVSSITASLR	Tuba4a Tubulin alpha-4A chain	0.2727	0.0591	IPI:IPI00117350.1	P68368	1	0.03
SAAVSFIPFMTFFK	Ifi47 Putative uncharacterized protein	0.4057	0.0598	IPI:IPI00123570.3	Q61635	1	0.03
GISLNM[147.0354]EQWSQLK	Sub1 Activated RNA polymerase II transcriptional coactivator p15	1.2794	0.0601	IPI:IPI00225633.3	P11031	1	0.1
GYEEWLLNEIR	Actn4 Alpha-actinin-4	1.4659	0.0607	IPI:IPI00118899.1	P57780	1	0.01
TVLESGGETGDGDNDTTK	Dkc1 h/ACA ribonucleoprotein complex subunit 4	0.4446	0.0614	IPI:IPI00113635.7	Q9ESX5	1	0.04
NVTLNPDPNEIK	Idi1;LOC100044783 isopentenyl-diphosphate Delta-isomerase 1	0.2387	0.0617	IPI:IPI00115850.2		1	0.04
RFDDAVVQSDM[147.0354]K	Hspa8 Heat shock cognate 71 kDa protein	0.7587	0.0618	IPI:IPI00323357.3	P63017	1	0.02
GVEEEEEDGEMRE	Snrpf Small nuclear ribonucleoprotein F	0.4227	0.0642	IPI:IPI00379355.4		1	0.11
QGLSGVPILSEEELSLLDEFYK	Caprin1 caprin-1 isoform c	0.4977	0.0643	IPI:IPI00757359.1	Q60865	1	0.03
EEIFGPVMSILTFGTEAEVLER	Aldh9a1 4-trimethylaminobutyraldehyde dehydrogenase	1.5982	0.0649	IPI:IPI00124372.3	Q9JLJ2	1	0.04
GLETIASDVVSLASK	Dlat Dihydrolipoyllysine-residue acetyltransferase component of pyruvate dehydrogenase complex, mitochondrial	1.355	0.067	IPI:IPI00153660.4	Q8BMF4	1	0.02
ISEEEELDTK	Pea15a Isoform 2 of Astrocytic phosphoprotein PEA-15	0.5092	0.0671	IPI:IPI00121013.1	Q62048	1	0.08
GEELPAEPK	Ptprc Isoform 2 of Receptor-type tyrosine-protein phosphatase C	0.4059	0.0676	IPI:IPI00461132.2	P06800	1	0.01
YGPIADVSIVYDQQSR	Tra2b Isoform 1 of Transformer-2 protein homolog beta	1.2904	0.0678	IPI:IPI00139259.1	P62996	1	0.06
C[160.0307]EQQVQSQDQENTSDLK	Lrrfip1 Isoform 1 of Leucine-rich repeat flightless-interacting protein 1	0.529	0.0683	IPI:IPI00654388.2	Q3UZ39	1	0.02
RAGELTEDEVER	Rps18 40S ribosomal protein S18	0.4365	0.0699	IPI:IPI00474174.1		1	0.08
VIESTQDLGNDLAGVMALQR	Spnb2 Isoform 1 of Spectrin beta chain, brain 1	1.586	0.0701	IPI:IPI00319830.7	Q62261	1	0.01
LHFFMPGFAPLTSR	Tubb5 Tubulin beta-5 chain	0.4482	0.0718	IPI:IPI00117352.1	P99024	1	0.03
IAQDLEM[147.0354]YGVNYFSIK	Msn Moesin	1.3114	0.0725	IPI:IPI00110588.4	P26041	1	0.03
EDTEEYNLRDYFEK	Hnrnpa3 Isoform 1 of Heterogeneous nuclear ribonucleoprotein A3	1.5979	0.0727	IPI:IPI00269661.1	Q8BG05	1	0.04
DLSDRSNDIDLEGFDSVISSTEK	Sh3kbp1 Isoform 3 of SH3 domain-containing kinase-binding protein 1	1.9206	0.0738	IPI:IPI00466258.2	Q8R550	1	0.03
EGALC[160.0307]EENMR	Eef2 Elongation factor 2	0.4608	0.0742	IPI:IPI00466069.3	P58252	1	0.01
GDGVVLVAPPLRVG	Lsm3 U6 snRNA-associated Sm-like protein LSm3	2.172	0.0743	IPI:IPI00230388.5	P62311	1	0.14
IIEDC[160.0307]SNSDETVK	Usp9x Ubiquitin carboxyl-terminal hydrolase	0.5198	0.0743	IPI:IPI00798468.1	Q4FE56	1	0.01
LLEDPMETETQQVAAQLLSNLEQSLR	Cd97 CD97 antigen isoform 4	1.8747	0.0745	IPI:IPI00123957.5	Q4FJS6	1	0.04
SC[160.0307]AAEPEVEPEAHEGDGDK	Hdgf Hepatoma-derived growth factor	0.4864	0.0746	IPI:IPI00313817.1	P51859	1	0.08
VPPETIDSVIVGNVMQSSSDAAYLAR	Acaa2 Putative uncharacterized protein	1.3382	0.0747	IPI:IPI00226430.2	Q8BWT1	1	0.07
ANSLEPEPWFFK	Lck proto-oncogene tyrosine-protein kinase LCK isoform a	1.294	0.0754	IPI:IPI00938467.1	E9Q696	1	0.02
DFSALESQLQDTQELLQEENRQK	Myh9 Myosin-9	1.6669	0.0766	IPI:IPI00123181.4	Q8VDD5	1	0.01
ITFLLQAIR	Ipo5 Isoform 1 of Importin-5	0.325	0.0776	IPI:IPI00626994.3	Q8BKC5	1	0.01
TVENATSGETLEENGAGD	Pa2g4 Proliferation-associated protein 2G4	0.405	0.0783	IPI:IPI00119305.3	P50580	1	0.05
DTDIVDEAIYYFK	Arpc3 Putative uncharacterized protein Arpc3	1.4423	0.0788	IPI:IPI00124829.5	Q9JM76	1	0.07
AVLIPK	Galnt13 Isoform 2 of Polypeptide N-acetylgalactosaminyltransferase 13	1.4266	0.0808	IPI:IPI00227277.1	Q8CF93	1	0.01
LLVPYLIEAVR	Hadh Hydroxyacyl-coenzyme A dehydrogenase, mitochondrial	1.2713	0.081	IPI:IPI00121105.2	Q61425	1	0.04
YLEC[160.0307]SALTQR	Rac1 Ras-related C3 botulinum toxin substrate 1	1.3626	0.0817	IPI:IPI00127408.3	Q3TLP8	1	0.05
SPAPSNPTLSPSTPAK	Mybbp1a Myb-binding protein 1A	0.5198	0.0821	IPI:IPI00331361.2	Q7TPV4	1	0.01
GLIAAIC[160.0307]AGPTALLAHEVGFGC[160.0307]K	Park7 Protein DJ-1	0.5184	0.083	IPI:IPI00117264.1	Q99LX0	1	0.12
VLDNYLTSPLPEEVDETSAEDEGISQRK	Clic1 Chloride intracellular channel protein 1	1.6335	0.0831	IPI:IPI00130344.3	Q9Z1Q5	1	0.12
DGEEAGAYDGPR	Pdia3 Protein disulfide-isomerase A3	0.2525	0.0834	IPI:IPI00230108.6	P27773	1	0.02
IDNSQVESGSLEDDWDFLPPKK	Calr Calreticulin	1.4349	0.0837	IPI:IPI00123639.1	P14211	1	0.05
LAEQAERYDDMATC[160.0307]MK	Ywhaq Isoform 1 of 14-3-3 protein theta	1.2668	0.084	IPI:IPI00853924.1	F6VW30	1	0.05
DVSTTLNADEAVAR	Hsph1 Isoform HSP105-alpha of Heat shock protein 105 kDa	0.5464	0.0844	IPI:IPI00123802.5	Q61699	1	0.02
GQNVTEEEC[160.0307]LEK	Gltp Glycolipid transfer protein	0.5313	0.0844	IPI:IPI00229718.10	Q9JL62	1	0.06
YIC[160.0307]TTSAIQNR	Acly ATP-citrate synthase	0.4497	0.0868	IPI:IPI00126248.3	Q3TED3	1	0.01
YGPSSVEDTTGSGAADAK	Eef1b2 Elongation factor 1-beta	0.2735	0.0876	IPI:IPI00320208.3	O70251	1	0.08
VAEQTPLTALYVANLIK	Aldh2 Aldehyde dehydrogenase, mitochondrial	1.4122	0.0879	IPI:IPI00111218.1	P47738	1	0.03
GEDEEDNNLEVR	Rpn1 Dolichyl-diphosphooligosaccharide--protein glycosyltransferase subunit 1	0.2425	0.0882	IPI:IPI00309035.2	Q91YQ5	1	0.02
C[160.0307]GDLEEELK	Tpm4 Tropomyosin alpha-4 chain	0.6104	0.089	IPI:IPI00421223.3	Q6IRU2	1	0.04
LNEGVVEFASYGDLK	Sfrs5 Splicing factor, arginine/serine-rich 5	1.2322	0.0892	IPI:IPI00673669.2	Q9D8S5	1	0.06
INETDTFGPGDDDEIQFDDIGDDDEDIDDI	Eif1ay Eukaryotic translation initiation factor 1A, X-chromosomal	0.5936	0.0896	IPI:IPI00308984.6	Q8BMJ3	1	0.21
EMEENFALEAANYQDTIGR	Vim Vimentin	1.588	0.0905	IPI:IPI00227299.6	P20152	1	0.04
EELSPASSGNAVYDFFIGR	Lbr Lamin-B receptor	1.4844	0.0917	IPI:IPI00331173.8	Q3U9G9	1	0.03
KLPFQR	Hist1h3a;Hist1h3i;Hist1h3g;Hist1h3h Histone H3.1	1.9585	0.0918	IPI:IPI00553538.3	P68433	1	0.04
FSASGELGNGNIK	Pcna Proliferating cell nuclear antigen	0.4174	0.0924	IPI:IPI00113870.1	P17918	1	0.05
EISLLPDNLLR	Pdk1 [Pyruvate dehydrogenase [lipoamide]] kinase isozyme 1, mitochondrial precursor	1.4199	0.0926	IPI:IPI00776169.1		1	0.03
NIC[160.0307]QQVNIK	Eif3a Eukaryotic translation initiation factor 3 subunit A	0.6443	0.0927	IPI:IPI00129276.2	P23116	1	0.01
NEIASVAYR	Eif3d Putative uncharacterized protein Eif3d	0.6367	0.0929	IPI:IPI00762774.2	O70194	1	0.02
LAAIQESGVER	Psmb6 Proteasome subunit beta type-6	0.558	0.093	IPI:IPI00119239.2	Q60692	1	0.05
NLFNVVDC[160.0307]K	Eif3b 109 kDa protein	0.6993	0.0936	IPI:IPI00229859.1	Q8CIJ3	1	0.01
VDVDEYDENK	Arpc5 Actin-related protein 2/3 complex subunit 5	0.2563	0.0943	IPI:IPI00399943.3	Q9CPW4	1	0.07
LVTSDPEINTK	Nudc Nuclear migration protein nudC	0.567	0.0961	IPI:IPI00132942.1	O35685	1	0.03
WLLLTGISAQQNR	Cltc Clathrin, heavy polypeptide	0.8401	0.0969	IPI:IPI00648173.1	Q80U89	1	0.01
WGTDEAQFIYILGNR	Anxa6 annexin A6 isoform b	1.4758	0.0971	IPI:IPI00649152.3		1	0.02
DIELVMSQANVSR	Naca Nascent polypeptide-associated complex subunit alpha	0.6731	0.0975	IPI:IPI00111831.1	P70670	1	0.01
EALQDVEDENQ	Ywhae 14-3-3 protein epsilon	0.6423	0.0978	IPI:IPI00118384.1	P62259	1	0.04
TQIQSVEPYTK	Stat3 Isoform Stat3B of Signal transducer and activator of transcription 3	0.6382	0.098	IPI:IPI00228955.6	P42227	1	0.01
EESDDEAAVEEEEEEK	Hsp90b1 Endoplasmin	0.4111	0.0982	IPI:IPI00129526.1	P08113	1	0.02
VGEIFSAAGAAFTK	0610010K14Rik Isoform 1 of MLL1/MLL complex subunit C17orf49 homolog	1.3681	0.0986	IPI:IPI00876479.1		1	0.08
