# Supplementary material for: Proteomics and Network Analyses Reveal Inhibition of Akt‐mTOR Signaling in CD4+ T Cells by Mycobacterium tuberculosis Mannose‐Capped Lipoarabinomannan
Source: Proteomics. 2017 Nov 21;17(22):1700233. doi: 10.1002/pmic.201700233 (PMC5725663; doi:10.1002/pmic.201700233)
Supplement: Supplementary file 3 — Supporting Information [file PMIC-17-na-s003.xlsx]

## Sheet: Group2_Resting vs Act+ManLAM
Differentially expressed Peptides	Protein Names	RateRatio(Group 2)	Pvalue(Group 2)	IPI Identifier	Uniprot Accession	Distinct Peptides	Coverage
DYC[160.0307]SNHLQESLDSEPPVFLVSNVDISK	Tgtp1;Gm12185;Tgtp2 T-cell specific GTPase 2	0.3831	0.004	IPI:IPI00453608.4	Q566I8	1	0.07
DVSTTLNADEAVAR	Hsph1 Isoform HSP105-alpha of Heat shock protein 105 kDa	0.6113	0.0072	IPI:IPI00123802.5	Q61699	1	0.02
SMTAGESLYSSQNSSSPEVIEDIGK	Igtp interferon gamma induced GTPase	0.4993	0.0081	IPI:IPI00457501.2	Q811M6	1	0.06
VLQLYPSNK	Fkbp4 Peptidyl-prolyl cis-trans isomerase FKBP4	0.741	0.0099	IPI:IPI00230139.5	P30416	1	0.02
SILEGSDEYLVC[160.0307]K	Igh-6 Ig mu chain C region secreted form	2.1743	0.0133	IPI:IPI00177214.2	P01872	1	0.03
YPQLLSGIR	Ahcy;Gm9826 Adenosylhomocysteinase	1.3486	0.0138	IPI:IPI00230440.6	P50247	1	0.02
TQIQSVEPYTK	Stat3 Isoform Stat3B of Signal transducer and activator of transcription 3	0.6087	0.015	IPI:IPI00228955.6	P42227	1	0.01
RFDDAVVQSDM[147.0354]K	Hspa8 Heat shock cognate 71 kDa protein	0.7089	0.0154	IPI:IPI00323357.3	P63017	1	0.02
VISIINAALTDIEK	Gm12250 Interferon-gamma-inducible p47 GTPase	0.2691	0.0169	IPI:IPI00662918.3	Q0GUM3	1	0.03
GNIQLTNSAISDALK	Iigp1 Interferon-inducible GTPase 1	0.239	0.0184	IPI:IPI00323496.5	Q9QZ85	1	0.04
QLLAEQENIIAAK	Gbp2 Interferon-induced guanylate-binding protein 2	0.3596	0.0187	IPI:IPI00323251.3	Q9Z0E6	1	0.02
EPGEGATTYLVTSVLR	LOC675659;Igh-Ia;LOC544910;LOC634275;Igh-VJ558 Igh protein	2.8362	0.0206	IPI:IPI00460350.1	Q91Z07	1	0.03
TIIQNPTDQQK	Pa2g4 Proliferation-associated protein 2G4	0.6388	0.0225	IPI:IPI00119305.3	P50580	1	0.03
GAEAANVTGPGGVPVQGSK	LOC100045189 similar to transcription factor EF1	0.5424	0.025	IPI:IPI00849786.1		1	0.06
SVAQQASLTEQR	Rap1gds1 RAP1, GTP-GDP dissociation stimulator 1 isoform a	0.6224	0.0274	IPI:IPI00653794.2	Q3TPS9	1	0.02
FLEQVHQLYDDSFPMEIR	Stat1 Putative uncharacterized protein	0.5653	0.029	IPI:IPI00467004.5	P42225	1	0.02
NGTIELMEPLDEEISGIVEVVGK	Rpa3 Replication protein A 14 kDa subunit	1.375	0.0292	IPI:IPI00132128.1	Q9CQ71	1	0.19
SQDPTHPSAPQEVTDSSK	Saps1 Serine/threonine-protein phosphatase 6 regulatory subunit 1	0.5829	0.0294	IPI:IPI00380742.3	Q7TSI3	1	0.02
GASENSFQQLAK	Ifi47 Putative uncharacterized protein	0.5747	0.0323	IPI:IPI00123570.3	Q61635	1	0.03
IAQDLEMYGVNYFSIK	Msn Moesin	0.7219	0.033	IPI:IPI00110588.4	P26041	1	0.03
QPC[160.0307]PSDGDMVIDEDK	Psip1 Isoform 1 of PC4 and SFRS1-interacting protein	1.7433	0.0361	IPI:IPI00115257.1	Q99JF8	1	0.03
NLTEDNSQNQDVIAK	Atxn10 Ataxin-10	0.5546	0.0366	IPI:IPI00123202.1	P28658	1	0.03
ASEVFQSFLQSQAFIESSILQADTALTAGEK	EG634650;Gbp10;Mpa2l;Gbp6;Gbp11 71 kDa protein	0.4703	0.038	IPI:IPI00875535.1	Q7TMV8	1	0.05
LTPTTPESSSTGTEDK	Sqstm1 Isoform 1 of Sequestosome-1	0.6751	0.0422	IPI:IPI00133374.5	Q64337	1	0.04
SPAPSNPTLSPSTPAK	Mybbp1a Myb-binding protein 1A	0.6211	0.0433	IPI:IPI00331361.2	Q7TPV4	1	0.01
NM[147.0354]YEEEINETR	Lmnb1 Lamin-B1	1.4502	0.0434	IPI:IPI00230394.5	P14733	1	0.02
VFEVTK	Loxhd1 Lipoxygenase homology domain-containing protein 1	1.8098	0.0434	IPI:IPI00947593.1	C8YR32	1	0
EQVANSAFVER	Hsp90ab1 Putative uncharacterized protein	0.6036	0.0515	IPI:IPI00229080.7		1	0.02
YIC[160.0307]TTSAIQNR	Acly ATP-citrate synthase	0.5713	0.0519	IPI:IPI00126248.3	Q3V117	1	0.01
VFISEAEK	Fer1l6 hypothetical protein	2.2083	0.0522	IPI:IPI00659709.3	E0CZ42	1	0
LLEDPMETETQQVAAQLLSNLEQSLR	Cd97 CD97 antigen isoform 4	1.988	0.0534	IPI:IPI00123957.5	Q4FJS6	1	0.04
EASDPQPEDVDGGLK	Capza1 F-actin-capping protein subunit alpha-1	1.4638	0.0547	IPI:IPI00877182.1	Q5RKN9	1	0.05
EIESEEQNLVTK	Lbr Lamin-B receptor	1.6844	0.0552	IPI:IPI00331173.8	Q3U9G9	1	0.02
NTDEMVELR	Hnrnpk Isoform 2 of Heterogeneous nuclear ribonucleoprotein K	1.4982	0.0575	IPI:IPI00224575.1	P61979	1	0.02
TLEEDEEELFK	Ranbp1 Ran-specific GTPase-activating protein (Fragment)	1.507	0.0622	IPI:IPI00321978.3	P34022	1	0.05
GISLNM[147.0354]EQWSQLK	Sub1 Activated RNA polymerase II transcriptional coactivator p15	1.2536	0.0642	IPI:IPI00225633.3	P11031	1	0.1
ALYEALDLQSAFFK	Fdps Farnesyl pyrophosphate synthase	0.2227	0.0674	IPI:IPI00120457.1	Q920E5	1	0.04
DPQALSEHLK	Stip1 Stress-induced-phosphoprotein 1	0.5781	0.0678	IPI:IPI00121514.3	Q60864	1	0.02
ASAAEGSEASPPSLR	Kbtbd11 Kelch repeat and BTB domain-containing protein 11	0.6334	0.0691	IPI:IPI00462191.3		1	0.02
GVGTPEPTNSAEEPEHAANGSASPAPTQSS	Ptprc Isoform 2 of Receptor-type tyrosine-protein phosphatase C	0.7705	0.0711	IPI:IPI00461132.2	P06800	1	0.02
LEDTAFQVLLALPLSK	Lrpprc 147 kDa protein	0.5969	0.0725	IPI:IPI00420706.4	Q6PB66	1	0.01
WVGGPEIELIAIATGGR	Cct5 T-complex protein 1 subunit epsilon	0.5212	0.0726	IPI:IPI00116279.3	P80316	1	0.03
TPSC[160.0307]QDIVAGDM[147.0354]SK	Lsp1 Isoform 1 of Lymphocyte-specific protein 1	0.7333	0.0727	IPI:IPI00313672.3	P19973	1	0.04
QLQAETEPIVK	Eif3e Eukaryotic translation initiation factor 3 subunit E	0.7472	0.0742	IPI:IPI00132250.1	P60229	1	0.02
C[160.0307]SVLPLSQNQEFMPFVK	Gars Glycyl-tRNA synthetase	0.6136	0.0777	IPI:IPI00112555.3	Q9CZD3	1	0.02
LVTSDPEINTK	Nudc Nuclear migration protein nudC	0.6177	0.0789	IPI:IPI00132942.1	O35685	1	0.03
VEPSDNGPLFTELK	Vrk1 Isoform 3 of Serine/threonine-protein kinase VRK1	1.2792	0.0817	IPI:IPI00132936.1	Q80X41	1	0.03
AGVIFPVGR	H2afy core histone macro-H2A.1 isoform 2	1.2564	0.0824	IPI:IPI00378480.1	Q9QZQ8	1	0.02
VLIIGGGDGGVLR	Srm Spermidine synthase	0.7213	0.0825	IPI:IPI00136912.1	Q64674	1	0.04
IEQIEAGTPGR	Txnrd1 Isoform 1 of Thioredoxin reductase 1, cytoplasmic	0.7492	0.0826	IPI:IPI00776252.1	Q9JMH6	1	0.02
LQSIGTENTEENR	Aldoa Fructose-bisphosphate aldolase A	0.2975	0.084	IPI:IPI00221402.7	P05064	1	0.04
RDNYVPEVSALDQEIIEVDPDTK	Rps17 40S ribosomal protein S17	0.7528	0.0847	IPI:IPI00465880.4	P63276	1	0.17
TIEAEAAHGTVTR	Idh2 52 kDa protein	0.6417	0.0847	IPI:IPI00875110.1		1	0.03
TSFFQALGITTK	Rplp0 60S acidic ribosomal protein P0	0.6239	0.0857	IPI:IPI00314950.2	P14869	1	0.04
VEQLGAEGNVEESQK	Luc7l2 Isoform 1 of Putative RNA-binding protein Luc7-like 2	1.4608	0.0857	IPI:IPI00380309.3	Q7TNC4	1	0.04
QGAPLIAFSLLPYEQK	Tsr1 Isoform 2 of Pre-rRNA-processing protein TSR1 homolog	0.7855	0.0881	IPI:IPI00420546.4	Q5SWD9	1	0.02
DVNQQEFVR	Rps19 40S ribosomal protein S19	0.7777	0.0915	IPI:IPI00856927.1	D3Z722	1	0.04
KLEEDQIIM[147.0354]EDQNC[160.0307]K	Myh9 Myosin-9	1.2695	0.0918	IPI:IPI00123181.4	Q8VDD5	1	0.01
VGVSTPSSGAASPR	- 68 kDa protein	0.6921	0.0919	IPI:IPI00229697.3	Q8CI08	1	0.02
EMFPYEASTPTGISASC[160.0307]R	Tmpo lamina-associated polypeptide 2, isoforms alpha/zeta isoform epsilon	1.2157	0.0934	IPI:IPI00828976.1		1	0.04
EVEEISLLLPQVEEC[160.0307]VLNLGK	Nop56 Nucleolar protein 56	1.2518	0.0944	IPI:IPI00318048.5	Q9D6Z1	1	0.04
YLDLILNDFVR	Kars lysyl-tRNA synthetase isoform 1	0.6693	0.096	IPI:IPI00469103.1	Q8CFK5	1	0.02
VSDAISTQYPVVDHEFDAVVVGAGGAGLR	Sdha Succinate dehydrogenase [ubiquinone] flavoprotein subunit, mitochondrial	0.7161	0.0963	IPI:IPI00230351.1	Q8K2B3	1	0.04
AILAELTGR	Pdha1 Pyruvate dehydrogenase E1 component subunit alpha, somatic form, mitochondrial	1.2762	0.0964	IPI:IPI00337893.2	P35486	1	0.02
DTELAEELLQWFLQEEK	Cltc Clathrin, heavy polypeptide	1.425	0.0966	IPI:IPI00648173.1	Q80U89	1	0.01
AEEMEDEPFTER	Thrap3 Thyroid hormone receptor associated protein 3	1.5878	0.0967	IPI:IPI00556768.1	Q569Z6	1	0.01
DAQELSQNTC[160.0307]IK	Ddx21 nucleolar RNA helicase 2	0.7217	0.0968	IPI:IPI00120691.3	Q9JIK5	1	0.01
QGQANLEALLC[160.0307]GGTHGPC[160.0307]SQEILAQREEL	2010001M09Rik Plasma cell-induced resident endoplasmic reticulum protein	1.7148	0.0992	IPI:IPI00111536.6	Q9D8I1	1	0.15
SNSSEASSGDFLDLK	Hn1 Hematological and neurological expressed 1 protein	1.6855	0.0995	IPI:IPI00314755.5	P97825	1	0.1
YMEENDQLK	Bcap31 Putative uncharacterized protein	1.5279	0.0996	IPI:IPI00828225.1	Q3U9U5	1	0.04
