# Supplementary material for: Proteomics and Network Analyses Reveal Inhibition of Akt‐mTOR Signaling in CD4+ T Cells by Mycobacterium tuberculosis Mannose‐Capped Lipoarabinomannan
Source: Proteomics. 2017 Nov 21;17(22):1700233. doi: 10.1002/pmic.201700233 (PMC5725663; doi:10.1002/pmic.201700233)
Supplement: Supplementary file 4 — Supporting Information [file PMIC-17-na-s004.xlsx]

## Sheet: Group3_Resting vs Rest+ManLAM
Differentially expressed Peptides	Protein Names	RateRatio(Group 3)	Pvalue(Group 3)	IPI Identifier	Uniprot Accession	Distinct Peptides	Coverage
SMTAGESLYSSQNSSSPEVIEDIGK	Igtp interferon gamma induced GTPase	1.551	0.0087	IPI:IPI00457501.2	Q3U5T3	1	0.06
TNLPIFK	Snx3 sorting nexin-3	1.4294	0.023	IPI:IPI00468902.2	Q3V2H3	1	0.04
APLATGEDDDDEVPDLVENFDEASK	Btf3 Isoform 1 of Transcription factor BTF3	1.4334	0.028	IPI:IPI00515257.1	Q64152	1	0.12
AGQTLVLLDTEGLEDVEK	Gbp2 Interferon-induced guanylate-binding protein 2	1.9762	0.0285	IPI:IPI00323251.3	Q9Z0E6	1	0.03
MREDYDSVEQDGDEPGPQR	Rbm8a Isoform 1 of RNA-binding protein 8A	1.6293	0.0343	IPI:IPI00410937.2	Q9CWZ3	1	0.11
AMTTGAIAAMLSTILYSR	Psmb1 Proteasome subunit beta type-1	1.8462	0.0363	IPI:IPI00113845.1	O09061	1	0.07
LPNVALDLLR	Mybbp1a Myb-binding protein 1A	1.5553	0.0439	IPI:IPI00331361.2	Q7TPV4	1	0.01
VEKPVVEMDGDEMTR	Idh2 52 kDa protein	0.6685	0.045	IPI:IPI00875110.1		1	0.03
FDGALNVDLTEFQTNLVPYPR	Tuba1a Tubulin alpha-1A chain	1.3532	0.0455	IPI:IPI00110753.1	P68369	1	0.05
GAMPPAPVPPGTPAPPGPATMMPDGTLGLTPPTTER	Nono Isoform 1 of Non-POU domain-containing octamer-binding protein	1.187	0.0457	IPI:IPI00320016.7	Q99K48	1	0.08
DELTDLDQSNVTEETPEGEEHPVADTENK	Serbp1 Isoform 3 of Plasminogen activator inhibitor 1 RNA-binding protein	1.6873	0.0463	IPI:IPI00471476.1	Q9CY58	1	0.07
LLLQVQHASK	Slc25a4 ADP/ATP translocase 1	0.6593	0.0495	IPI:IPI00115564.5	P48962	1	0.03
IQTQPGYANTLR	LOC100046151 similar to Solute carrier family 25 (mitochondrial carrier, phosphate carrier), member 3	0.6842	0.0506	IPI:IPI00850430.1		1	0.03
LAEQAERYDEMVESMK	Ywhae 14-3-3 protein epsilon	1.4691	0.0512	IPI:IPI00118384.1	P62259	1	0.06
GFSPADISVQWLQR	Igh-6 Ig mu chain C region secreted form	1.4539	0.0548	IPI:IPI00177214.2	P01872	1	0.03
NFDFEDVFVNIPR	Ndufa9 NADH dehydrogenase [ubiquinone] 1 alpha subcomplex subunit 9, mitochondrial precursor	0.6043	0.0615	IPI:IPI00944067.1		1	0.03
STFINTLR	Tgtp1;Gm12185;Tgtp2 T-cell specific GTPase 2	1.3558	0.0627	IPI:IPI00453608.4	Q566I8	1	0.02
SSVEGLEPAENK	Srp14 Signal recognition particle 14	1.6413	0.0717	IPI:IPI00132418.1	P16254	1	0.11
LLLSTLTLLSK	Gnpnat1 Glucosamine 6-phosphate N-acetyltransferase	1.5993	0.079	IPI:IPI00122234.1	Q9JK38	1	0.06
LTMQVSSLQREPFTVTQGK	Dek Protein DEK	0.6058	0.0797	IPI:IPI00227720.3	Q7TNV0	1	0.05
ALLALC[160.0307]GGED	Anxa6 annexin A6 isoform b	0.8735	0.0824	IPI:IPI00649152.3		1	0.01
MESLDVDSEAK	Nasp nuclear autoantigenic sperm protein isoform 1	1.7281	0.0829	IPI:IPI00830976.1	Q3TTH5	1	0.01
VAEAALQIFK	Pds5b Isoform 3 of Sister chromatid cohesion protein PDS5 homolog B	0.8169	0.0836	IPI:IPI00845638.1	Q4VA53	1	0.01
AGDVLWLR	Fermt3 Fermitin family homolog 3	0.7973	0.0844	IPI:IPI00169731.1	Q8K1B8	1	0.01
IDLAVLLGK	Ubap2l Isoform 5 of Ubiquitin-associated protein 2-like	1.215	0.0895	IPI:IPI00407835.2	Q80X50	1	0.01
VLELAQLLDQIWR	Cpsf2 Cleavage and polyadenylation specificity factor subunit 2	0.6978	0.0897	IPI:IPI00314302.3	O35218	1	0.02
GKVEEVELPVEK	Prmt1 Isoform 1 of Protein arginine N-methyltransferase 1	0.7388	0.0916	IPI:IPI00120495.1	Q9JIF0	1	0.03
AGVNTVTTLVENKK	Rpl7a;Gm8226 60S ribosomal protein L7a	0.761	0.0958	IPI:IPI00462453.4	D3YXT4	1	0.05
SGALNSNDAFVLK	Gsn Isoform 2 of Gelsolin	0.8399	0.0973	IPI:IPI00117167.2	P13020	1	0.02
