# Supplementary material for: Proteomics and Network Analyses Reveal Inhibition of Akt‐mTOR Signaling in CD4+ T Cells by Mycobacterium tuberculosis Mannose‐Capped Lipoarabinomannan
Source: Proteomics. 2017 Nov 21;17(22):1700233. doi: 10.1002/pmic.201700233 (PMC5725663; doi:10.1002/pmic.201700233)
Supplement: Supplementary file 5 — Supporting Information [file PMIC-17-na-s005.xlsx]

## Sheet: Group4_activate vs acti+ManLAM
Differentially expressed Peptides	Protein Names	RateRatio(Group 4)	Pvalue(Group 4)	IPI Identifier	Uniprot Accession	Distinct Peptides	Coverage
GLETIASDVVSLASK	Dlat Dihydrolipoyllysine-residue acetyltransferase component of pyruvate dehydrogenase complex, mitochondrial	0.7028	0.007	IPI:IPI00153660.4	Q8BMF4	1	0.02
QGLLGAPPAMPLLSGPALSTALLQLALQSQSQNQSQGQK	Raver1 Isoform 1 of Ribonucleoprotein PTB-binding 1	1.8282	0.0082	IPI:IPI00719915.1	Q9CW46	1	0.05
VELTITPDFQWDEK	Snrnp200 Small nuclear ribonucleoprotein 200	0.7464	0.0092	IPI:IPI00420329.1	Q6P4T2	1	0.01
KLELEEPDSANSSFYSTQSAPASQANLR	Numa1 nuclear mitotic apparatus protein 1	0.8877	0.0098	IPI:IPI00263048.2	Q80Y35	1	0.01
GLLTYTSWEDALSR	Ndufs1 NADH-ubiquinone oxidoreductase 75 kDa subunit, mitochondrial precursor	0.686	0.0102	IPI:IPI00930784.1		1	0.02
LGEM[147.0354]WNNTAADDKQPYEK	Hmgb1;Gm15387 High mobility group protein B1	0.4328	0.0112	IPI:IPI00458851.2		1	0.08
VEKPVVEMDGDEMTR	Idh2 52 kDa protein	0.498	0.0151	IPI:IPI00875110.1		1	0.03
FLLGNLTGFNPETDSVPVK	Iars2 Isoleucyl-tRNA synthetase, mitochondrial	0.725	0.0165	IPI:IPI00453499.3	Q8BIJ6	1	0.02
WKDSDEADLVLAK	Cbx3 Putative uncharacterized protein	0.568	0.0209	IPI:IPI00677454.2	Q32P00	1	0.07
SWPISISDTEVGLDTSSGDLK	Hmha1 Isoform 1 of Minor histocompatibility protein HA-1	0.7885	0.0217	IPI:IPI00830876.2	Q3TBD2	1	0.02
DGILSDEIYC[160.0307]PPETAVLLGSYAVQAK	Ezr;LOC100044177 Ezrin	0.695	0.0218	IPI:IPI00330862.5	P26040	1	0.04
GSVHDFPEFDANQDAEALYTAMK	Anxa6 annexin A6 isoform b	0.6826	0.0228	IPI:IPI00649152.3		1	0.03
AKPAAQSEEETATSPAASPTPQSAER	Eif3b 109 kDa protein	0.4661	0.0251	IPI:IPI00229859.1	Q8CIJ3	1	0.03
GALQYLVPILTQTLTK	Kpnb1 importin subunit beta-1	1.5174	0.0254	IPI:IPI00742334.1		1	0.02
C[160.0307]GDLEEELK	Tpm4 Tropomyosin alpha-4 chain	2.0611	0.0262	IPI:IPI00421223.3	Q6IRU2	1	0.04
LAPPLVTLLSAEPELQYVALR	Ap1b1 Putative uncharacterized protein	1.8188	0.0277	IPI:IPI00648683.3	Q3U1K9	1	0.02
GYEEWLLNEIR	Actn4 Alpha-actinin-4	0.6241	0.0294	IPI:IPI00118899.1	P57780	1	0.01
IPREENADFGGAELPVVC[160.0307]GNAQGFLDK	Sp100 Sp100 protein	0.7347	0.0306	IPI:IPI00404916.1	Q4FK53	1	0.05
VSDAISTQYPVVDHEFDAVVVGAGGAGLR	Sdha Succinate dehydrogenase [ubiquinone] flavoprotein subunit, mitochondrial	0.6294	0.0306	IPI:IPI00230351.1	Q8K2B3	1	0.04
EISLLPDNLLR	Pdk1 [Pyruvate dehydrogenase [lipoamide]] kinase isozyme 1, mitochondrial precursor	0.7372	0.0312	IPI:IPI00776169.1		1	0.03
EDLNC[160.0307]QEEEDPMNK	Eif3g Eukaryotic translation initiation factor 3 subunit G	2.3383	0.0319	IPI:IPI00622371.3	Q9Z1D1	1	0.04
EALQDVEDENQ	Ywhae 14-3-3 protein epsilon	1.6962	0.032	IPI:IPI00118384.1	P62259	1	0.04
ALQLGTLFSPAEALK	Dci 3,2-trans-enoyl-CoA isomerase, mitochondrial precursor	0.7544	0.0327	IPI:IPI00331692.1	P42125	1	0.05
DC[160.0307]ELENQETHDQDGNEELK	Sltm Isoform 2 of SAFB-like transcription modulator	1.8929	0.0328	IPI:IPI00229571.1	Q8CH25	1	0.02
VIESTQDLGNDLAGVMALQR	Spnb2 Isoform 1 of Spectrin beta chain, brain 1	0.6668	0.034	IPI:IPI00319830.7	Q62261	1	0.01
DAGEGLLAVQITDPEGKPK	Flna Isoform 1 of Filamin-A	0.7452	0.0349	IPI:IPI00921658.1		1	0.01
IEEVDKEDEITEK	Nop58 Nucleolar protein 58	2.1397	0.0355	IPI:IPI00463468.3	Q6DFW4	1	0.02
AEELGLPILGVLR	Acaa1a;Acaa1b 3-ketoacyl-CoA thiolase A, peroxisomal	0.7335	0.0356	IPI:IPI00122139.3	Q8VCH0	1	0.03
VSFSYAGLSSDDPDLGPAHVVTVIAR	Tmem43 Transmembrane protein 43	0.747	0.036	IPI:IPI00120083.1	Q9DBS1	1	0.07
VLLEAGEGLVTVTPTTGSDGRPDAR	Dpp3 dipeptidyl-peptidase 3	0.793	0.0361	IPI:IPI00938439.1		1	0.03
TEESAEAC[160.0307]EEPEDDVK	Ddx18 ATP-dependent RNA helicase DDX18	2.7249	0.0403	IPI:IPI00459381.2	Q8K363	1	0.02
TLEEDEEELFK	Ranbp1 Ran-specific GTPase-activating protein (Fragment)	1.7587	0.0405	IPI:IPI00321978.3	P34022	1	0.05
AADPPAENSSAPEAEQGGAE	LOC100045189 similar to transcription factor EF1	2.4326	0.0427	IPI:IPI00849786.1		1	0.06
LQLEYVDVVFANRPDPNTPMEETVR	Kcnab2 Voltage-gated potassium channel subunit beta-2	0.5822	0.0427	IPI:IPI00315359.1	P62482	1	0.07
DAALATALGDKK	Lmnb1 Lamin-B1	0.5945	0.0434	IPI:IPI00230394.5	P14733	1	0.02
AQDPSEVLTMLTNETGFEISSSDATVK	Ilf2 Putative uncharacterized protein	0.5871	0.0436	IPI:IPI00318550.5	Q9CXY6	1	0.07
DGALEEQIER	Ncbp1 Nuclear cap-binding protein subunit 1	1.7621	0.0437	IPI:IPI00458056.3	Q3UYV9	1	0.01
GVLLEIEDLQANQFK	Iqgap1 Ras GTPase-activating-like protein IQGAP1	0.7058	0.045	IPI:IPI00467447.3	Q9JKF1	1	0.01
GLDVEDVK	Ddx17 probable ATP-dependent RNA helicase DDX17 isoform 1	1.9423	0.0452	IPI:IPI00653307.1	Q3U741	1	0.01
IDEAEPLNDEELEEK	Smarca5 SWI/SNF-related matrix-associated actin-dependent regulator of chromatin subfamily A member 5	2.1326	0.0452	IPI:IPI00396739.1	Q91ZW3	1	0.01
IAPLAEGALPYNLAELQR	Slc25a12 Calcium-binding mitochondrial carrier protein Aralar1	0.7218	0.0454	IPI:IPI00308162.3	Q8BH59	1	0.03
DELTDLDQSNVTEETPEGEEHPVADTENK	Serbp1 Isoform 3 of Plasminogen activator inhibitor 1 RNA-binding protein	1.7214	0.0456	IPI:IPI00471476.1	Q9CY58	1	0.07
ELFEPYGAVYQINVLR	Celf2 Isoform 5 of CUGBP Elav-like family member 2	0.73	0.0471	IPI:IPI00751703.1	Q9Z0H4	1	0.03
GSESSKPWPDATTYGAGSASR	Thrap3 Thyroid hormone receptor associated protein 3	0.5619	0.0488	IPI:IPI00556768.1	Q569Z6	1	0.02
FDDPKFEVIDKPQS	Atp5j;LOC674583 ATP synthase-coupling factor 6, mitochondrial	0.3499	0.049	IPI:IPI00125460.1	P97450	1	0.13
LTEDDETFLSANASAVLSQFEK	Lzic Protein LZIC	0.5546	0.0494	IPI:IPI00173156.1	Q8K3C3	1	0.12
EDQTEYLEER	Hsp90ab1 Putative uncharacterized protein	1.9886	0.0496	IPI:IPI00229080.7		1	0.01
DFKPGDLIFAK	Psip1 Isoform 1 of PC4 and SFRS1-interacting protein	0.6703	0.05	IPI:IPI00115257.1	Q99JF8	1	0.02
ILYMMDEINNPVLTVK	mt-Co2 Cytochrome c oxidase subunit 2	0.7557	0.0514	IPI:IPI00131176.1	P00405	1	0.07
EAAFDDAVEER	Rbbp4 Histone-binding protein RBBP4	1.7782	0.0529	IPI:IPI00828412.1	Q60972	1	0.03
LGDGLFLQC[160.0307]C[160.0307]EEVAELYPK	Idh3b isocitrate dehydrogenase 3, beta subunit	0.6508	0.0536	IPI:IPI00126635.1	Q91VA7	1	0.05
RLVGQGATAVLLDVPDSEGEAQAK	Hsd17b10 3-hydroxyacyl-CoA dehydrogenase type-2	0.779	0.0537	IPI:IPI00626132.3	Q9CYT3	1	0.09
IAQDLEM[147.0354]YGVNYFSIK	Msn Moesin	0.7621	0.0541	IPI:IPI00110588.4	P26041	1	0.03
EGIC[160.0307]AIGGTSEQSSVGTQHSYSEEEK	Lcp1 Plastin-2	0.7262	0.0545	IPI:IPI00118892.6	Q61233	1	0.04
MESLDVDSEAK	Nasp nuclear autoantigenic sperm protein isoform 1	2.2611	0.0547	IPI:IPI00830976.1	B1AU75	1	0.01
TPLPNLHPGLVSTPISPQLVNQQLVMAQLLNQQYAVNR	Satb1 DNA-binding protein SATB1	1.9105	0.0567	IPI:IPI00928043.1	E9PVB7	1	0.05
EGALC[160.0307]EENMR	Eef2 Elongation factor 2	2.359	0.0587	IPI:IPI00466069.3	P58252	1	0.01
AGNVLMTLEGDIR	Stk10 serine/threonine kinase 10	0.7641	0.0596	IPI:IPI00115321.3	O55098	1	0.01
INETDTFGPGDDDEIQFDDIGDDDEDIDDI	Eif1ay Eukaryotic translation initiation factor 1A, X-chromosomal	1.7168	0.0607	IPI:IPI00308984.6	Q8BMJ3	1	0.21
IPNIYAIGDVVAGPMLAHK	Dld Dihydrolipoyl dehydrogenase, mitochondrial	0.8013	0.0609	IPI:IPI00874456.1	O08749	1	0.04
TVENATSGETLEENGAGD	Pa2g4 Proliferation-associated protein 2G4	2.5132	0.0619	IPI:IPI00119305.3	P50580	1	0.05
LFVGGLDWSTTQETLR	Dazap1 Isoform 1 of DAZ-associated protein 1	0.7196	0.0628	IPI:IPI00406492.1	Q9JII5	1	0.04
LDEDDEDDDEDDEDDEDDDDDDFDEEETEEK	Npm1 Nucleophosmin	2.416	0.0642	IPI:IPI00849626.1		1	0.11
GVEEEEEDGEMRE	Snrpf Small nuclear ribonucleoprotein F	2.1195	0.0645	IPI:IPI00379355.4		1	0.11
EVESVTPEHC[160.0307]IFASNTSALPINQIAAVSK	Hadha Trifunctional enzyme subunit alpha, mitochondrial	0.7459	0.0649	IPI:IPI00223092.5	Q8BMS1	1	0.04
EIGLLADEIEIYGK	Mthfd1l Monofunctional C1-tetrahydrofolate synthase, mitochondrial	0.7579	0.0657	IPI:IPI00228113.5		1	0.01
VAEEHAPSIVFIDEIDAIGTK	Psmc1 26S protease regulatory subunit 4	0.6831	0.0657	IPI:IPI00133428.3	P62192	1	0.05
IIEDC[160.0307]SNSDETVK	Usp9x Ubiquitin carboxyl-terminal hydrolase	2.0453	0.0658	IPI:IPI00798468.1	Q8BR77	1	0.01
TVLESGGETGDGDNDTTK	Dkc1 h/ACA ribonucleoprotein complex subunit 4	2.1038	0.0658	IPI:IPI00113635.7	Q9ESX5	1	0.04
LSQILSDFPK	Gtpbp4 Nucleolar GTP-binding protein 1	1.5111	0.066	IPI:IPI00117642.3	Q99ME9	1	0.02
NNASTDYDLSDK	Rpl3 60S ribosomal protein L3	1.9829	0.0663	IPI:IPI00956839.1		1	0.03
LGSTEATIEER	Wdr43 WD repeat-containing protein 43	1.8593	0.067	IPI:IPI00938465.1	Q6ZQL4	1	0.02
LNEGVVEFASYGDLK	Sfrs5 Splicing factor, arginine/serine-rich 5	0.8097	0.0679	IPI:IPI00673669.2	Q9D8S5	1	0.06
DAQPQLEEADDDLDSK	Arhgdib Rho GDP-dissociation inhibitor 2	1.7963	0.0685	IPI:IPI00122568.3	Q61599	1	0.08
SKPGAAMVEMADGYAVDR	Hnrnpl Heterogeneous nuclear ribonucleoprotein L	0.7392	0.0691	IPI:IPI00620362.4	Q8R081	1	0.03
DTDIVDEAIYYFK	Arpc3 Putative uncharacterized protein Arpc3	0.7151	0.0696	IPI:IPI00124829.5	Q9JM76	1	0.07
WVPFDGDDIQLEFVR	Ddost Putative uncharacterized protein	0.6677	0.0697	IPI:IPI00410819.3		1	0.03
ETDGSETPEPFAAEAK	Snd1 Staphylococcal nuclease domain-containing protein 1	1.942	0.0706	IPI:IPI00123129.1	Q78PY7	1	0.02
GLGTDEDSILNLLTSR	Anxa5 Annexin A5	0.7607	0.0708	IPI:IPI00317309.5	P48036	1	0.05
ELAEQYEMEIFDYELLSQNLTQQAK	Dock2 dedicator of cytokinesis protein 2	0.5424	0.0719	IPI:IPI00117274.1	Q8C3J5	1	0.01
LQGQLEQGDDTAAEK	Abcf1 ATP-binding cassette, sub-family F (GCN20), member 1	1.9013	0.0723	IPI:IPI00396671.1	Q6P542	1	0.02
FLESGGQDGAGDDEDLDLEEALEPDMEEDDDQK	P4hb Protein disulfide-isomerase	1.5159	0.0725	IPI:IPI00133522.1	P09103	1	0.06
DLELLYPFK	Ephx1 Microsomal epoxide hydrolase	0.7837	0.0737	IPI:IPI00130144.2		1	0.02
IDNSQVESGSLEDDWDFLPPKK	Calr Calreticulin	0.5891	0.0737	IPI:IPI00123639.1	P14211	1	0.05
AM[147.0354]GIM[147.0354]NSFVNDIFER	Hist1h2bn;Hist1h2bf;Hist1h2bj;Hist1h2bl;LOC100046213 Putative uncharacterized protein Hist1h2bl	0.643	0.0742	IPI:IPI00761713.2	Q8CGP2	1	0.11
TEEATEGMEEAVSSK	Ddx21 nucleolar RNA helicase 2	2.831	0.0744	IPI:IPI00120691.3	Q9JIK5	1	0.02
ISGSILNELIGLVR	Cand1 Cullin-associated NEDD8-dissociated protein 1	1.3733	0.0751	IPI:IPI00896727.1	Q6ZQ38	1	0.01
AEVLSEEPILK	Bzw1 Basic leucine zipper and W2 domain-containing protein 1	1.8323	0.0762	IPI:IPI00132388.3	Q9CQC6	1	0.03
ISEEEELDTK	Pea15a Isoform 2 of Astrocytic phosphoprotein PEA-15	1.7258	0.0766	IPI:IPI00121013.1	Q62048	1	0.08
GQYQGLSQDPNSLSNLDQDLPNNMIHQVPIK	Uggt1 UDP-glucose:glycoprotein glucosyltransferase 1	0.7555	0.0778	IPI:IPI00762897.2	Q6P5E4	1	0.02
VVELLADIVQNSSLEDSQIEK	Uqcrc1 cytochrome b-c1 complex subunit 1, mitochondrial precursor	0.6355	0.078	IPI:IPI00653598.2		1	0.04
YMEENDQLK	Bcap31 Putative uncharacterized protein	2.2017	0.0789	IPI:IPI00828225.1	Q3U9U5	1	0.04
SLQEQADAAEER	Tpm1 tropomyosin alpha-1 chain isoform 10	1.7335	0.0793	IPI:IPI00830333.1	E9Q455	1	0.05
SC[160.0307]AAEPEVEPEAHEGDGDK	Hdgf Hepatoma-derived growth factor	2.005	0.0799	IPI:IPI00313817.1	P51859	1	0.08
ITDAYLDQYLWYEADK	Prpf8 Pre-mRNA-processing-splicing factor 8	0.6386	0.08	IPI:IPI00121596.4	Q99PV0	1	0.01
EASDPQPEDVDGGLK	Capza1 F-actin-capping protein subunit alpha-1	1.6596	0.0802	IPI:IPI00877182.1	Q3UAS2	1	0.05
HAIPIIK	Ddx3x ATP-dependent RNA helicase DDX3X	1.4266	0.0804	IPI:IPI00230035.7	Q62167	1	0.01
YFQINQDEEEEEDED	Rpl22;LOC100047372 60S ribosomal protein L22	1.5534	0.0804	IPI:IPI00222546.5	P67984	1	0.12
LWGPGLPIFFQTLSDINK	Pml Isoform 2 of Probable transcription factor PML	1.523	0.0815	IPI:IPI00229072.2	Q60953	1	0.02
VGTETVQAPGSLVISAYAVC[160.0307]PDITATVTPDLK	Pfas Phosphoribosylformylglycinamidine synthase	0.7399	0.0818	IPI:IPI00265406.3	Q5SUR0	1	0.02
GEELPAEPK	Ptprc Isoform 2 of Receptor-type tyrosine-protein phosphatase C	2.2168	0.0822	IPI:IPI00461132.2	P06800	1	0.01
KSDLFQEDLYPPTAGPDPALTAEEWLGGR	Coro1a Coronin-1A	0.1371	0.0824	IPI:IPI00323600.4	O89053	1	0.06
AQAALQAVNSVQSGNLALAASAAAVDAGMAMAGQSPVLR	Ptbp1 Putative uncharacterized protein	1.3991	0.0837	IPI:IPI00475378.4	Q80T07	1	0.07
GDVTAEEAAGASPAK	Marcksl1 MARCKS-related protein	2.3965	0.0844	IPI:IPI00281011.7	P28667	1	0.07
ALDTVLFGPPLLTR	Stim1;LOC100045432 Stromal interaction molecule 1, isoform CRA_a	0.8071	0.0845	IPI:IPI00108041.1	P70302	1	0.02
ITATDAEDQGVK	Ranbp3 52 kDa protein	1.7612	0.0845	IPI:IPI00135190.3	Q9CT10	1	0.02
QDLAAIPDFQSGAMENWGLTTYR	Erap1 Type 1 tumor necrosis factor receptor shedding aminopeptidase regulator	0.7113	0.0857	IPI:IPI00318595.1	Q9EQH2	1	0.02
ADDPSSYMEVVQAANASGNWEELVK	Cltc Clathrin, heavy polypeptide	0.7453	0.0858	IPI:IPI00648173.1	Q5SXR6	1	0.01
EWLTNFMEDR	Top2b DNA topoisomerase 2-beta	0.6981	0.0859	IPI:IPI00135443.2	Q64511	1	0.01
SVQPTSEERIPK	Sept9 Isoform 1 of Septin-9	0.4313	0.0862	IPI:IPI00457611.2	Q80UG5	1	0.02
C[160.0307]EQQVQSQDQENTSDLK	Lrrfip1 Isoform 1 of Leucine-rich repeat flightless-interacting protein 1	1.8058	0.0867	IPI:IPI00654388.2	Q3UZ39	1	0.02
LQSLDALLEMK	Fmnl1 formin-like protein 1 isoform 1	0.7795	0.0878	IPI:IPI00123377.1	Q9JL26	1	0.01
C[160.0307]AGC[160.0307]DELIFSNEYTQAENQNWHLK	Tes Isoform TES2 of Testin	0.506	0.0879	IPI:IPI00316537.1	P47226	1	0.06
TEHNQSYSQAGVTETEWTSGSSTGGPLQALTR	Tmpo lamina-associated polypeptide 2, isoforms alpha/zeta isoform epsilon	0.7384	0.0881	IPI:IPI00828976.1		1	0.07
EVMQMLVELAK	Gpi1 Glucose-6-phosphate isomerase	0.7479	0.0913	IPI:IPI00228633.7	P06745	1	0.02
SGSDC[160.0307]LETQESGGPPSSK	LOC627908 hypothetical protein isoform 1	1.7869	0.0919	IPI:IPI00756696.2	Q0VGB7	1	0.04
MREDYDSVEQDGDEPGPQR	Rbm8a Isoform 1 of RNA-binding protein 8A	1.5546	0.092	IPI:IPI00410937.2	Q9CWZ3	1	0.11
EDTQVADVTTSR	Fasn Fatty acid synthase	2.1959	0.0935	IPI:IPI00113223.2	P19096	1	0
QSLETIC[160.0307]LLLAYK	Ppp1ca Serine/threonine-protein phosphatase PP1-alpha catalytic subunit	0.641	0.0939	IPI:IPI00130185.1	P62137	1	0.04
GDFILVGDLMR	Ddb1 DNA damage-binding protein 1	0.7638	0.0945	IPI:IPI00316740.4	Q3U1J4	1	0.01
AVLASMDNENMHTPDIGGQGTTSQAIQDIIR	Idh3g Isocitrate dehydrogenase [NAD] subunit gamma, mitochondrial	0.6406	0.0946	IPI:IPI00109169.1	P70404	1	0.08
EYFGAFGEIENIELPMDTK	Hnrpdl heterogeneous nuclear ribonucleoprotein D-like	0.5628	0.0948	IPI:IPI00755892.1	D3YTQ3	1	0.05
LLYLLESTDDPVITEK	Armc10 Isoform 2 of Armadillo repeat-containing protein 10	0.7472	0.0956	IPI:IPI00137460.3	Q9D0L7	1	0.04
DEILPTTPISEQK	Rps3 40S ribosomal protein S3	1.8104	0.0959	IPI:IPI00134599.1	P62908	1	0.05
TGTLVEEAFWIDK	Acin1 Isoform 1 of Apoptotic chromatin condensation inducer in the nucleus	0.7288	0.0963	IPI:IPI00922962.1	Q9JIX8	1	0.01
LQPSIIFIDEIDSFLR	Atad1 ATPase family AAA domain-containing protein 1	0.5533	0.0965	IPI:IPI00108410.1	Q9D5T0	1	0.04
TASGDYIDSSWELR	Fermt3 Fermitin family homolog 3	0.8135	0.0968	IPI:IPI00169731.1	Q8K1B8	1	0.02
TNAENEFVTIK	Krt1 Keratin, type II cytoskeletal 1	0.4949	0.0985	IPI:IPI00625729.2	P04104	1	0.02
QADVADQQTTELPAENGETENQSPASEEEK	LOC100044391;Hmgn1 Non-histone chromosomal protein HMG-14	1.4105	0.0986	IPI:IPI00338745.4	P18608	1	0.31
LDELYGTWR	Rpl4 60S ribosomal protein L4	2.2625	0.0996	IPI:IPI00111412.3	Q9D8E6	1	0.02
LEWLSLLPDAEK	Esyt1 Isoform 1 of Extended synaptotagmin-1	0.7436	0.0996	IPI:IPI00128450.1	Q3U7R1	1	0.01
